# Supplementary material for: Learning From Limited Data: Towards Best Practice Techniques for Antimicrobial Resistance Prediction From Whole Genome Sequencing Data
Source: Front Cell Infect Microbiol. 2021 Feb 15;11:610348. doi: 10.3389/fcimb.2021.610348 (PMC7917081; doi:10.3389/fcimb.2021.610348)
Supplement: Supplementary file 3 [file Table_1.xlsx]

## Sheet: 1_isolates
isolate_id	taxon_name	sample_name
111739	Acinetobacter baumannii	SAMEA1317920
111740	Acinetobacter baumannii	SAMEA1317922
111741	Acinetobacter baumannii	SAMEA1317924
111743	Acinetobacter baumannii	SAMEA1317927
111744	Acinetobacter baumannii	SAMEA1317930
111745	Acinetobacter baumannii	SAMEA1317931
111746	Acinetobacter baumannii	SAMEA1317937
133125	Acinetobacter baumannii	SAMEA1317939
112462	Acinetobacter baumannii	SAMEA1465988
112463	Acinetobacter baumannii	SAMEA1466008
112464	Acinetobacter baumannii	SAMEA1466011
112465	Acinetobacter baumannii	SAMEA1466028
112466	Acinetobacter baumannii	SAMEA1466052
112467	Acinetobacter baumannii	SAMEA1466056
112468	Acinetobacter baumannii	SAMEA1466082
113141	Acinetobacter baumannii	SAMEA1709744
133165	Acinetobacter baumannii	SAMEA1709749
113142	Acinetobacter baumannii	SAMEA1709843
113143	Acinetobacter baumannii	SAMEA1709848
113144	Acinetobacter baumannii	SAMEA1709886
116564	Acinetobacter baumannii	SAMEA3138279
120755	Acinetobacter baumannii	SAMN00114925
120756	Acinetobacter baumannii	SAMN00114927
120757	Acinetobacter baumannii	SAMN00114928
120846	Acinetobacter baumannii	SAMN00761203
120847	Acinetobacter baumannii	SAMN00761214
120848	Acinetobacter baumannii	SAMN00761216
120850	Acinetobacter baumannii	SAMN00761220
120851	Acinetobacter baumannii	SAMN00761221
120852	Acinetobacter baumannii	SAMN00761222
120853	Acinetobacter baumannii	SAMN00761224
120854	Acinetobacter baumannii	SAMN00761225
120855	Acinetobacter baumannii	SAMN00761226
120856	Acinetobacter baumannii	SAMN00761227
120857	Acinetobacter baumannii	SAMN00761228
120858	Acinetobacter baumannii	SAMN00761229
120861	Acinetobacter baumannii	SAMN00761237
120862	Acinetobacter baumannii	SAMN00761238
120865	Acinetobacter baumannii	SAMN00761242
120866	Acinetobacter baumannii	SAMN00761243
120867	Acinetobacter baumannii	SAMN00761247
120868	Acinetobacter baumannii	SAMN00761249
121714	Acinetobacter baumannii	SAMN02370992
121715	Acinetobacter baumannii	SAMN02371021
121716	Acinetobacter baumannii	SAMN02371022
121717	Acinetobacter baumannii	SAMN02371023
121718	Acinetobacter baumannii	SAMN02371024
121719	Acinetobacter baumannii	SAMN02371025
121720	Acinetobacter baumannii	SAMN02371026
121721	Acinetobacter baumannii	SAMN02371027
121722	Acinetobacter baumannii	SAMN02371028
121723	Acinetobacter baumannii	SAMN02371029
121724	Acinetobacter baumannii	SAMN02371030
121725	Acinetobacter baumannii	SAMN02371031
121726	Acinetobacter baumannii	SAMN02371032
121727	Acinetobacter baumannii	SAMN02371033
121728	Acinetobacter baumannii	SAMN02371034
121729	Acinetobacter baumannii	SAMN02371035
121731	Acinetobacter baumannii	SAMN02371037
121732	Acinetobacter baumannii	SAMN02371038
121733	Acinetobacter baumannii	SAMN02371039
121734	Acinetobacter baumannii	SAMN02371040
121735	Acinetobacter baumannii	SAMN02371041
121736	Acinetobacter baumannii	SAMN02371042
121737	Acinetobacter baumannii	SAMN02371043
121739	Acinetobacter baumannii	SAMN02371045
121740	Acinetobacter baumannii	SAMN02371046
121741	Acinetobacter baumannii	SAMN02371047
121742	Acinetobacter baumannii	SAMN02371048
121743	Acinetobacter baumannii	SAMN02371049
121744	Acinetobacter baumannii	SAMN02371050
121746	Acinetobacter baumannii	SAMN02371052
121747	Acinetobacter baumannii	SAMN02371053
121748	Acinetobacter baumannii	SAMN02371054
121749	Acinetobacter baumannii	SAMN02371055
121750	Acinetobacter baumannii	SAMN02371056
121751	Acinetobacter baumannii	SAMN02371057
121752	Acinetobacter baumannii	SAMN02371058
121753	Acinetobacter baumannii	SAMN02371059
121754	Acinetobacter baumannii	SAMN02379548
121755	Acinetobacter baumannii	SAMN02380461
121756	Acinetobacter baumannii	SAMN02380462
121757	Acinetobacter baumannii	SAMN02380463
121758	Acinetobacter baumannii	SAMN02380496
121759	Acinetobacter baumannii	SAMN02380497
121760	Acinetobacter baumannii	SAMN02380498
121761	Acinetobacter baumannii	SAMN02380499
121762	Acinetobacter baumannii	SAMN02380500
121764	Acinetobacter baumannii	SAMN02380502
121766	Acinetobacter baumannii	SAMN02380504
121768	Acinetobacter baumannii	SAMN02380506
121769	Acinetobacter baumannii	SAMN02380507
121770	Acinetobacter baumannii	SAMN02380508
121771	Acinetobacter baumannii	SAMN02380509
121772	Acinetobacter baumannii	SAMN02380510
121773	Acinetobacter baumannii	SAMN02380511
121775	Acinetobacter baumannii	SAMN02380513
121776	Acinetobacter baumannii	SAMN02380514
121777	Acinetobacter baumannii	SAMN02380515
121778	Acinetobacter baumannii	SAMN02380516
121783	Acinetobacter baumannii	SAMN02380521
121784	Acinetobacter baumannii	SAMN02380522
121785	Acinetobacter baumannii	SAMN02380523
121786	Acinetobacter baumannii	SAMN02380524
121787	Acinetobacter baumannii	SAMN02380525
121788	Acinetobacter baumannii	SAMN02380526
121789	Acinetobacter baumannii	SAMN02380527
121790	Acinetobacter baumannii	SAMN02380528
121793	Acinetobacter baumannii	SAMN02380531
121794	Acinetobacter baumannii	SAMN02380532
121862	Acinetobacter baumannii	SAMN02384921
121863	Acinetobacter baumannii	SAMN02384922
121864	Acinetobacter baumannii	SAMN02384923
121865	Acinetobacter baumannii	SAMN02384924
121867	Acinetobacter baumannii	SAMN02384926
121868	Acinetobacter baumannii	SAMN02384927
121869	Acinetobacter baumannii	SAMN02384928
121870	Acinetobacter baumannii	SAMN02384929
121872	Acinetobacter baumannii	SAMN02385026
121873	Acinetobacter baumannii	SAMN02385027
121874	Acinetobacter baumannii	SAMN02385028
121875	Acinetobacter baumannii	SAMN02385029
121878	Acinetobacter baumannii	SAMN02385032
121881	Acinetobacter baumannii	SAMN02385035
121882	Acinetobacter baumannii	SAMN02385036
121883	Acinetobacter baumannii	SAMN02385037
121885	Acinetobacter baumannii	SAMN02385039
121886	Acinetobacter baumannii	SAMN02385040
121887	Acinetobacter baumannii	SAMN02385041
121888	Acinetobacter baumannii	SAMN02385042
121891	Acinetobacter baumannii	SAMN02385045
121892	Acinetobacter baumannii	SAMN02385046
121893	Acinetobacter baumannii	SAMN02385047
121894	Acinetobacter baumannii	SAMN02385048
121895	Acinetobacter baumannii	SAMN02385049
122732	Acinetobacter baumannii	SAMN02404477
122733	Acinetobacter baumannii	SAMN02404478
122734	Acinetobacter baumannii	SAMN02404479
122735	Acinetobacter baumannii	SAMN02404480
122736	Acinetobacter baumannii	SAMN02404481
122737	Acinetobacter baumannii	SAMN02404482
122738	Acinetobacter baumannii	SAMN02404483
122739	Acinetobacter baumannii	SAMN02404484
122740	Acinetobacter baumannii	SAMN02404485
122741	Acinetobacter baumannii	SAMN02404486
122744	Acinetobacter baumannii	SAMN02404489
122745	Acinetobacter baumannii	SAMN02404490
122746	Acinetobacter baumannii	SAMN02404491
122747	Acinetobacter baumannii	SAMN02404492
122748	Acinetobacter baumannii	SAMN02404493
122749	Acinetobacter baumannii	SAMN02404494
122750	Acinetobacter baumannii	SAMN02404495
122751	Acinetobacter baumannii	SAMN02404496
122752	Acinetobacter baumannii	SAMN02404523
122753	Acinetobacter baumannii	SAMN02404524
122754	Acinetobacter baumannii	SAMN02404525
122755	Acinetobacter baumannii	SAMN02404526
122758	Acinetobacter baumannii	SAMN02404529
122759	Acinetobacter baumannii	SAMN02404530
122760	Acinetobacter baumannii	SAMN02404531
122761	Acinetobacter baumannii	SAMN02404532
122762	Acinetobacter baumannii	SAMN02404533
122763	Acinetobacter baumannii	SAMN02404534
122764	Acinetobacter baumannii	SAMN02404535
122765	Acinetobacter baumannii	SAMN02404536
122766	Acinetobacter baumannii	SAMN02404537
122769	Acinetobacter baumannii	SAMN02404540
122770	Acinetobacter baumannii	SAMN02404541
122771	Acinetobacter baumannii	SAMN02404542
122772	Acinetobacter baumannii	SAMN02404543
122773	Acinetobacter baumannii	SAMN02404544
122774	Acinetobacter baumannii	SAMN02404545
122775	Acinetobacter baumannii	SAMN02404546
122922	Acinetobacter baumannii	SAMN02415037
122923	Acinetobacter baumannii	SAMN02415038
122924	Acinetobacter baumannii	SAMN02415039
122925	Acinetobacter baumannii	SAMN02415040
122927	Acinetobacter baumannii	SAMN02415042
122929	Acinetobacter baumannii	SAMN02415044
122930	Acinetobacter baumannii	SAMN02415045
122931	Acinetobacter baumannii	SAMN02415046
122932	Acinetobacter baumannii	SAMN02415047
122933	Acinetobacter baumannii	SAMN02415048
122935	Acinetobacter baumannii	SAMN02415050
122937	Acinetobacter baumannii	SAMN02415052
122938	Acinetobacter baumannii	SAMN02415053
122939	Acinetobacter baumannii	SAMN02415054
122940	Acinetobacter baumannii	SAMN02415055
122941	Acinetobacter baumannii	SAMN02415056
122942	Acinetobacter baumannii	SAMN02415057
122944	Acinetobacter baumannii	SAMN02415059
122945	Acinetobacter baumannii	SAMN02415060
122946	Acinetobacter baumannii	SAMN02415061
122947	Acinetobacter baumannii	SAMN02415062
122948	Acinetobacter baumannii	SAMN02415063
122950	Acinetobacter baumannii	SAMN02415065
122951	Acinetobacter baumannii	SAMN02415066
122952	Acinetobacter baumannii	SAMN02415067
122953	Acinetobacter baumannii	SAMN02415068
122954	Acinetobacter baumannii	SAMN02415069
122955	Acinetobacter baumannii	SAMN02415070
122956	Acinetobacter baumannii	SAMN02415071
122957	Acinetobacter baumannii	SAMN02415072
122958	Acinetobacter baumannii	SAMN02415073
122960	Acinetobacter baumannii	SAMN02415075
122963	Acinetobacter baumannii	SAMN02415078
122964	Acinetobacter baumannii	SAMN02415079
122966	Acinetobacter baumannii	SAMN02415081
122967	Acinetobacter baumannii	SAMN02415082
122968	Acinetobacter baumannii	SAMN02415083
123110	Acinetobacter baumannii	SAMN02435946
123111	Acinetobacter baumannii	SAMN02435947
123112	Acinetobacter baumannii	SAMN02435970
123114	Acinetobacter baumannii	SAMN02436468
123115	Acinetobacter baumannii	SAMN02436470
123116	Acinetobacter baumannii	SAMN02436485
123118	Acinetobacter baumannii	SAMN02436551
123120	Acinetobacter baumannii	SAMN02436631
79673	Acinetobacter baumannii	SAMN02437318
79674	Acinetobacter baumannii	SAMN02437332
123121	Acinetobacter baumannii	SAMN02469412
123122	Acinetobacter baumannii	SAMN02469414
123125	Acinetobacter baumannii	SAMN02471598
123126	Acinetobacter baumannii	SAMN02471606
123178	Acinetobacter baumannii	SAMN02567734
123179	Acinetobacter baumannii	SAMN02567735
123180	Acinetobacter baumannii	SAMN02567743
123182	Acinetobacter baumannii	SAMN02567753
123183	Acinetobacter baumannii	SAMN02567754
123184	Acinetobacter baumannii	SAMN02567755
123185	Acinetobacter baumannii	SAMN02567756
123186	Acinetobacter baumannii	SAMN02567757
123187	Acinetobacter baumannii	SAMN02567758
79707	Acinetobacter baumannii	SAMN02581277
123542	Acinetobacter baumannii	SAMN02597375
123543	Acinetobacter baumannii	SAMN02597376
123544	Acinetobacter baumannii	SAMN02597377
123545	Acinetobacter baumannii	SAMN02597378
123546	Acinetobacter baumannii	SAMN02597379
123547	Acinetobacter baumannii	SAMN02597380
123548	Acinetobacter baumannii	SAMN02597381
123549	Acinetobacter baumannii	SAMN02597382
123550	Acinetobacter baumannii	SAMN02597383
123551	Acinetobacter baumannii	SAMN02597384
123552	Acinetobacter baumannii	SAMN02597385
123553	Acinetobacter baumannii	SAMN02597386
123554	Acinetobacter baumannii	SAMN02597387
123555	Acinetobacter baumannii	SAMN02597388
123556	Acinetobacter baumannii	SAMN02597389
123557	Acinetobacter baumannii	SAMN02597390
123558	Acinetobacter baumannii	SAMN02597391
123559	Acinetobacter baumannii	SAMN02597392
123560	Acinetobacter baumannii	SAMN02597393
123561	Acinetobacter baumannii	SAMN02597394
123562	Acinetobacter baumannii	SAMN02597395
123563	Acinetobacter baumannii	SAMN02597396
123564	Acinetobacter baumannii	SAMN02597397
123565	Acinetobacter baumannii	SAMN02597398
123566	Acinetobacter baumannii	SAMN02597399
123567	Acinetobacter baumannii	SAMN02597400
123568	Acinetobacter baumannii	SAMN02597401
123569	Acinetobacter baumannii	SAMN02597402
123570	Acinetobacter baumannii	SAMN02597403
123571	Acinetobacter baumannii	SAMN02597404
123572	Acinetobacter baumannii	SAMN02597405
123573	Acinetobacter baumannii	SAMN02597406
123574	Acinetobacter baumannii	SAMN02597407
123575	Acinetobacter baumannii	SAMN02597408
123576	Acinetobacter baumannii	SAMN02597409
123577	Acinetobacter baumannii	SAMN02597410
123578	Acinetobacter baumannii	SAMN02597411
123579	Acinetobacter baumannii	SAMN02597412
123580	Acinetobacter baumannii	SAMN02597413
123581	Acinetobacter baumannii	SAMN02597414
123582	Acinetobacter baumannii	SAMN02597415
123583	Acinetobacter baumannii	SAMN02597416
123584	Acinetobacter baumannii	SAMN02597417
123585	Acinetobacter baumannii	SAMN02597418
123586	Acinetobacter baumannii	SAMN02597421
123587	Acinetobacter baumannii	SAMN02597422
123588	Acinetobacter baumannii	SAMN02597423
123811	Acinetobacter baumannii	SAMN02603051
123812	Acinetobacter baumannii	SAMN02603104
123813	Acinetobacter baumannii	SAMN02603140
123814	Acinetobacter baumannii	SAMN02603494
123815	Acinetobacter baumannii	SAMN02603878
123816	Acinetobacter baumannii	SAMN02603891
123817	Acinetobacter baumannii	SAMN02604245
123818	Acinetobacter baumannii	SAMN02604246
79946	Acinetobacter baumannii	SAMN02646214
123927	Acinetobacter baumannii	SAMN02649415
123998	Acinetobacter baumannii	SAMN02692944
123999	Acinetobacter baumannii	SAMN02692945
124000	Acinetobacter baumannii	SAMN02692946
124001	Acinetobacter baumannii	SAMN02692947
124002	Acinetobacter baumannii	SAMN02692948
124003	Acinetobacter baumannii	SAMN02692949
124004	Acinetobacter baumannii	SAMN02692950
124005	Acinetobacter baumannii	SAMN02692951
124006	Acinetobacter baumannii	SAMN02692952
124007	Acinetobacter baumannii	SAMN02692954
124008	Acinetobacter baumannii	SAMN02692955
124010	Acinetobacter baumannii	SAMN02692957
124011	Acinetobacter baumannii	SAMN02692958
124014	Acinetobacter baumannii	SAMN02692963
124015	Acinetobacter baumannii	SAMN02692964
124016	Acinetobacter baumannii	SAMN02692965
124017	Acinetobacter baumannii	SAMN02692966
124018	Acinetobacter baumannii	SAMN02692967
124019	Acinetobacter baumannii	SAMN02692968
124020	Acinetobacter baumannii	SAMN02692969
124021	Acinetobacter baumannii	SAMN02692970
124023	Acinetobacter baumannii	SAMN02692972
124024	Acinetobacter baumannii	SAMN02692973
124026	Acinetobacter baumannii	SAMN02692975
124027	Acinetobacter baumannii	SAMN02692976
124028	Acinetobacter baumannii	SAMN02692982
124030	Acinetobacter baumannii	SAMN02692985
124106	Acinetobacter baumannii	SAMN02906922
124107	Acinetobacter baumannii	SAMN02906923
124108	Acinetobacter baumannii	SAMN02906926
124109	Acinetobacter baumannii	SAMN02906927
124110	Acinetobacter baumannii	SAMN02906928
124111	Acinetobacter baumannii	SAMN02906929
124112	Acinetobacter baumannii	SAMN02906930
124194	Acinetobacter baumannii	SAMN03068183
124195	Acinetobacter baumannii	SAMN03068184
124196	Acinetobacter baumannii	SAMN03068186
124197	Acinetobacter baumannii	SAMN03068188
133364	Acinetobacter baumannii	SAMN03068189
124198	Acinetobacter baumannii	SAMN03068190
124199	Acinetobacter baumannii	SAMN03068191
124200	Acinetobacter baumannii	SAMN03068192
124201	Acinetobacter baumannii	SAMN03068193
124202	Acinetobacter baumannii	SAMN03068194
124203	Acinetobacter baumannii	SAMN03068195
124204	Acinetobacter baumannii	SAMN03068196
124205	Acinetobacter baumannii	SAMN03068197
124206	Acinetobacter baumannii	SAMN03068198
124207	Acinetobacter baumannii	SAMN03068199
124208	Acinetobacter baumannii	SAMN03068241
124209	Acinetobacter baumannii	SAMN03068243
124210	Acinetobacter baumannii	SAMN03068244
124211	Acinetobacter baumannii	SAMN03068246
133365	Acinetobacter baumannii	SAMN03068249
124212	Acinetobacter baumannii	SAMN03068251
124213	Acinetobacter baumannii	SAMN03068253
124214	Acinetobacter baumannii	SAMN03068256
124215	Acinetobacter baumannii	SAMN03068257
124216	Acinetobacter baumannii	SAMN03068258
124217	Acinetobacter baumannii	SAMN03068260
124218	Acinetobacter baumannii	SAMN03068261
133366	Acinetobacter baumannii	SAMN03068263
124219	Acinetobacter baumannii	SAMN03068264
124220	Acinetobacter baumannii	SAMN03068266
124221	Acinetobacter baumannii	SAMN03068267
124222	Acinetobacter baumannii	SAMN03068268
124223	Acinetobacter baumannii	SAMN03068269
124224	Acinetobacter baumannii	SAMN03068270
124225	Acinetobacter baumannii	SAMN03068271
124226	Acinetobacter baumannii	SAMN03084726
124227	Acinetobacter baumannii	SAMN03084727
124228	Acinetobacter baumannii	SAMN03084729
124229	Acinetobacter baumannii	SAMN03084732
133367	Acinetobacter baumannii	SAMN03084734
124230	Acinetobacter baumannii	SAMN03084736
124231	Acinetobacter baumannii	SAMN03084738
124232	Acinetobacter baumannii	SAMN03084740
124233	Acinetobacter baumannii	SAMN03084741
124234	Acinetobacter baumannii	SAMN03084743
133368	Acinetobacter baumannii	SAMN03084744
124235	Acinetobacter baumannii	SAMN03084745
124236	Acinetobacter baumannii	SAMN03084747
124237	Acinetobacter baumannii	SAMN03084750
124238	Acinetobacter baumannii	SAMN03084752
124239	Acinetobacter baumannii	SAMN03084755
124240	Acinetobacter baumannii	SAMN03084757
124241	Acinetobacter baumannii	SAMN03084760
124242	Acinetobacter baumannii	SAMN03084761
124243	Acinetobacter baumannii	SAMN03084762
124244	Acinetobacter baumannii	SAMN03084763
133369	Acinetobacter baumannii	SAMN03084764
124245	Acinetobacter baumannii	SAMN03084765
124246	Acinetobacter baumannii	SAMN03084772
124247	Acinetobacter baumannii	SAMN03084773
133370	Acinetobacter baumannii	SAMN03084774
124248	Acinetobacter baumannii	SAMN03084776
124249	Acinetobacter baumannii	SAMN03084777
124250	Acinetobacter baumannii	SAMN03084779
124251	Acinetobacter baumannii	SAMN03084781
124252	Acinetobacter baumannii	SAMN03084782
124253	Acinetobacter baumannii	SAMN03084783
124254	Acinetobacter baumannii	SAMN03084784
133371	Acinetobacter baumannii	SAMN03084785
124255	Acinetobacter baumannii	SAMN03084786
124256	Acinetobacter baumannii	SAMN03084787
124257	Acinetobacter baumannii	SAMN03084789
124258	Acinetobacter baumannii	SAMN03084790
124259	Acinetobacter baumannii	SAMN03084791
124260	Acinetobacter baumannii	SAMN03084792
124261	Acinetobacter baumannii	SAMN03084793
124262	Acinetobacter baumannii	SAMN03084794
124263	Acinetobacter baumannii	SAMN03084795
124264	Acinetobacter baumannii	SAMN03084796
133372	Acinetobacter baumannii	SAMN03084798
124265	Acinetobacter baumannii	SAMN03084799
124266	Acinetobacter baumannii	SAMN03084800
124267	Acinetobacter baumannii	SAMN03084801
124268	Acinetobacter baumannii	SAMN03084802
124269	Acinetobacter baumannii	SAMN03084803
133373	Acinetobacter baumannii	SAMN03084808
124270	Acinetobacter baumannii	SAMN03084809
124271	Acinetobacter baumannii	SAMN03084810
124272	Acinetobacter baumannii	SAMN03084811
124273	Acinetobacter baumannii	SAMN03084812
124274	Acinetobacter baumannii	SAMN03084813
124275	Acinetobacter baumannii	SAMN03084814
124276	Acinetobacter baumannii	SAMN03084815
124277	Acinetobacter baumannii	SAMN03084816
124278	Acinetobacter baumannii	SAMN03084817
124279	Acinetobacter baumannii	SAMN03084818
133374	Acinetobacter baumannii	SAMN03084819
124280	Acinetobacter baumannii	SAMN03084820
124281	Acinetobacter baumannii	SAMN03084821
124282	Acinetobacter baumannii	SAMN03084822
124283	Acinetobacter baumannii	SAMN03084823
124284	Acinetobacter baumannii	SAMN03084824
124285	Acinetobacter baumannii	SAMN03084825
124286	Acinetobacter baumannii	SAMN03084826
124287	Acinetobacter baumannii	SAMN03084827
124288	Acinetobacter baumannii	SAMN03084828
124289	Acinetobacter baumannii	SAMN03084830
124290	Acinetobacter baumannii	SAMN03084831
124291	Acinetobacter baumannii	SAMN03084833
124292	Acinetobacter baumannii	SAMN03084834
124293	Acinetobacter baumannii	SAMN03084835
124294	Acinetobacter baumannii	SAMN03084837
124295	Acinetobacter baumannii	SAMN03084838
124296	Acinetobacter baumannii	SAMN03084839
124297	Acinetobacter baumannii	SAMN03084840
124298	Acinetobacter baumannii	SAMN03084841
124299	Acinetobacter baumannii	SAMN03084842
133376	Acinetobacter baumannii	SAMN03084843
124300	Acinetobacter baumannii	SAMN03084844
124301	Acinetobacter baumannii	SAMN03084845
124302	Acinetobacter baumannii	SAMN03084846
124303	Acinetobacter baumannii	SAMN03084847
124304	Acinetobacter baumannii	SAMN03084848
124305	Acinetobacter baumannii	SAMN03084849
124306	Acinetobacter baumannii	SAMN03084850
124307	Acinetobacter baumannii	SAMN03084851
124308	Acinetobacter baumannii	SAMN03084852
124309	Acinetobacter baumannii	SAMN03084853
133377	Acinetobacter baumannii	SAMN03084854
124310	Acinetobacter baumannii	SAMN03084856
124311	Acinetobacter baumannii	SAMN03084857
124312	Acinetobacter baumannii	SAMN03084859
124313	Acinetobacter baumannii	SAMN03084860
124314	Acinetobacter baumannii	SAMN03084861
124315	Acinetobacter baumannii	SAMN03084862
124316	Acinetobacter baumannii	SAMN03084863
124317	Acinetobacter baumannii	SAMN03084864
133378	Acinetobacter baumannii	SAMN03084865
124318	Acinetobacter baumannii	SAMN03084866
124319	Acinetobacter baumannii	SAMN03084867
133379	Acinetobacter baumannii	SAMN03084868
124320	Acinetobacter baumannii	SAMN03084869
124321	Acinetobacter baumannii	SAMN03084870
124322	Acinetobacter baumannii	SAMN03084871
124323	Acinetobacter baumannii	SAMN03084873
124324	Acinetobacter baumannii	SAMN03084874
124325	Acinetobacter baumannii	SAMN03084875
124326	Acinetobacter baumannii	SAMN03084876
124495	Acinetobacter baumannii	SAMN03248539
124496	Acinetobacter baumannii	SAMN03268796
124497	Acinetobacter baumannii	SAMN03268801
133381	Acinetobacter baumannii	SAMN03268807
124498	Acinetobacter baumannii	SAMN03268809
124533	Acinetobacter baumannii	SAMN03571960
124534	Acinetobacter baumannii	SAMN03575971
124535	Acinetobacter baumannii	SAMN03575972
124536	Acinetobacter baumannii	SAMN03575974
124537	Acinetobacter baumannii	SAMN03576356
124538	Acinetobacter baumannii	SAMN03576358
124539	Acinetobacter baumannii	SAMN03576359
124540	Acinetobacter baumannii	SAMN03576362
124541	Acinetobacter baumannii	SAMN03576363
124542	Acinetobacter baumannii	SAMN03576364
124543	Acinetobacter baumannii	SAMN03576365
124544	Acinetobacter baumannii	SAMN03576366
124545	Acinetobacter baumannii	SAMN03576441
124546	Acinetobacter baumannii	SAMN03576442
124547	Acinetobacter baumannii	SAMN03576445
124548	Acinetobacter baumannii	SAMN03576446
124549	Acinetobacter baumannii	SAMN03576448
124550	Acinetobacter baumannii	SAMN03576505
124551	Acinetobacter baumannii	SAMN03576511
124552	Acinetobacter baumannii	SAMN03576512
124553	Acinetobacter baumannii	SAMN03577725
124554	Acinetobacter baumannii	SAMN03577726
124555	Acinetobacter baumannii	SAMN03577727
124556	Acinetobacter baumannii	SAMN03577728
124557	Acinetobacter baumannii	SAMN03577729
124558	Acinetobacter baumannii	SAMN03577730
82529	Acinetobacter baumannii	SAMN04014874
82531	Acinetobacter baumannii	SAMN04014876
82532	Acinetobacter baumannii	SAMN04014877
82533	Acinetobacter baumannii	SAMN04014878
82541	Acinetobacter baumannii	SAMN04014886
82547	Acinetobacter baumannii	SAMN04014893
82551	Acinetobacter baumannii	SAMN04014897
82559	Acinetobacter baumannii	SAMN04014904
82566	Acinetobacter baumannii	SAMN04014911
82571	Acinetobacter baumannii	SAMN04014919
82575	Acinetobacter baumannii	SAMN04014924
82579	Acinetobacter baumannii	SAMN04014929
82592	Acinetobacter baumannii	SAMN04014942
82593	Acinetobacter baumannii	SAMN04014943
126473	Acinetobacter baumannii	SAMN04022941
126481	Acinetobacter baumannii	SAMN04029125
82652	Acinetobacter baumannii	SAMN04208819
82653	Acinetobacter baumannii	SAMN04208820
82654	Acinetobacter baumannii	SAMN04209217
82655	Acinetobacter baumannii	SAMN04211921
82656	Acinetobacter baumannii	SAMN04211931
82657	Acinetobacter baumannii	SAMN04211932
82658	Acinetobacter baumannii	SAMN04211933
83249	Acinetobacter baumannii	SAMN04229822
83250	Acinetobacter baumannii	SAMN04229823
83251	Acinetobacter baumannii	SAMN04229824
83252	Acinetobacter baumannii	SAMN04229825
83253	Acinetobacter baumannii	SAMN04229826
83254	Acinetobacter baumannii	SAMN04252827
83255	Acinetobacter baumannii	SAMN04254727
83256	Acinetobacter baumannii	SAMN04254728
83257	Acinetobacter baumannii	SAMN04254729
83258	Acinetobacter baumannii	SAMN04254730
83259	Acinetobacter baumannii	SAMN04254731
126797	Acinetobacter baumannii	SAMN04339712
126939	Acinetobacter baumannii	SAMN04445872
126940	Acinetobacter baumannii	SAMN04445873
126941	Acinetobacter baumannii	SAMN04445874
126942	Acinetobacter baumannii	SAMN04445875
126943	Acinetobacter baumannii	SAMN04445876
126944	Acinetobacter baumannii	SAMN04446435
126945	Acinetobacter baumannii	SAMN04446436
126946	Acinetobacter baumannii	SAMN04446437
126947	Acinetobacter baumannii	SAMN04446438
126948	Acinetobacter baumannii	SAMN04446439
126949	Acinetobacter baumannii	SAMN04446440
126950	Acinetobacter baumannii	SAMN04446442
126951	Acinetobacter baumannii	SAMN04446443
126952	Acinetobacter baumannii	SAMN04446444
126953	Acinetobacter baumannii	SAMN04446445
126954	Acinetobacter baumannii	SAMN04446446
126955	Acinetobacter baumannii	SAMN04446449
126956	Acinetobacter baumannii	SAMN04446450
126957	Acinetobacter baumannii	SAMN04446451
126958	Acinetobacter baumannii	SAMN04446452
126959	Acinetobacter baumannii	SAMN04446453
126960	Acinetobacter baumannii	SAMN04446456
126961	Acinetobacter baumannii	SAMN04446457
126962	Acinetobacter baumannii	SAMN04446458
126963	Acinetobacter baumannii	SAMN04446459
126964	Acinetobacter baumannii	SAMN04446460
126965	Acinetobacter baumannii	SAMN04446461
126966	Acinetobacter baumannii	SAMN04446462
126967	Acinetobacter baumannii	SAMN04446463
126968	Acinetobacter baumannii	SAMN04446464
126969	Acinetobacter baumannii	SAMN04446465
126970	Acinetobacter baumannii	SAMN04446466
126971	Acinetobacter baumannii	SAMN04446467
126972	Acinetobacter baumannii	SAMN04446468
126973	Acinetobacter baumannii	SAMN04446469
126974	Acinetobacter baumannii	SAMN04446470
126975	Acinetobacter baumannii	SAMN04446471
126976	Acinetobacter baumannii	SAMN04446472
126977	Acinetobacter baumannii	SAMN04446473
126978	Acinetobacter baumannii	SAMN04446474
126979	Acinetobacter baumannii	SAMN04446475
126980	Acinetobacter baumannii	SAMN04446477
126981	Acinetobacter baumannii	SAMN04446520
126982	Acinetobacter baumannii	SAMN04446535
126983	Acinetobacter baumannii	SAMN04446538
126984	Acinetobacter baumannii	SAMN04446540
126985	Acinetobacter baumannii	SAMN04446541
126986	Acinetobacter baumannii	SAMN04446542
126987	Acinetobacter baumannii	SAMN04446543
126988	Acinetobacter baumannii	SAMN04446544
126989	Acinetobacter baumannii	SAMN04446545
126990	Acinetobacter baumannii	SAMN04446546
126991	Acinetobacter baumannii	SAMN04446547
126992	Acinetobacter baumannii	SAMN04446548
126993	Acinetobacter baumannii	SAMN04446549
126994	Acinetobacter baumannii	SAMN04446550
126995	Acinetobacter baumannii	SAMN04446551
126996	Acinetobacter baumannii	SAMN04446555
126997	Acinetobacter baumannii	SAMN04446556
126998	Acinetobacter baumannii	SAMN04446557
126999	Acinetobacter baumannii	SAMN04446558
127000	Acinetobacter baumannii	SAMN04446559
127001	Acinetobacter baumannii	SAMN04446560
127002	Acinetobacter baumannii	SAMN04447699
127004	Acinetobacter baumannii	SAMN04447701
127005	Acinetobacter baumannii	SAMN04447702
127006	Acinetobacter baumannii	SAMN04447703
127007	Acinetobacter baumannii	SAMN04447704
127008	Acinetobacter baumannii	SAMN04447705
127009	Acinetobacter baumannii	SAMN04447706
127010	Acinetobacter baumannii	SAMN04447707
127011	Acinetobacter baumannii	SAMN04447708
127012	Acinetobacter baumannii	SAMN04447709
127013	Acinetobacter baumannii	SAMN04447710
127014	Acinetobacter baumannii	SAMN04447711
127015	Acinetobacter baumannii	SAMN04447712
127016	Acinetobacter baumannii	SAMN04447713
127017	Acinetobacter baumannii	SAMN04447714
127018	Acinetobacter baumannii	SAMN04447715
127019	Acinetobacter baumannii	SAMN04447716
127020	Acinetobacter baumannii	SAMN04447717
127021	Acinetobacter baumannii	SAMN04447718
127022	Acinetobacter baumannii	SAMN04447719
127023	Acinetobacter baumannii	SAMN04447720
127024	Acinetobacter baumannii	SAMN04447721
127025	Acinetobacter baumannii	SAMN04447722
127039	Acinetobacter baumannii	SAMN04448596
127040	Acinetobacter baumannii	SAMN04448648
127041	Acinetobacter baumannii	SAMN04450953
127042	Acinetobacter baumannii	SAMN04450954
127043	Acinetobacter baumannii	SAMN04450955
127044	Acinetobacter baumannii	SAMN04450956
127045	Acinetobacter baumannii	SAMN04450957
127046	Acinetobacter baumannii	SAMN04450958
127047	Acinetobacter baumannii	SAMN04450959
127048	Acinetobacter baumannii	SAMN04450960
127049	Acinetobacter baumannii	SAMN04450961
127050	Acinetobacter baumannii	SAMN04450965
127051	Acinetobacter baumannii	SAMN04450966
127052	Acinetobacter baumannii	SAMN04450967
127053	Acinetobacter baumannii	SAMN04450968
127054	Acinetobacter baumannii	SAMN04450969
127055	Acinetobacter baumannii	SAMN04450970
127056	Acinetobacter baumannii	SAMN04450971
127057	Acinetobacter baumannii	SAMN04450972
127058	Acinetobacter baumannii	SAMN04450973
127059	Acinetobacter baumannii	SAMN04450974
127060	Acinetobacter baumannii	SAMN04450975
127061	Acinetobacter baumannii	SAMN04450976
127067	Acinetobacter baumannii	SAMN04456595
127068	Acinetobacter baumannii	SAMN04457322
127069	Acinetobacter baumannii	SAMN04457323
127070	Acinetobacter baumannii	SAMN04457324
127071	Acinetobacter baumannii	SAMN04457325
127072	Acinetobacter baumannii	SAMN04457326
127073	Acinetobacter baumannii	SAMN04457327
127074	Acinetobacter baumannii	SAMN04457328
127075	Acinetobacter baumannii	SAMN04457329
127077	Acinetobacter baumannii	SAMN04457331
127078	Acinetobacter baumannii	SAMN04479996
127079	Acinetobacter baumannii	SAMN04479997
127080	Acinetobacter baumannii	SAMN04480078
127081	Acinetobacter baumannii	SAMN04480650
127082	Acinetobacter baumannii	SAMN04480653
127083	Acinetobacter baumannii	SAMN04480654
127084	Acinetobacter baumannii	SAMN04480658
127085	Acinetobacter baumannii	SAMN04480659
127086	Acinetobacter baumannii	SAMN04480661
127087	Acinetobacter baumannii	SAMN04480664
127088	Acinetobacter baumannii	SAMN04480665
127089	Acinetobacter baumannii	SAMN04480666
127090	Acinetobacter baumannii	SAMN04482433
127091	Acinetobacter baumannii	SAMN04482435
127092	Acinetobacter baumannii	SAMN04482436
127093	Acinetobacter baumannii	SAMN04482437
127094	Acinetobacter baumannii	SAMN04482438
127095	Acinetobacter baumannii	SAMN04482439
127096	Acinetobacter baumannii	SAMN04482440
127097	Acinetobacter baumannii	SAMN04482441
127098	Acinetobacter baumannii	SAMN04482442
127099	Acinetobacter baumannii	SAMN04482445
127100	Acinetobacter baumannii	SAMN04482447
127101	Acinetobacter baumannii	SAMN04482448
127102	Acinetobacter baumannii	SAMN04482450
127103	Acinetobacter baumannii	SAMN04482451
127104	Acinetobacter baumannii	SAMN04482452
127105	Acinetobacter baumannii	SAMN04482454
127106	Acinetobacter baumannii	SAMN04482455
127107	Acinetobacter baumannii	SAMN04485901
127108	Acinetobacter baumannii	SAMN04485902
127110	Acinetobacter baumannii	SAMN04485907
127111	Acinetobacter baumannii	SAMN04485909
127112	Acinetobacter baumannii	SAMN04485910
127113	Acinetobacter baumannii	SAMN04485912
127114	Acinetobacter baumannii	SAMN04485914
127115	Acinetobacter baumannii	SAMN04485915
127116	Acinetobacter baumannii	SAMN04485917
127117	Acinetobacter baumannii	SAMN04485918
127118	Acinetobacter baumannii	SAMN04487132
127119	Acinetobacter baumannii	SAMN04487135
127120	Acinetobacter baumannii	SAMN04487137
127121	Acinetobacter baumannii	SAMN04487138
127122	Acinetobacter baumannii	SAMN04487142
127123	Acinetobacter baumannii	SAMN04487144
127124	Acinetobacter baumannii	SAMN04487145
127125	Acinetobacter baumannii	SAMN04487146
127126	Acinetobacter baumannii	SAMN04488269
127127	Acinetobacter baumannii	SAMN04488270
127128	Acinetobacter baumannii	SAMN04488271
127129	Acinetobacter baumannii	SAMN04488272
127130	Acinetobacter baumannii	SAMN04488273
127131	Acinetobacter baumannii	SAMN04488275
127132	Acinetobacter baumannii	SAMN04488276
127133	Acinetobacter baumannii	SAMN04488277
127134	Acinetobacter baumannii	SAMN04488278
127135	Acinetobacter baumannii	SAMN04488279
127136	Acinetobacter baumannii	SAMN04488280
127137	Acinetobacter baumannii	SAMN04488281
127138	Acinetobacter baumannii	SAMN04488282
127139	Acinetobacter baumannii	SAMN04488283
127140	Acinetobacter baumannii	SAMN04488286
127141	Acinetobacter baumannii	SAMN04488287
127142	Acinetobacter baumannii	SAMN04488288
127143	Acinetobacter baumannii	SAMN04488289
127144	Acinetobacter baumannii	SAMN04488290
127145	Acinetobacter baumannii	SAMN04488291
127146	Acinetobacter baumannii	SAMN04488292
127147	Acinetobacter baumannii	SAMN04491035
127148	Acinetobacter baumannii	SAMN04491037
127149	Acinetobacter baumannii	SAMN04491039
127150	Acinetobacter baumannii	SAMN04491040
127151	Acinetobacter baumannii	SAMN04491435
127152	Acinetobacter baumannii	SAMN04491438
127153	Acinetobacter baumannii	SAMN04491439
127154	Acinetobacter baumannii	SAMN04491440
127155	Acinetobacter baumannii	SAMN04491441
127156	Acinetobacter baumannii	SAMN04491442
127157	Acinetobacter baumannii	SAMN04491443
127158	Acinetobacter baumannii	SAMN04491444
127159	Acinetobacter baumannii	SAMN04491445
127160	Acinetobacter baumannii	SAMN04491446
127161	Acinetobacter baumannii	SAMN04491447
127162	Acinetobacter baumannii	SAMN04491448
127163	Acinetobacter baumannii	SAMN04491449
127164	Acinetobacter baumannii	SAMN04491451
127165	Acinetobacter baumannii	SAMN04491453
127166	Acinetobacter baumannii	SAMN04491454
127173	Acinetobacter baumannii	SAMN04515390
127174	Acinetobacter baumannii	SAMN04515391
127175	Acinetobacter baumannii	SAMN04515392
127177	Acinetobacter baumannii	SAMN04515395
127178	Acinetobacter baumannii	SAMN04515397
127179	Acinetobacter baumannii	SAMN04515398
127180	Acinetobacter baumannii	SAMN04515400
127181	Acinetobacter baumannii	SAMN04515401
127182	Acinetobacter baumannii	SAMN04515403
127183	Acinetobacter baumannii	SAMN04515404
127184	Acinetobacter baumannii	SAMN04515405
127185	Acinetobacter baumannii	SAMN04515406
127186	Acinetobacter baumannii	SAMN04515407
127187	Acinetobacter baumannii	SAMN04515408
127188	Acinetobacter baumannii	SAMN04515791
127189	Acinetobacter baumannii	SAMN04515793
127190	Acinetobacter baumannii	SAMN04515794
127191	Acinetobacter baumannii	SAMN04515797
127192	Acinetobacter baumannii	SAMN04515799
127193	Acinetobacter baumannii	SAMN04515801
127194	Acinetobacter baumannii	SAMN04515803
127195	Acinetobacter baumannii	SAMN04515804
127196	Acinetobacter baumannii	SAMN04515805
127197	Acinetobacter baumannii	SAMN04515807
127198	Acinetobacter baumannii	SAMN04515808
127199	Acinetobacter baumannii	SAMN04515809
127201	Acinetobacter baumannii	SAMN04525190
127202	Acinetobacter baumannii	SAMN04525192
127203	Acinetobacter baumannii	SAMN04525195
127204	Acinetobacter baumannii	SAMN04525199
127205	Acinetobacter baumannii	SAMN04525202
127206	Acinetobacter baumannii	SAMN04525203
127207	Acinetobacter baumannii	SAMN04525204
127208	Acinetobacter baumannii	SAMN04525206
127209	Acinetobacter baumannii	SAMN04525207
127210	Acinetobacter baumannii	SAMN04525208
127211	Acinetobacter baumannii	SAMN04525209
127214	Acinetobacter baumannii	SAMN04544429
127215	Acinetobacter baumannii	SAMN04544430
127216	Acinetobacter baumannii	SAMN04544431
127217	Acinetobacter baumannii	SAMN04544432
127218	Acinetobacter baumannii	SAMN04545389
127219	Acinetobacter baumannii	SAMN04545390
127220	Acinetobacter baumannii	SAMN04545393
127221	Acinetobacter baumannii	SAMN04545394
127222	Acinetobacter baumannii	SAMN04545396
127223	Acinetobacter baumannii	SAMN04545397
127224	Acinetobacter baumannii	SAMN04545398
127225	Acinetobacter baumannii	SAMN04545400
127226	Acinetobacter baumannii	SAMN04545401
127227	Acinetobacter baumannii	SAMN04545403
127228	Acinetobacter baumannii	SAMN04545404
127229	Acinetobacter baumannii	SAMN04545405
127230	Acinetobacter baumannii	SAMN04545407
127231	Acinetobacter baumannii	SAMN04545409
127232	Acinetobacter baumannii	SAMN04545410
127233	Acinetobacter baumannii	SAMN04546717
127234	Acinetobacter baumannii	SAMN04546718
127235	Acinetobacter baumannii	SAMN04546719
127236	Acinetobacter baumannii	SAMN04546722
127237	Acinetobacter baumannii	SAMN04546723
127238	Acinetobacter baumannii	SAMN04546724
127239	Acinetobacter baumannii	SAMN04546726
127240	Acinetobacter baumannii	SAMN04546731
127241	Acinetobacter baumannii	SAMN04547088
127242	Acinetobacter baumannii	SAMN04547089
127243	Acinetobacter baumannii	SAMN04547090
127244	Acinetobacter baumannii	SAMN04547091
127245	Acinetobacter baumannii	SAMN04547093
127246	Acinetobacter baumannii	SAMN04547094
127247	Acinetobacter baumannii	SAMN04547097
127248	Acinetobacter baumannii	SAMN04547100
127249	Acinetobacter baumannii	SAMN04547101
127250	Acinetobacter baumannii	SAMN04547102
127251	Acinetobacter baumannii	SAMN04547104
127252	Acinetobacter baumannii	SAMN04547105
127253	Acinetobacter baumannii	SAMN04547106
127254	Acinetobacter baumannii	SAMN04547107
127255	Acinetobacter baumannii	SAMN04549256
127256	Acinetobacter baumannii	SAMN04549257
127257	Acinetobacter baumannii	SAMN04549259
127258	Acinetobacter baumannii	SAMN04549260
127259	Acinetobacter baumannii	SAMN04549262
127260	Acinetobacter baumannii	SAMN04549265
127261	Acinetobacter baumannii	SAMN04549266
127262	Acinetobacter baumannii	SAMN04549268
127263	Acinetobacter baumannii	SAMN04549269
127264	Acinetobacter baumannii	SAMN04549271
127265	Acinetobacter baumannii	SAMN04549272
127266	Acinetobacter baumannii	SAMN04549301
127267	Acinetobacter baumannii	SAMN04549302
127268	Acinetobacter baumannii	SAMN04549305
127269	Acinetobacter baumannii	SAMN04549306
127270	Acinetobacter baumannii	SAMN04549307
127271	Acinetobacter baumannii	SAMN04549310
127272	Acinetobacter baumannii	SAMN04549312
127273	Acinetobacter baumannii	SAMN04549314
127274	Acinetobacter baumannii	SAMN04549497
127275	Acinetobacter baumannii	SAMN04549499
127276	Acinetobacter baumannii	SAMN04549500
127277	Acinetobacter baumannii	SAMN04549502
127278	Acinetobacter baumannii	SAMN04549504
127279	Acinetobacter baumannii	SAMN04549507
127280	Acinetobacter baumannii	SAMN04549508
127281	Acinetobacter baumannii	SAMN04549509
127282	Acinetobacter baumannii	SAMN04549510
127283	Acinetobacter baumannii	SAMN04549511
127284	Acinetobacter baumannii	SAMN04549512
127285	Acinetobacter baumannii	SAMN04549514
127286	Acinetobacter baumannii	SAMN04549516
127287	Acinetobacter baumannii	SAMN04549546
127288	Acinetobacter baumannii	SAMN04549547
127289	Acinetobacter baumannii	SAMN04549548
127290	Acinetobacter baumannii	SAMN04549550
127291	Acinetobacter baumannii	SAMN04549551
127292	Acinetobacter baumannii	SAMN04549552
127293	Acinetobacter baumannii	SAMN04549553
127294	Acinetobacter baumannii	SAMN04549555
61955	Acinetobacter baumannii	SAMN04549556
127295	Acinetobacter baumannii	SAMN04549557
127296	Acinetobacter baumannii	SAMN04549559
127297	Acinetobacter baumannii	SAMN04549560
127298	Acinetobacter baumannii	SAMN04549562
127299	Acinetobacter baumannii	SAMN04549563
127300	Acinetobacter baumannii	SAMN04549825
127301	Acinetobacter baumannii	SAMN04549827
127302	Acinetobacter baumannii	SAMN04549828
127303	Acinetobacter baumannii	SAMN04549830
127304	Acinetobacter baumannii	SAMN04549831
127305	Acinetobacter baumannii	SAMN04549832
127306	Acinetobacter baumannii	SAMN04549834
127307	Acinetobacter baumannii	SAMN04549835
127308	Acinetobacter baumannii	SAMN04549837
127309	Acinetobacter baumannii	SAMN04549840
127310	Acinetobacter baumannii	SAMN04549842
127311	Acinetobacter baumannii	SAMN04549844
127312	Acinetobacter baumannii	SAMN04549866
127313	Acinetobacter baumannii	SAMN04549867
127314	Acinetobacter baumannii	SAMN04549868
127315	Acinetobacter baumannii	SAMN04549869
127316	Acinetobacter baumannii	SAMN04549871
127317	Acinetobacter baumannii	SAMN04549872
127318	Acinetobacter baumannii	SAMN04549874
127319	Acinetobacter baumannii	SAMN04549875
127320	Acinetobacter baumannii	SAMN04549878
127321	Acinetobacter baumannii	SAMN04549879
127322	Acinetobacter baumannii	SAMN04549880
127323	Acinetobacter baumannii	SAMN04549882
127324	Acinetobacter baumannii	SAMN04549884
127325	Acinetobacter baumannii	SAMN04550075
127326	Acinetobacter baumannii	SAMN04550076
127327	Acinetobacter baumannii	SAMN04550078
127328	Acinetobacter baumannii	SAMN04550082
127329	Acinetobacter baumannii	SAMN04550085
127330	Acinetobacter baumannii	SAMN04550086
127331	Acinetobacter baumannii	SAMN04550092
127332	Acinetobacter baumannii	SAMN04550093
127333	Acinetobacter baumannii	SAMN04550105
127334	Acinetobacter baumannii	SAMN04550107
127335	Acinetobacter baumannii	SAMN04550108
127336	Acinetobacter baumannii	SAMN04550110
127337	Acinetobacter baumannii	SAMN04550111
127338	Acinetobacter baumannii	SAMN04550112
127339	Acinetobacter baumannii	SAMN04550113
127340	Acinetobacter baumannii	SAMN04550114
127341	Acinetobacter baumannii	SAMN04550115
127342	Acinetobacter baumannii	SAMN04550117
127343	Acinetobacter baumannii	SAMN04550118
127344	Acinetobacter baumannii	SAMN04550119
127345	Acinetobacter baumannii	SAMN04550123
127346	Acinetobacter baumannii	SAMN04550124
127347	Acinetobacter baumannii	SAMN04555175
127348	Acinetobacter baumannii	SAMN04555176
127350	Acinetobacter baumannii	SAMN04555179
127351	Acinetobacter baumannii	SAMN04555181
127352	Acinetobacter baumannii	SAMN04555184
127353	Acinetobacter baumannii	SAMN04555185
127354	Acinetobacter baumannii	SAMN04555186
127355	Acinetobacter baumannii	SAMN04555188
127356	Acinetobacter baumannii	SAMN04555191
127357	Acinetobacter baumannii	SAMN04555192
127358	Acinetobacter baumannii	SAMN04555193
127359	Acinetobacter baumannii	SAMN04555194
127360	Acinetobacter baumannii	SAMN04555195
127361	Acinetobacter baumannii	SAMN04555198
127362	Acinetobacter baumannii	SAMN04555205
127363	Acinetobacter baumannii	SAMN04555207
127364	Acinetobacter baumannii	SAMN04555209
127365	Acinetobacter baumannii	SAMN04555210
127366	Acinetobacter baumannii	SAMN04555211
127367	Acinetobacter baumannii	SAMN04555212
127368	Acinetobacter baumannii	SAMN04555214
127369	Acinetobacter baumannii	SAMN04555216
127370	Acinetobacter baumannii	SAMN04555217
127371	Acinetobacter baumannii	SAMN04555220
127372	Acinetobacter baumannii	SAMN04555221
127373	Acinetobacter baumannii	SAMN04555223
127374	Acinetobacter baumannii	SAMN04555224
127375	Acinetobacter baumannii	SAMN04555226
127376	Acinetobacter baumannii	SAMN04555233
127377	Acinetobacter baumannii	SAMN04555234
127378	Acinetobacter baumannii	SAMN04555289
127379	Acinetobacter baumannii	SAMN04555290
127380	Acinetobacter baumannii	SAMN04555292
127381	Acinetobacter baumannii	SAMN04555294
127382	Acinetobacter baumannii	SAMN04555295
127383	Acinetobacter baumannii	SAMN04555297
127384	Acinetobacter baumannii	SAMN04555300
127385	Acinetobacter baumannii	SAMN04555302
127386	Acinetobacter baumannii	SAMN04555303
127387	Acinetobacter baumannii	SAMN04555304
127388	Acinetobacter baumannii	SAMN04555306
127389	Acinetobacter baumannii	SAMN04555307
127390	Acinetobacter baumannii	SAMN04555308
127391	Acinetobacter baumannii	SAMN04555309
127392	Acinetobacter baumannii	SAMN04555310
127393	Acinetobacter baumannii	SAMN04555479
127394	Acinetobacter baumannii	SAMN04555481
127395	Acinetobacter baumannii	SAMN04555482
127396	Acinetobacter baumannii	SAMN04555483
127398	Acinetobacter baumannii	SAMN04555485
127399	Acinetobacter baumannii	SAMN04555486
127400	Acinetobacter baumannii	SAMN04555487
127401	Acinetobacter baumannii	SAMN04555489
127402	Acinetobacter baumannii	SAMN04555490
127403	Acinetobacter baumannii	SAMN04555491
127404	Acinetobacter baumannii	SAMN04555494
127405	Acinetobacter baumannii	SAMN04555495
127406	Acinetobacter baumannii	SAMN04555498
127407	Acinetobacter baumannii	SAMN04555505
127408	Acinetobacter baumannii	SAMN04555507
127409	Acinetobacter baumannii	SAMN04555508
127410	Acinetobacter baumannii	SAMN04555509
127412	Acinetobacter baumannii	SAMN04555513
127413	Acinetobacter baumannii	SAMN04555514
127414	Acinetobacter baumannii	SAMN04555516
127415	Acinetobacter baumannii	SAMN04555517
127416	Acinetobacter baumannii	SAMN04555518
127417	Acinetobacter baumannii	SAMN04568503
127418	Acinetobacter baumannii	SAMN04568505
127419	Acinetobacter baumannii	SAMN04568506
127420	Acinetobacter baumannii	SAMN04568508
127421	Acinetobacter baumannii	SAMN04568510
127422	Acinetobacter baumannii	SAMN04568511
127423	Acinetobacter baumannii	SAMN04568512
127424	Acinetobacter baumannii	SAMN04568513
127425	Acinetobacter baumannii	SAMN04568514
127426	Acinetobacter baumannii	SAMN04568515
127427	Acinetobacter baumannii	SAMN04568516
127428	Acinetobacter baumannii	SAMN04568517
127429	Acinetobacter baumannii	SAMN04568518
127430	Acinetobacter baumannii	SAMN04568519
127431	Acinetobacter baumannii	SAMN04568521
127491	Acinetobacter baumannii	SAMN04901663
127492	Acinetobacter baumannii	SAMN04901664
84668	Acinetobacter baumannii	SAMN04901665
127493	Acinetobacter baumannii	SAMN04901667
127494	Acinetobacter baumannii	SAMN04901668
127495	Acinetobacter baumannii	SAMN04901669
127496	Acinetobacter baumannii	SAMN04901670
127497	Acinetobacter baumannii	SAMN04901671
127498	Acinetobacter baumannii	SAMN04901672
127499	Acinetobacter baumannii	SAMN04901673
127500	Acinetobacter baumannii	SAMN04901674
127501	Acinetobacter baumannii	SAMN04901675
127502	Acinetobacter baumannii	SAMN04901676
127503	Acinetobacter baumannii	SAMN04901677
127504	Acinetobacter baumannii	SAMN04901678
127505	Acinetobacter baumannii	SAMN04901679
127506	Acinetobacter baumannii	SAMN04901681
127507	Acinetobacter baumannii	SAMN04901682
127508	Acinetobacter baumannii	SAMN04901683
127509	Acinetobacter baumannii	SAMN04901684
127510	Acinetobacter baumannii	SAMN04901685
127511	Acinetobacter baumannii	SAMN04901686
127512	Acinetobacter baumannii	SAMN04901687
127513	Acinetobacter baumannii	SAMN04901688
127514	Acinetobacter baumannii	SAMN04901689
127515	Acinetobacter baumannii	SAMN04901691
127516	Acinetobacter baumannii	SAMN04901692
127517	Acinetobacter baumannii	SAMN04901693
127518	Acinetobacter baumannii	SAMN04901694
127519	Acinetobacter baumannii	SAMN04901695
127520	Acinetobacter baumannii	SAMN04901696
127521	Acinetobacter baumannii	SAMN04901697
127522	Acinetobacter baumannii	SAMN04901698
127523	Acinetobacter baumannii	SAMN04901699
127524	Acinetobacter baumannii	SAMN04901700
127525	Acinetobacter baumannii	SAMN04901701
127526	Acinetobacter baumannii	SAMN04901702
127527	Acinetobacter baumannii	SAMN04901703
128178	Acinetobacter baumannii	SAMN06007771
128268	Acinetobacter baumannii	SAMN06311521
128327	Acinetobacter baumannii	SAMN06754729
128329	Acinetobacter baumannii	SAMN06754731
86166	Acinetobacter baumannii	SAMN06827872
86167	Acinetobacter baumannii	SAMN06827873
86168	Acinetobacter baumannii	SAMN06827874
86169	Acinetobacter baumannii	SAMN06827875
128341	Acinetobacter baumannii	SAMN06827876
86170	Acinetobacter baumannii	SAMN06827877
86171	Acinetobacter baumannii	SAMN06827878
86172	Acinetobacter baumannii	SAMN06827909
86173	Acinetobacter baumannii	SAMN06827910
86175	Acinetobacter baumannii	SAMN06837737
86177	Acinetobacter baumannii	SAMN06837740
86178	Acinetobacter baumannii	SAMN06837741
86179	Acinetobacter baumannii	SAMN06837742
86180	Acinetobacter baumannii	SAMN06837743
86181	Acinetobacter baumannii	SAMN06837744
86182	Acinetobacter baumannii	SAMN06837745
86185	Acinetobacter baumannii	SAMN06837748
86186	Acinetobacter baumannii	SAMN06837749
86187	Acinetobacter baumannii	SAMN06837750
86188	Acinetobacter baumannii	SAMN06837751
86189	Acinetobacter baumannii	SAMN06837752
86190	Acinetobacter baumannii	SAMN06837753
86193	Acinetobacter baumannii	SAMN06837756
86194	Acinetobacter baumannii	SAMN06837757
86195	Acinetobacter baumannii	SAMN06837758
86196	Acinetobacter baumannii	SAMN06837759
86198	Acinetobacter baumannii	SAMN06837761
86199	Acinetobacter baumannii	SAMN06837762
86200	Acinetobacter baumannii	SAMN06837763
86202	Acinetobacter baumannii	SAMN06837765
86204	Acinetobacter baumannii	SAMN06837767
86206	Acinetobacter baumannii	SAMN06837769
86208	Acinetobacter baumannii	SAMN06837771
86209	Acinetobacter baumannii	SAMN06837772
86210	Acinetobacter baumannii	SAMN06837773
86211	Acinetobacter baumannii	SAMN06837774
86212	Acinetobacter baumannii	SAMN06837775
86213	Acinetobacter baumannii	SAMN06837776
86220	Acinetobacter baumannii	SAMN06837783
86221	Acinetobacter baumannii	SAMN06837784
86223	Acinetobacter baumannii	SAMN06837786
86224	Acinetobacter baumannii	SAMN06837787
86225	Acinetobacter baumannii	SAMN06837788
86226	Acinetobacter baumannii	SAMN06837789
86227	Acinetobacter baumannii	SAMN06837791
86228	Acinetobacter baumannii	SAMN06837792
86229	Acinetobacter baumannii	SAMN06837794
86230	Acinetobacter baumannii	SAMN06837797
86231	Acinetobacter baumannii	SAMN06837799
86232	Acinetobacter baumannii	SAMN06837800
86233	Acinetobacter baumannii	SAMN06837802
86234	Acinetobacter baumannii	SAMN06837803
86236	Acinetobacter baumannii	SAMN06837807
86238	Acinetobacter baumannii	SAMN06837809
86239	Acinetobacter baumannii	SAMN06837810
86240	Acinetobacter baumannii	SAMN06837811
86241	Acinetobacter baumannii	SAMN06837812
86242	Acinetobacter baumannii	SAMN06837813
86243	Acinetobacter baumannii	SAMN06837814
86244	Acinetobacter baumannii	SAMN06837815
86245	Acinetobacter baumannii	SAMN06837816
86246	Acinetobacter baumannii	SAMN06837817
86247	Acinetobacter baumannii	SAMN06837818
86248	Acinetobacter baumannii	SAMN06837819
86250	Acinetobacter baumannii	SAMN06837821
86251	Acinetobacter baumannii	SAMN06837822
86252	Acinetobacter baumannii	SAMN06837823
86253	Acinetobacter baumannii	SAMN06837824
86254	Acinetobacter baumannii	SAMN06837825
86255	Acinetobacter baumannii	SAMN06837826
86257	Acinetobacter baumannii	SAMN06837828
86258	Acinetobacter baumannii	SAMN06837829
86259	Acinetobacter baumannii	SAMN06837830
86260	Acinetobacter baumannii	SAMN06837831
86261	Acinetobacter baumannii	SAMN06837832
86262	Acinetobacter baumannii	SAMN06837833
86263	Acinetobacter baumannii	SAMN06837834
86264	Acinetobacter baumannii	SAMN06837835
86265	Acinetobacter baumannii	SAMN06837836
86266	Acinetobacter baumannii	SAMN06892204
86267	Acinetobacter baumannii	SAMN06892205
86268	Acinetobacter baumannii	SAMN06892206
86271	Acinetobacter baumannii	SAMN06892209
86272	Acinetobacter baumannii	SAMN06892210
86273	Acinetobacter baumannii	SAMN06892211
86274	Acinetobacter baumannii	SAMN06892212
86275	Acinetobacter baumannii	SAMN06892213
86276	Acinetobacter baumannii	SAMN06892214
86277	Acinetobacter baumannii	SAMN06892215
86278	Acinetobacter baumannii	SAMN06892217
86279	Acinetobacter baumannii	SAMN06892218
86280	Acinetobacter baumannii	SAMN06892219
86281	Acinetobacter baumannii	SAMN06892220
86282	Acinetobacter baumannii	SAMN06892221
86283	Acinetobacter baumannii	SAMN06892222
86284	Acinetobacter baumannii	SAMN06892223
86285	Acinetobacter baumannii	SAMN06892224
86286	Acinetobacter baumannii	SAMN06892225
86287	Acinetobacter baumannii	SAMN06892226
86288	Acinetobacter baumannii	SAMN06892227
86289	Acinetobacter baumannii	SAMN06892231
86291	Acinetobacter baumannii	SAMN06892234
86294	Acinetobacter baumannii	SAMN06892237
86295	Acinetobacter baumannii	SAMN06892239
86297	Acinetobacter baumannii	SAMN06892241
86298	Acinetobacter baumannii	SAMN06892242
86299	Acinetobacter baumannii	SAMN06892244
86300	Acinetobacter baumannii	SAMN06892245
86302	Acinetobacter baumannii	SAMN06892248
86303	Acinetobacter baumannii	SAMN06892249
86307	Acinetobacter baumannii	SAMN06892254
86308	Acinetobacter baumannii	SAMN06892256
86309	Acinetobacter baumannii	SAMN06892257
86310	Acinetobacter baumannii	SAMN06892258
86312	Acinetobacter baumannii	SAMN06892260
86313	Acinetobacter baumannii	SAMN06892275
86314	Acinetobacter baumannii	SAMN06892276
86315	Acinetobacter baumannii	SAMN06892277
86318	Acinetobacter baumannii	SAMN06892281
86319	Acinetobacter baumannii	SAMN06892282
86320	Acinetobacter baumannii	SAMN06892283
86321	Acinetobacter baumannii	SAMN06892284
86322	Acinetobacter baumannii	SAMN06892285
86323	Acinetobacter baumannii	SAMN06892287
86324	Acinetobacter baumannii	SAMN06892288
86325	Acinetobacter baumannii	SAMN06892289
86326	Acinetobacter baumannii	SAMN06892290
86327	Acinetobacter baumannii	SAMN06892293
86328	Acinetobacter baumannii	SAMN06892294
86329	Acinetobacter baumannii	SAMN06892295
86330	Acinetobacter baumannii	SAMN06892296
86331	Acinetobacter baumannii	SAMN06892297
86332	Acinetobacter baumannii	SAMN06892299
86333	Acinetobacter baumannii	SAMN06892300
86340	Acinetobacter baumannii	SAMN06892308
86342	Acinetobacter baumannii	SAMN06892310
86343	Acinetobacter baumannii	SAMN06892311
86345	Acinetobacter baumannii	SAMN06892314
86346	Acinetobacter baumannii	SAMN06892315
86347	Acinetobacter baumannii	SAMN06892316
86349	Acinetobacter baumannii	SAMN06892318
86350	Acinetobacter baumannii	SAMN06892320
86351	Acinetobacter baumannii	SAMN06892321
86352	Acinetobacter baumannii	SAMN06892323
86353	Acinetobacter baumannii	SAMN06892324
86354	Acinetobacter baumannii	SAMN06892325
86355	Acinetobacter baumannii	SAMN06892326
86356	Acinetobacter baumannii	SAMN06892328
86357	Acinetobacter baumannii	SAMN06892329
86358	Acinetobacter baumannii	SAMN06892330
86359	Acinetobacter baumannii	SAMN06892331
86362	Acinetobacter baumannii	SAMN07203008
86363	Acinetobacter baumannii	SAMN07203009
86364	Acinetobacter baumannii	SAMN07203010
86365	Acinetobacter baumannii	SAMN07203011
128679	Acinetobacter baumannii	SAMN07410709
128688	Acinetobacter baumannii	SAMN07410719
86452	Acinetobacter baumannii	SAMN07445112
128689	Acinetobacter baumannii	SAMN07445113
128690	Acinetobacter baumannii	SAMN07445114
128691	Acinetobacter baumannii	SAMN07445115
128692	Acinetobacter baumannii	SAMN07445116
128693	Acinetobacter baumannii	SAMN07445118
128694	Acinetobacter baumannii	SAMN07445119
128695	Acinetobacter baumannii	SAMN07445120
128696	Acinetobacter baumannii	SAMN07445123
128697	Acinetobacter baumannii	SAMN07445124
128698	Acinetobacter baumannii	SAMN07445126
128699	Acinetobacter baumannii	SAMN07445127
128700	Acinetobacter baumannii	SAMN07445128
128701	Acinetobacter baumannii	SAMN07445132
86490	Acinetobacter baumannii	SAMN07450593
86491	Acinetobacter baumannii	SAMN07450594
86492	Acinetobacter baumannii	SAMN07450595
86493	Acinetobacter baumannii	SAMN07450596
86494	Acinetobacter baumannii	SAMN07450597
86495	Acinetobacter baumannii	SAMN07450598
86575	Acinetobacter baumannii	SAMN07450683
86576	Acinetobacter baumannii	SAMN07450684
86577	Acinetobacter baumannii	SAMN07450685
86578	Acinetobacter baumannii	SAMN07450686
86579	Acinetobacter baumannii	SAMN07450687
86580	Acinetobacter baumannii	SAMN07450688
86581	Acinetobacter baumannii	SAMN07450689
86605	Acinetobacter baumannii	SAMN07450714
86606	Acinetobacter baumannii	SAMN07450715
86607	Acinetobacter baumannii	SAMN07450716
86608	Acinetobacter baumannii	SAMN07450717
86609	Acinetobacter baumannii	SAMN07450718
86610	Acinetobacter baumannii	SAMN07450719
86611	Acinetobacter baumannii	SAMN07450720
86612	Acinetobacter baumannii	SAMN07450721
86613	Acinetobacter baumannii	SAMN07450722
128714	Acinetobacter baumannii	SAMN07450848
86619	Acinetobacter baumannii	SAMN07602915
131471	Acinetobacter baumannii	SAMN10036071
131472	Acinetobacter baumannii	SAMN10036072
131473	Acinetobacter baumannii	SAMN10036073
131474	Acinetobacter baumannii	SAMN10036074
131475	Acinetobacter baumannii	SAMN10036075
131476	Acinetobacter baumannii	SAMN10036076
131477	Acinetobacter baumannii	SAMN10036077
131478	Acinetobacter baumannii	SAMN10036078
131479	Acinetobacter baumannii	SAMN10036079
131480	Acinetobacter baumannii	SAMN10036080
131481	Acinetobacter baumannii	SAMN10036081
131482	Acinetobacter baumannii	SAMN10036082
131483	Acinetobacter baumannii	SAMN10036083
131484	Acinetobacter baumannii	SAMN10036084
131485	Acinetobacter baumannii	SAMN10036085
131486	Acinetobacter baumannii	SAMN10036086
131487	Acinetobacter baumannii	SAMN10036087
131488	Acinetobacter baumannii	SAMN10036088
131489	Acinetobacter baumannii	SAMN10036089
131490	Acinetobacter baumannii	SAMN10036091
131491	Acinetobacter baumannii	SAMN10036092
131492	Acinetobacter baumannii	SAMN10036093
86775	Acinetobacter baumannii	SAMN12087640
86776	Acinetobacter baumannii	SAMN12087641
86777	Acinetobacter baumannii	SAMN12087642
86778	Acinetobacter baumannii	SAMN12087643
86779	Acinetobacter baumannii	SAMN12087644
86780	Acinetobacter baumannii	SAMN12087645
86781	Acinetobacter baumannii	SAMN12087646
86782	Acinetobacter baumannii	SAMN12087647
86783	Acinetobacter baumannii	SAMN12087648
86784	Acinetobacter baumannii	SAMN12087649
86785	Acinetobacter baumannii	SAMN12087650
86786	Acinetobacter baumannii	SAMN12087651
86787	Acinetobacter baumannii	SAMN12087652
86788	Acinetobacter baumannii	SAMN12087653
86789	Acinetobacter baumannii	SAMN12087654
86790	Acinetobacter baumannii	SAMN12087655
86791	Acinetobacter baumannii	SAMN12087656
86792	Acinetobacter baumannii	SAMN12087657
86793	Acinetobacter baumannii	SAMN12087658
86794	Acinetobacter baumannii	SAMN12087659
86795	Acinetobacter baumannii	SAMN12087660
86796	Acinetobacter baumannii	SAMN12087661
86797	Acinetobacter baumannii	SAMN12087662
86798	Acinetobacter baumannii	SAMN12087663
86799	Acinetobacter baumannii	SAMN12087664
86800	Acinetobacter baumannii	SAMN12087665
86801	Acinetobacter baumannii	SAMN12087666
86802	Acinetobacter baumannii	SAMN12087667
86803	Acinetobacter baumannii	SAMN12087668
86804	Acinetobacter baumannii	SAMN12087669
86805	Acinetobacter baumannii	SAMN12087670
86806	Acinetobacter baumannii	SAMN12087671
86807	Acinetobacter baumannii	SAMN12087672
86808	Acinetobacter baumannii	SAMN12087673
86809	Acinetobacter baumannii	SAMN12087674
86810	Acinetobacter baumannii	SAMN12087675
86811	Acinetobacter baumannii	SAMN12087676
86812	Acinetobacter baumannii	SAMN12087677
86813	Acinetobacter baumannii	SAMN12087678
86814	Acinetobacter baumannii	SAMN12087679
86815	Acinetobacter baumannii	SAMN12087680
86816	Acinetobacter baumannii	SAMN12087681
86817	Acinetobacter baumannii	SAMN12087682
86818	Acinetobacter baumannii	SAMN12087683
86819	Acinetobacter baumannii	SAMN12087684
86820	Acinetobacter baumannii	SAMN12087685
86821	Acinetobacter baumannii	SAMN12087686
86822	Acinetobacter baumannii	SAMN12087687
86823	Acinetobacter baumannii	SAMN12087688
86824	Acinetobacter baumannii	SAMN12087689
86825	Acinetobacter baumannii	SAMN12087690
86826	Acinetobacter baumannii	SAMN12087691
86827	Acinetobacter baumannii	SAMN12087692
86828	Acinetobacter baumannii	SAMN12087693
86829	Acinetobacter baumannii	SAMN12087694
86830	Acinetobacter baumannii	SAMN12087695
86831	Acinetobacter baumannii	SAMN12087696
86832	Acinetobacter baumannii	SAMN12087697
86833	Acinetobacter baumannii	SAMN12087698
86834	Acinetobacter baumannii	SAMN12087699
86835	Acinetobacter baumannii	SAMN12087700
86836	Acinetobacter baumannii	SAMN12087701
86837	Acinetobacter baumannii	SAMN12087702
86838	Acinetobacter baumannii	SAMN12087703
86839	Acinetobacter baumannii	SAMN12087704
86840	Acinetobacter baumannii	SAMN12087705
86841	Acinetobacter baumannii	SAMN12087706
86842	Acinetobacter baumannii	SAMN12087707
86843	Acinetobacter baumannii	SAMN12087708
86844	Acinetobacter baumannii	SAMN12087709
86845	Acinetobacter baumannii	SAMN12087710
86846	Acinetobacter baumannii	SAMN12087711
86847	Acinetobacter baumannii	SAMN12087712
86848	Acinetobacter baumannii	SAMN12087713
86849	Acinetobacter baumannii	SAMN12087714
86850	Acinetobacter baumannii	SAMN12087715
86851	Acinetobacter baumannii	SAMN12087716
86852	Acinetobacter baumannii	SAMN12087717
86853	Acinetobacter baumannii	SAMN12087718
86854	Acinetobacter baumannii	SAMN12087719
86855	Acinetobacter baumannii	SAMN12087720
86856	Acinetobacter baumannii	SAMN12087721
86857	Acinetobacter baumannii	SAMN12087722
86858	Acinetobacter baumannii	SAMN12087723
86859	Acinetobacter baumannii	SAMN12087724
86860	Acinetobacter baumannii	SAMN12087725
86861	Acinetobacter baumannii	SAMN12087726
86862	Acinetobacter baumannii	SAMN12087727
86863	Acinetobacter baumannii	SAMN12087728
86864	Acinetobacter baumannii	SAMN12087729
86865	Acinetobacter baumannii	SAMN12087730
86866	Acinetobacter baumannii	SAMN12087731
86867	Acinetobacter baumannii	SAMN12087732
86868	Acinetobacter baumannii	SAMN12087733
86869	Acinetobacter baumannii	SAMN12087734
86870	Acinetobacter baumannii	SAMN12087735
86871	Acinetobacter baumannii	SAMN12087736
86872	Acinetobacter baumannii	SAMN12087737
86873	Acinetobacter baumannii	SAMN12087738
86874	Acinetobacter baumannii	SAMN12087739
103720	Escherichia coli	ERS356740
103721	Escherichia coli	ERS356741
103722	Escherichia coli	ERS356743
103723	Escherichia coli	ERS356744
103724	Escherichia coli	ERS356745
103725	Escherichia coli	ERS356746
103726	Escherichia coli	ERS356747
103727	Escherichia coli	ERS356748
103728	Escherichia coli	ERS356749
103729	Escherichia coli	ERS356750
103730	Escherichia coli	ERS356751
103731	Escherichia coli	ERS356753
103732	Escherichia coli	ERS356754
103733	Escherichia coli	ERS356755
103734	Escherichia coli	ERS356756
103735	Escherichia coli	ERS356757
103736	Escherichia coli	ERS356758
103737	Escherichia coli	ERS356759
103738	Escherichia coli	ERS356760
103739	Escherichia coli	ERS356761
103740	Escherichia coli	ERS356762
103741	Escherichia coli	ERS356764
103742	Escherichia coli	ERS356765
103743	Escherichia coli	ERS356766
103744	Escherichia coli	ERS356768
103745	Escherichia coli	ERS356769
103746	Escherichia coli	ERS356770
103747	Escherichia coli	ERS356771
103748	Escherichia coli	ERS356773
103749	Escherichia coli	ERS356774
103750	Escherichia coli	ERS356775
103751	Escherichia coli	ERS356776
103752	Escherichia coli	ERS356777
103753	Escherichia coli	ERS356778
103754	Escherichia coli	ERS356779
103755	Escherichia coli	ERS356780
103756	Escherichia coli	ERS356782
103757	Escherichia coli	ERS356783
103758	Escherichia coli	ERS356784
103759	Escherichia coli	ERS356785
103760	Escherichia coli	ERS356786
103761	Escherichia coli	ERS356788
103762	Escherichia coli	ERS356789
103763	Escherichia coli	ERS356790
103764	Escherichia coli	ERS356791
103765	Escherichia coli	ERS356793
103766	Escherichia coli	ERS356794
103767	Escherichia coli	ERS356795
103768	Escherichia coli	ERS356796
103769	Escherichia coli	ERS356797
103770	Escherichia coli	ERS356798
103771	Escherichia coli	ERS356799
103772	Escherichia coli	ERS356800
103773	Escherichia coli	ERS356801
103774	Escherichia coli	ERS356803
103775	Escherichia coli	ERS356804
103776	Escherichia coli	ERS356805
103777	Escherichia coli	ERS356806
103778	Escherichia coli	ERS356807
103779	Escherichia coli	ERS356808
103780	Escherichia coli	ERS356809
103781	Escherichia coli	ERS356810
103782	Escherichia coli	ERS356811
103783	Escherichia coli	ERS356813
103784	Escherichia coli	ERS356814
103785	Escherichia coli	ERS356815
103786	Escherichia coli	ERS356816
103787	Escherichia coli	ERS356817
103788	Escherichia coli	ERS356818
103789	Escherichia coli	ERS356819
103790	Escherichia coli	ERS356820
103791	Escherichia coli	ERS356821
103792	Escherichia coli	ERS356823
103793	Escherichia coli	ERS356824
103794	Escherichia coli	ERS356825
103795	Escherichia coli	ERS356826
103796	Escherichia coli	ERS356828
103797	Escherichia coli	ERS356829
103798	Escherichia coli	ERS356830
103799	Escherichia coli	ERS356831
103800	Escherichia coli	ERS356832
103801	Escherichia coli	ERS356834
103802	Escherichia coli	ERS356835
103803	Escherichia coli	ERS356836
103804	Escherichia coli	ERS356837
103805	Escherichia coli	ERS356838
103806	Escherichia coli	ERS356839
103807	Escherichia coli	ERS356840
103808	Escherichia coli	ERS356841
103809	Escherichia coli	ERS356843
103810	Escherichia coli	ERS356845
103811	Escherichia coli	ERS356846
103812	Escherichia coli	ERS356847
103813	Escherichia coli	ERS356848
103814	Escherichia coli	ERS356849
103815	Escherichia coli	ERS356850
103816	Escherichia coli	ERS356851
103817	Escherichia coli	ERS356852
103818	Escherichia coli	ERS356853
103819	Escherichia coli	ERS356855
103820	Escherichia coli	ERS356856
103821	Escherichia coli	ERS356857
103822	Escherichia coli	ERS356858
103823	Escherichia coli	ERS356859
103824	Escherichia coli	ERS356860
103825	Escherichia coli	ERS356861
103826	Escherichia coli	ERS356862
103827	Escherichia coli	ERS356863
103828	Escherichia coli	ERS356865
103829	Escherichia coli	ERS356866
103830	Escherichia coli	ERS356867
103831	Escherichia coli	ERS356868
103832	Escherichia coli	ERS356869
103833	Escherichia coli	ERS356870
103834	Escherichia coli	ERS356871
103835	Escherichia coli	ERS356872
103836	Escherichia coli	ERS356874
103837	Escherichia coli	ERS356875
103838	Escherichia coli	ERS356876
103839	Escherichia coli	ERS356877
103840	Escherichia coli	ERS356878
103841	Escherichia coli	ERS356879
103842	Escherichia coli	ERS356880
103843	Escherichia coli	ERS356881
103844	Escherichia coli	ERS356882
103845	Escherichia coli	ERS356883
103846	Escherichia coli	ERS356885
103847	Escherichia coli	ERS356886
103848	Escherichia coli	ERS356887
103849	Escherichia coli	ERS356888
103850	Escherichia coli	ERS356890
103851	Escherichia coli	ERS356891
103852	Escherichia coli	ERS356892
103853	Escherichia coli	ERS356893
103854	Escherichia coli	ERS356895
103855	Escherichia coli	ERS356896
103856	Escherichia coli	ERS356897
103857	Escherichia coli	ERS356898
103858	Escherichia coli	ERS356899
103859	Escherichia coli	ERS356900
103860	Escherichia coli	ERS356901
103861	Escherichia coli	ERS356902
103862	Escherichia coli	ERS356903
103863	Escherichia coli	ERS356906
103864	Escherichia coli	ERS356907
103865	Escherichia coli	ERS356908
103866	Escherichia coli	ERS356909
103867	Escherichia coli	ERS356910
103868	Escherichia coli	ERS356911
103869	Escherichia coli	ERS356912
103870	Escherichia coli	ERS356913
103871	Escherichia coli	ERS356914
103872	Escherichia coli	ERS356916
103873	Escherichia coli	ERS356917
103874	Escherichia coli	ERS356918
103875	Escherichia coli	ERS356919
103876	Escherichia coli	ERS356920
103877	Escherichia coli	ERS356921
103878	Escherichia coli	ERS356922
103879	Escherichia coli	ERS356923
103880	Escherichia coli	ERS356924
103881	Escherichia coli	ERS356926
103882	Escherichia coli	ERS356927
103883	Escherichia coli	ERS356928
103884	Escherichia coli	ERS356929
103885	Escherichia coli	ERS356930
103886	Escherichia coli	ERS356932
103887	Escherichia coli	ERS356933
103888	Escherichia coli	ERS356934
103889	Escherichia coli	ERS356936
103890	Escherichia coli	ERS356937
103891	Escherichia coli	ERS356938
103892	Escherichia coli	ERS356939
103893	Escherichia coli	ERS356940
103894	Escherichia coli	ERS356941
103895	Escherichia coli	ERS356942
103896	Escherichia coli	ERS356943
103897	Escherichia coli	ERS356944
103898	Escherichia coli	ERS356946
103899	Escherichia coli	ERS356947
103900	Escherichia coli	ERS356948
103901	Escherichia coli	ERS356949
103902	Escherichia coli	ERS356950
103903	Escherichia coli	ERS356951
103904	Escherichia coli	ERS356952
103905	Escherichia coli	ERS356953
103906	Escherichia coli	ERS356954
103907	Escherichia coli	ERS356955
103908	Escherichia coli	ERS356957
103909	Escherichia coli	ERS356958
103910	Escherichia coli	ERS356959
103911	Escherichia coli	ERS356960
103912	Escherichia coli	ERS356961
103913	Escherichia coli	ERS356962
103914	Escherichia coli	ERS356963
103915	Escherichia coli	ERS356964
103916	Escherichia coli	ERS356966
103917	Escherichia coli	ERS356967
103918	Escherichia coli	ERS356968
103919	Escherichia coli	ERS356969
103920	Escherichia coli	ERS356970
103921	Escherichia coli	ERS356971
103922	Escherichia coli	ERS356972
103923	Escherichia coli	ERS356973
103924	Escherichia coli	ERS356975
103925	Escherichia coli	ERS356976
103926	Escherichia coli	ERS356977
103927	Escherichia coli	ERS356979
103928	Escherichia coli	ERS356980
103929	Escherichia coli	ERS356981
103930	Escherichia coli	ERS356982
103931	Escherichia coli	ERS356983
103932	Escherichia coli	ERS356984
103933	Escherichia coli	ERS356985
103934	Escherichia coli	ERS356987
103935	Escherichia coli	ERS356988
103936	Escherichia coli	ERS356989
103937	Escherichia coli	ERS356991
103938	Escherichia coli	ERS356992
103939	Escherichia coli	ERS356993
103940	Escherichia coli	ERS356995
103941	Escherichia coli	ERS356996
103942	Escherichia coli	ERS356997
103943	Escherichia coli	ERS356999
103944	Escherichia coli	ERS357000
103945	Escherichia coli	ERS357001
103946	Escherichia coli	ERS357002
103947	Escherichia coli	ERS357003
103948	Escherichia coli	ERS357004
103949	Escherichia coli	ERS357005
103950	Escherichia coli	ERS357006
103951	Escherichia coli	ERS357007
103952	Escherichia coli	ERS357009
103953	Escherichia coli	ERS357010
103954	Escherichia coli	ERS357011
103955	Escherichia coli	ERS357012
103956	Escherichia coli	ERS357013
103957	Escherichia coli	ERS357014
103958	Escherichia coli	ERS357015
103959	Escherichia coli	ERS357016
103960	Escherichia coli	ERS357017
103961	Escherichia coli	ERS357019
103962	Escherichia coli	ERS357020
103963	Escherichia coli	ERS357021
103964	Escherichia coli	ERS357022
103965	Escherichia coli	ERS357023
103966	Escherichia coli	ERS357024
103967	Escherichia coli	ERS357025
103968	Escherichia coli	ERS357026
103969	Escherichia coli	ERS357027
103970	Escherichia coli	ERS357029
103971	Escherichia coli	ERS357030
103972	Escherichia coli	ERS357031
103973	Escherichia coli	ERS357032
103974	Escherichia coli	ERS357033
103975	Escherichia coli	ERS357034
103976	Escherichia coli	ERS357035
103977	Escherichia coli	ERS357036
103978	Escherichia coli	ERS357037
103979	Escherichia coli	ERS357039
103980	Escherichia coli	ERS357040
103981	Escherichia coli	ERS357041
103982	Escherichia coli	ERS357042
103983	Escherichia coli	ERS357043
103984	Escherichia coli	ERS357044
103985	Escherichia coli	ERS357045
103986	Escherichia coli	ERS357046
103987	Escherichia coli	ERS357047
103988	Escherichia coli	ERS357049
103989	Escherichia coli	ERS357050
103990	Escherichia coli	ERS357051
103991	Escherichia coli	ERS357052
103992	Escherichia coli	ERS357053
103993	Escherichia coli	ERS357055
103994	Escherichia coli	ERS357056
103995	Escherichia coli	ERS357057
103996	Escherichia coli	ERS357060
103997	Escherichia coli	ERS357061
103998	Escherichia coli	ERS357062
103999	Escherichia coli	ERS357063
104000	Escherichia coli	ERS357064
104001	Escherichia coli	ERS357065
104002	Escherichia coli	ERS357066
104003	Escherichia coli	ERS357068
104004	Escherichia coli	ERS357069
104005	Escherichia coli	ERS357071
104006	Escherichia coli	ERS357072
104007	Escherichia coli	ERS357073
104008	Escherichia coli	ERS357074
104009	Escherichia coli	ERS357075
104010	Escherichia coli	ERS357076
104011	Escherichia coli	ERS357077
104012	Escherichia coli	ERS357078
104013	Escherichia coli	ERS357079
104014	Escherichia coli	ERS357081
104015	Escherichia coli	ERS357082
104016	Escherichia coli	ERS357083
104017	Escherichia coli	ERS357084
104018	Escherichia coli	ERS357085
104019	Escherichia coli	ERS357086
104020	Escherichia coli	ERS357087
104021	Escherichia coli	ERS357088
104022	Escherichia coli	ERS357089
104023	Escherichia coli	ERS357091
104024	Escherichia coli	ERS357092
104025	Escherichia coli	ERS357093
104026	Escherichia coli	ERS357094
104027	Escherichia coli	ERS357095
104028	Escherichia coli	ERS357096
104029	Escherichia coli	ERS357097
104030	Escherichia coli	ERS357098
104031	Escherichia coli	ERS357099
104032	Escherichia coli	ERS357100
104033	Escherichia coli	ERS357102
104034	Escherichia coli	ERS357103
104035	Escherichia coli	ERS357104
104036	Escherichia coli	ERS357105
104037	Escherichia coli	ERS357106
104038	Escherichia coli	ERS357107
104039	Escherichia coli	ERS357108
104040	Escherichia coli	ERS357109
104041	Escherichia coli	ERS357111
104042	Escherichia coli	ERS357112
104043	Escherichia coli	ERS357113
104044	Escherichia coli	ERS357114
104045	Escherichia coli	ERS357115
104046	Escherichia coli	ERS357116
104047	Escherichia coli	ERS357117
104048	Escherichia coli	ERS357118
104049	Escherichia coli	ERS357119
104050	Escherichia coli	ERS357121
104051	Escherichia coli	ERS357122
104052	Escherichia coli	ERS357123
104053	Escherichia coli	ERS357124
104054	Escherichia coli	ERS357125
104055	Escherichia coli	ERS357126
104056	Escherichia coli	ERS357127
104057	Escherichia coli	ERS357128
104058	Escherichia coli	ERS357129
104059	Escherichia coli	ERS357130
104060	Escherichia coli	ERS357131
104061	Escherichia coli	ERS357133
104062	Escherichia coli	ERS357134
104063	Escherichia coli	ERS357135
104064	Escherichia coli	ERS357136
104065	Escherichia coli	ERS357137
104066	Escherichia coli	ERS357138
104067	Escherichia coli	ERS357139
104068	Escherichia coli	ERS357141
104069	Escherichia coli	ERS357142
104070	Escherichia coli	ERS357143
104071	Escherichia coli	ERS357144
104072	Escherichia coli	ERS357145
104073	Escherichia coli	ERS357146
104074	Escherichia coli	ERS357147
104075	Escherichia coli	ERS357157
104076	Escherichia coli	ERS357158
104077	Escherichia coli	ERS357160
104078	Escherichia coli	ERS357161
104079	Escherichia coli	ERS357162
104080	Escherichia coli	ERS357163
104081	Escherichia coli	ERS357164
104082	Escherichia coli	ERS357165
104083	Escherichia coli	ERS357166
104084	Escherichia coli	ERS357167
104085	Escherichia coli	ERS357168
104086	Escherichia coli	ERS357170
104087	Escherichia coli	ERS357171
104088	Escherichia coli	ERS357172
104089	Escherichia coli	ERS357173
104090	Escherichia coli	ERS357174
104091	Escherichia coli	ERS357175
104092	Escherichia coli	ERS357176
104093	Escherichia coli	ERS357177
104094	Escherichia coli	ERS357178
104095	Escherichia coli	ERS357180
104096	Escherichia coli	ERS357181
104097	Escherichia coli	ERS357182
104098	Escherichia coli	ERS357183
104099	Escherichia coli	ERS357184
104100	Escherichia coli	ERS357185
104101	Escherichia coli	ERS357186
104102	Escherichia coli	ERS357187
104103	Escherichia coli	ERS357188
104104	Escherichia coli	ERS357190
104105	Escherichia coli	ERS357191
104106	Escherichia coli	ERS357192
104107	Escherichia coli	ERS357193
104108	Escherichia coli	ERS357194
104109	Escherichia coli	ERS357195
104110	Escherichia coli	ERS357196
104111	Escherichia coli	ERS357197
104112	Escherichia coli	ERS357198
104113	Escherichia coli	ERS357200
104114	Escherichia coli	ERS357201
104115	Escherichia coli	ERS357202
104116	Escherichia coli	ERS357203
104117	Escherichia coli	ERS357204
104118	Escherichia coli	ERS357205
104119	Escherichia coli	ERS357206
104120	Escherichia coli	ERS357207
104121	Escherichia coli	ERS357208
104122	Escherichia coli	ERS357210
104123	Escherichia coli	ERS357211
104124	Escherichia coli	ERS357212
104125	Escherichia coli	ERS357213
104126	Escherichia coli	ERS357214
104127	Escherichia coli	ERS357215
104128	Escherichia coli	ERS357216
104129	Escherichia coli	ERS357217
104130	Escherichia coli	ERS357218
104131	Escherichia coli	ERS357220
104132	Escherichia coli	ERS357221
104133	Escherichia coli	ERS357222
104134	Escherichia coli	ERS357223
104135	Escherichia coli	ERS357224
104136	Escherichia coli	ERS357225
104137	Escherichia coli	ERS357226
104138	Escherichia coli	ERS357227
104139	Escherichia coli	ERS357228
104140	Escherichia coli	ERS357230
104141	Escherichia coli	ERS357231
104142	Escherichia coli	ERS357232
104143	Escherichia coli	ERS357233
104144	Escherichia coli	ERS357234
104145	Escherichia coli	ERS357235
104146	Escherichia coli	ERS357236
104147	Escherichia coli	ERS357237
104148	Escherichia coli	ERS357238
104149	Escherichia coli	ERS357240
104150	Escherichia coli	ERS357241
104151	Escherichia coli	ERS357242
104152	Escherichia coli	ERS357243
104153	Escherichia coli	ERS357244
104154	Escherichia coli	ERS357245
104155	Escherichia coli	ERS357246
104156	Escherichia coli	ERS357247
104157	Escherichia coli	ERS357248
104158	Escherichia coli	ERS357250
104159	Escherichia coli	ERS357251
104160	Escherichia coli	ERS357252
104161	Escherichia coli	ERS357253
104162	Escherichia coli	ERS357254
104163	Escherichia coli	ERS357255
104164	Escherichia coli	ERS357256
104165	Escherichia coli	ERS357257
104166	Escherichia coli	ERS357258
104167	Escherichia coli	ERS357260
104168	Escherichia coli	ERS357261
104169	Escherichia coli	ERS357262
104170	Escherichia coli	ERS357263
104171	Escherichia coli	ERS357264
104172	Escherichia coli	ERS357265
104173	Escherichia coli	ERS357266
104174	Escherichia coli	ERS357267
104175	Escherichia coli	ERS357268
104176	Escherichia coli	ERS357270
104177	Escherichia coli	ERS357271
104178	Escherichia coli	ERS357272
104179	Escherichia coli	ERS357273
104180	Escherichia coli	ERS357274
104181	Escherichia coli	ERS357275
104182	Escherichia coli	ERS357276
104183	Escherichia coli	ERS357277
104184	Escherichia coli	ERS357278
104185	Escherichia coli	ERS357280
104186	Escherichia coli	ERS357281
104187	Escherichia coli	ERS357282
104188	Escherichia coli	ERS357283
104189	Escherichia coli	ERS357285
104190	Escherichia coli	ERS357286
104191	Escherichia coli	ERS357287
104192	Escherichia coli	ERS357288
104193	Escherichia coli	ERS357289
104194	Escherichia coli	ERS357291
104195	Escherichia coli	ERS357292
104196	Escherichia coli	ERS357295
104197	Escherichia coli	ERS357296
104198	Escherichia coli	ERS357297
104199	Escherichia coli	ERS357298
104200	Escherichia coli	ERS357299
104201	Escherichia coli	ERS357300
104202	Escherichia coli	ERS357301
104203	Escherichia coli	ERS357303
104204	Escherichia coli	ERS357304
104205	Escherichia coli	ERS357305
104206	Escherichia coli	ERS357306
104207	Escherichia coli	ERS357307
104208	Escherichia coli	ERS357308
104209	Escherichia coli	ERS357309
104210	Escherichia coli	ERS357310
104211	Escherichia coli	ERS357311
104212	Escherichia coli	ERS357312
104213	Escherichia coli	ERS357314
104214	Escherichia coli	ERS357315
104215	Escherichia coli	ERS357316
104216	Escherichia coli	ERS357317
104217	Escherichia coli	ERS357318
104218	Escherichia coli	ERS357319
104219	Escherichia coli	ERS357320
104220	Escherichia coli	ERS357321
104221	Escherichia coli	ERS357323
104222	Escherichia coli	ERS357324
104223	Escherichia coli	ERS357325
104224	Escherichia coli	ERS357326
104225	Escherichia coli	ERS357327
104226	Escherichia coli	ERS357328
104227	Escherichia coli	ERS357329
104228	Escherichia coli	ERS357330
104229	Escherichia coli	ERS357332
104230	Escherichia coli	ERS357334
104231	Escherichia coli	ERS357335
104232	Escherichia coli	ERS357336
104233	Escherichia coli	ERS357337
104234	Escherichia coli	ERS357338
104235	Escherichia coli	ERS357339
104236	Escherichia coli	ERS357340
104237	Escherichia coli	ERS357341
104238	Escherichia coli	ERS357342
104239	Escherichia coli	ERS357344
104240	Escherichia coli	ERS357345
104241	Escherichia coli	ERS357346
104242	Escherichia coli	ERS357347
104243	Escherichia coli	ERS357348
104244	Escherichia coli	ERS357349
104245	Escherichia coli	ERS357350
104246	Escherichia coli	ERS357351
104247	Escherichia coli	ERS357352
104248	Escherichia coli	ERS357354
104249	Escherichia coli	ERS357355
104250	Escherichia coli	ERS357356
104251	Escherichia coli	ERS357357
104252	Escherichia coli	ERS357358
104253	Escherichia coli	ERS357359
104254	Escherichia coli	ERS357360
104255	Escherichia coli	ERS357361
104256	Escherichia coli	ERS357362
104257	Escherichia coli	ERS357364
104258	Escherichia coli	ERS357365
104259	Escherichia coli	ERS357366
104260	Escherichia coli	ERS357367
104261	Escherichia coli	ERS357368
104262	Escherichia coli	ERS357369
104263	Escherichia coli	ERS357370
104264	Escherichia coli	ERS357371
104265	Escherichia coli	ERS357372
104266	Escherichia coli	ERS357374
104267	Escherichia coli	ERS357375
104268	Escherichia coli	ERS357376
104269	Escherichia coli	ERS357377
104270	Escherichia coli	ERS357378
104271	Escherichia coli	ERS357379
104272	Escherichia coli	ERS357380
104273	Escherichia coli	ERS357381
104274	Escherichia coli	ERS357382
104275	Escherichia coli	ERS357384
104276	Escherichia coli	ERS357385
104277	Escherichia coli	ERS357386
104278	Escherichia coli	ERS357387
104279	Escherichia coli	ERS357388
104280	Escherichia coli	ERS357389
104281	Escherichia coli	ERS357390
104282	Escherichia coli	ERS357391
104283	Escherichia coli	ERS357392
104284	Escherichia coli	ERS357394
104285	Escherichia coli	ERS357395
104286	Escherichia coli	ERS357396
104287	Escherichia coli	ERS357397
104288	Escherichia coli	ERS357398
104289	Escherichia coli	ERS357399
104290	Escherichia coli	ERS357400
104291	Escherichia coli	ERS357401
104292	Escherichia coli	ERS357402
104293	Escherichia coli	ERS357404
104294	Escherichia coli	ERS357405
104295	Escherichia coli	ERS357406
104296	Escherichia coli	ERS357407
104297	Escherichia coli	ERS357408
104298	Escherichia coli	ERS357409
104299	Escherichia coli	ERS357410
104300	Escherichia coli	ERS357411
104301	Escherichia coli	ERS357413
104302	Escherichia coli	ERS357414
104303	Escherichia coli	ERS357415
104304	Escherichia coli	ERS357416
104305	Escherichia coli	ERS357417
104306	Escherichia coli	ERS357418
104307	Escherichia coli	ERS357419
104308	Escherichia coli	ERS357420
104309	Escherichia coli	ERS357421
104310	Escherichia coli	ERS357422
104311	Escherichia coli	ERS357424
104312	Escherichia coli	ERS357425
104313	Escherichia coli	ERS357426
104314	Escherichia coli	ERS357427
104315	Escherichia coli	ERS357428
104316	Escherichia coli	ERS357429
104317	Escherichia coli	ERS357430
104318	Escherichia coli	ERS357431
104319	Escherichia coli	ERS357432
104320	Escherichia coli	ERS357434
104321	Escherichia coli	ERS357435
104322	Escherichia coli	ERS357436
104323	Escherichia coli	ERS357437
104324	Escherichia coli	ERS357438
104325	Escherichia coli	ERS357439
104326	Escherichia coli	ERS357440
104327	Escherichia coli	ERS357441
104328	Escherichia coli	ERS357442
104329	Escherichia coli	ERS357444
104330	Escherichia coli	ERS357445
104331	Escherichia coli	ERS357446
104332	Escherichia coli	ERS357447
104333	Escherichia coli	ERS357448
104334	Escherichia coli	ERS357449
104335	Escherichia coli	ERS357450
104336	Escherichia coli	ERS357451
104337	Escherichia coli	ERS357452
104338	Escherichia coli	ERS357454
104339	Escherichia coli	ERS357455
104340	Escherichia coli	ERS357457
104341	Escherichia coli	ERS357458
104342	Escherichia coli	ERS357459
104343	Escherichia coli	ERS357460
104344	Escherichia coli	ERS357461
104345	Escherichia coli	ERS357462
104346	Escherichia coli	ERS357463
104347	Escherichia coli	ERS357465
104348	Escherichia coli	ERS357466
104349	Escherichia coli	ERS357467
104350	Escherichia coli	ERS357468
104351	Escherichia coli	ERS357469
104352	Escherichia coli	ERS357472
104353	Escherichia coli	ERS357473
104354	Escherichia coli	ERS357475
104355	Escherichia coli	ERS357476
104356	Escherichia coli	ERS357478
104357	Escherichia coli	ERS357479
104358	Escherichia coli	ERS357480
104359	Escherichia coli	ERS357482
104360	Escherichia coli	ERS357483
[truncated: 6,705 more rows]

## Sheet: 2_ast
isolate_id	AMC	AMI	AMP	AMS	AMX	AZT	CAZ	CEP	CFZ	CHL	CIP	CL	CLI	CRO	CTX	CXM	DOR	DOX	ERP	ERY	FA	FEP	FOX	GEN	IMI	KAN	LEV	MET	MIN	MRP	NAL	NIT	NMN	OFL	OXA	PEN	PTZ	RIF	SIZ	SPT	STR	SXT	TCC	TET	TGC	TMP	TOB
61955		S	R	S		R	S				S			S	S									S	S		S															S		S			S
79479		S							S		S				S				S					S	S					S		R
79480		S							S		S				S				S					S	S					S		R
79481		S							S		S				S				S					S	S					S		I
79483		S							S		S				S				S					S	S					S		I
79491		R							R		R				R				R					R	R					R		R
79492		S							S		S				S				S					S	S					S		I
79493		R							R		R				R				R					R	I					R		R
79494		S							S		S				S				S					S	S					S		I
79497		S							S		S				S				S					S	S					S		I
79500		S							R		S				R				R					I	R					R		I
79504		S							R		R				R				R					R	S					R		R
79506		R							R		R				R				R					R	I					R		R
79507		S							S		S				S				S					S	S					S		S
79508		S							R		R				R				R					R	I					R		R
79509		S							S		R				S				S					S	S					S		R
79510		S	R	R			R		R		R				R				R				R	R	R		R			R		R													S
79511		S	R	R			R		R		S				R				R				S	S	I		S			I		I													S
79513		S	R	R			R		R		R				R								R	S	R		R			R
79514		R	R	R			R		R		R				R								R	S	R		R			I		R													S
79516		S	R	R			R		R		R				R								R	S	R		R			I
79517		R	R				R				R				R				R					S	R		R			S
79518		S		R			R				R			R								R		R						R							R					R		R			I
79519				R			R		R		R			R								R		S						R							R					S		S			R
79520							R															R								R							I
79521				R			R				R			R																R
79522		R		R			R		R		R			R		R						R		R						R							R					R					R
79523																								S						R		R												S			R
79524							R							R																R																	R
79526							R				R			R																R
79527				R																		R								R												R		I
79528				R																		R								R							R
79529				R			R		R		R			R								R			R					R												R		S			R
79530		R		R			R		R		R			R								R		R								R										R					R
79531																								R						R														S			S
79532		S		R			R		R		R			R		R						R		R						R							R					R		I			R
79533				R					R													R								R							R
79534			R						R													R		R						R							R					R		S
79535		R					R				R			R											R					R																	R
79536									R																					R
79537				R			R				R			R																R
79538		R		R			R		R		R			R								R		R						S		R					R					R					R
79539				R							R											R								R
79540		S																				R								R							R
79541																						R								R							R
79542																						S								R
79543				I			S		S		R			S								S		S						S		I										S					S
79544				S			S		S		S			S								S		S						S		S										S					S
79545				S			S		S		S			S								S		S						S		R										R					S
79546				S			S		S		S			S								S		S						S		I										S					S
79547				S			S		S		S			S								S		S						S		R										S					S
79553							R				S			R								R		S						S		S										S					S
79554		R		R			R		R		R			R				I				R		R					I	R												R		I			R
79556		R		R			R		R		R			R				I				R		R					I	R		R					R					R		I			R
79557				R			R		R		R							R				R		S					R	R		R					R							R			I
79558				S			S		S		I			S								S		S						S							S					S					S
79559			S	S			S		S		S			S								S		S						S							S					S					S
79560			R	I			S		S		R			S								S		S						S							S					R					S
79561			R	R			S		S		S			S								S		R						S							S					S					S
79562				S			S		S		S			S								S		S						S		I										S					S
79563		S		R			R		R		R			R								S		I						S							R					R					I
79564		S				R	R				R				R		R	S	R			R		S	R		R		I	R							R					R	R		S		R
79565		S				R	R				S				R		S	S	R			I		S	I				S	S							R					S	R		S		S
79566		I				R	R				R				R		R	S	R			R		S	R		R		S	R							R					R	R		S		R
79567		I				R	R				R				R		R	I	R			R		I	R		R		I	R							R					R	R		S		R
79568		I				R	R				R				R		R	I	R			R		S	R		R		I	R							R					S	R		S		R
79569		S				R	R				R				R		R	I	R			R		S	R		R		I	R							R					S	R		S		R
79570		I				R	R				R				R		R	I	R			R		S	R		R		I	R							R					S	R		S		R
79571		S				R	R				R				R		R	I	R			R		S	R		R		I	R							R					R	R		S		R
79572		I				R	R				R				R		R	S	R			R		S	R		R		I	R							R					R	R		S		R
79573		S				R	R				R				R		S	R	S			R		R	S		R		I	S							R					R	R		S		R
79574		S				R	R				R				R		S	S	R			I		R	I		R		S	S							R					R	R		S		R
79575		S				R	R				R				R		I	S	R			I		R	R		R		S	R							I					R	R		S		R
79576		S				R	R				R				R		R	R	R			I		R	R		R		R	R							R					R	R		S		R
79577		I				R	R				R				R		R	S	R			R		S	R		R		S	R							R					R	R		S		R
79578		I				R	R				R				R		R	I	R			R		S	R		R		I	R							R					R	R		S		R
79579		S				R	R								R		I	S	R			S		S	R				S	R							R					S	R		S		I
79580		S				R	R				R				R		S	S	R			I		S	R		R		S	R							R					R	R		S		I
79581		S				R	R				R				R		R	S	R			R		R	R		R		S	R							R					R	R		S		R
79582		S				R	R				S				R		I	S	R			S		I	R				S	R							R					S	R		S		I
79583		S				R	R				R				R		R	I	R			R		I	R		R		I	R							R					R	R		S		R
79584		S				R	R				R				R		R	S	R			R		R	R		R		S	R							R					R	R		S		R
79585		S				R	R				R				R		R	S	R			R		I	R		R		S	R							R					R	R		S		R
79586		I				R	R				R				R		R	I	R			R		S	R		R		I	R							R						R		S		R
79587		I				R	R				R				R		R	I	R			R		S	R		R		I	R							R					R	R		S		R
79588		I				R	R				R				R		R	R	R			R		S	R		R		R	R							R					R	R		S		R
79589		S				R	R				R				R		R	I	R			R		S	R		R		I	R							R					S	R		S		R
79591		S				R	R				R				R		R	I	R			R		S	R		R		I	R							R					S	R		S		R
79592		R				R	R				R				R		R	I	R			R		S	R		R		I	R							R					S	R		S		R
79593		S				R	R				R				R		R	S	R			R		S	R		R		S	R							R					R	R		S		R
79594		S				R	R				R				R		R	I	R			R		S	R		R		I	R							R					S	R		S		R
79595		S				R	R				R				R		R	S	R			I		R	R		R		S	R							R					R	R		S		R
79596		S				R	R				R				R		R	I	R			R		I	R		R		I	R							R					S	R		S		R
79597		S				R	R				R				R		R	S	R			R		S	R		R		S	R							R					R	R		S		I
79598		S				R	R				R				R		R	I	R			R		S	R		R		I	R							R					R	R		S		R
79599		S				R	R				R				R		I	S	R			I		R	R		R		S	R							R					R	R		S		R
79600		I				R	R				R				R		R	I	R			R		S	R		R		I	R							R					R	R		S		R
79601		S				R	R				R				R		R	S	R			R		R	R		R		S	R							R					R	R		S		R
79602		S				R	R				R				R		R	S	R			R		R	R		R		S	R							R					R	R		S		R
79604		I				R	R				R				R		R	S	R			R		S	R		R		S	R							R					R	R		S		R
79605		S				R	R				R				R		R	I	R			I		R	R		R		I	R							R					R	R		S		R
79606		I				R	R				R				R		S	I	I			R		S	S		R		I	S							R						R		S		R
79607		I				R	R				R				R		S	I	I			R		S	S		R		I	S							R					R	R		S		R
79608		S				R	R				R				R		R	R	R			R		R	R		I		S	R							R					R	R		S		R
79609		S				R	R				R				R		I	S	R			I		R	R		R		S	R							R					R	R		S		R
79610		S				R	R				R				R		R	S	R			R		S	R		R		S	R							R					S	R		S		R
79611		S				R	R				R				R		R	S	R			I		R	R		R		S	R							R					R	R		S		R
79612		S				R	R				R				R		R	R	R			R		R	R		R		R	R							R					R	R		S		R
79613		S				R	R				R				R		I	I	R			I		R	R		R		I	R							R					R	R		S		R
79614		S				R	R				R				R		R	I	R			I		R	R				I	R							R					R	R		S		R
79615		S				R	R				R				R		R	I	R			I		R	R		R		I	R							R					R	R		S		R
79616		S				R	R				R				R		R	S	R			R		R	R		R		S	R							R					S	R		S		R
79617		I				R	R				R				R		R	S	R			R		R	R		R		S	R							R					R	R		S		R
79618		S				R	R				R				R		R	I	R			R		S	R		R		I	R							R					R	R		S		R
79619		I				R	R				R				R		R	I	R			R		S	R		R		I	R							R					R	R		S		R
79620		I				R	R				R				R		R	S	R			R		S	R		R		I	R							R					R	R		S		R
79621		I				R	R				R				R		R	S	R			R		S	R		R		S	R							R					R	R		S		R
79623		I				R	R				R				R		R	I	R			R		S	R		R		I	R							R					R	R		S		R
79624		S				R	R				R				R		I	S	R			I		R	R		R		S	R							R					R	R		S		R
79625		I				R	R				R				R		R	S	R			R		S	R		R		S	R							R					R	R		S		R
79626				R			R		R		R			R				S				R		S					S	R							R					S					S
79627				R			R		R		R			R				S				I		S					S	R							R					S					S
79628		S	R	R		R	S		R		R			R			I		R			S		R	R					I							R					S		S			S
79629		S	R	R		R	R		R		R			R			S		I			S		R	I					R							I					S					I
79631		S		R			R		R		R			R								R		R								R					R					R					I
79632		S		R			R		R		R			R								R		R								R					R					R					I
79633				S			S		S		S			S								S		S						S		I					S					R					S
79634				S			S		S		S			S								S		S						S							S					S					S
79635			S	S			S		S		S			S								S		S						S							S					S					S
79637				S			S		S		S			S								S		S						S		S					S					R					S
79638				S			S		S		S			S								S		S						S		I					S					S					S
79639				S			S		S		S			S								S		S						R		I					S					S					S
79640		R		R			R		R		R			R								R		R						R		R					R					R					R
79643		S	R	S			S	S	S		R				S				S				R	S						R		R													I
79645		I	R	R			R	R	R		R				R				R				R	S	R					R		R													R
79646		S	R	S			S	S	S		S				S				S				S	S	S					S		S													S
79647		R	R	R			R	R	R		R				R				R				R	S	R					R		R													I
79648		R	R	I			R	S	R		R				R				S				S	R	S					S		R													I
79651		S	R	R			R	R	R		R				R				R				R	R	S					R		S													S
79652		S	R	S			S	S	S		S				S				S				S	S	S					S		I													S
79658		S	R				R	I	R		R				R				R				R	I						R		R													S
79659		S	R	S			S	S	S		S				S				S				S	S	S					S		I													S
79660		R	R	R			R	R	R		R				R				R				R	R	R					R		R													S
79661		R	R	R			R	S	R		R				R				S				S	S	S					S		R													S
79663		R	R	R			R	R	R		R				R				R				R	S	R					R		R													I
79664		S	R	S			S	S	S		S				S				S				S	S	S					S		I													S
79665		S	R	R			R	S	R		R				R				S				S	R	S					S		R													S
79666		S	R	R			R	S	R		R				R				S				S	R	S					S		R													S
79673							R								R												R			R														R	S
79674							R								R												I			R														R	S
79675		R		R					R		R				R				R					S	R					R
79677		S		R					R		R				R				R					S	R					R
79678		S		S					S		S				S				S					S	S					S		S
79679		R		R					R		R				R				R					S	R					R		R
79680		S		R					S		R				S				S					R	S					S		R
79681		S		R					R		R				R				R					S	R					R
79682		S		S					S		S				S				S					S	S					S		S
79683		S		R					R		R				R				R					S	I					R
79687		S		R					R		R				R				R					S	R					R		R
79689		S	R	R			R		R		R				R				R				R	R	I					R
79690		S	R	R			R		R		R				R				R				R	S	I					R
79691		S		R			R		R		R				R				R				R	I	R					R		R
79692		S		S			S		S		S				S				S				S	S	S					S		S
79693		S	R	R			R		R		S				R				R				R	R	I					S
79694		S	R	R			R		R		S				R				S				R	R	S					S
79695		R		R			R		R		R				R				R				R	S	R					R		R
79696		S		S			S		S		S				S				S				S	S	S					S		R
79697		R		R			R		R		R				R				R				R	S	R					R		R
79698		S		S			S		I		R				S				S				I	S	S					S		R
79699		R		R			R		R		R				R				R				R	S	R					R		R
79700		S		S			S		S		S				S				S				S	S	S					S		R
79701		S	R	R			R		R		R				R				R				R	R	I					S
79702		S	R	R			R		R		S				R				S				R	S	S					S
79703		R		R			R		R		R				R				R				R	I	R					R		R
79704		S		S			S		S		S				S				S				S	S	S					S		R
79705				R			R		R		R			R				S				R		S					S	R		R										S		S			S
79706				S			S		S		S			S																							S					S					S
79707				R			R				R	S										R		R			R		S	R												R					R
79709			R	R			R		R		R			R								R		S						R												R		R			S
79710			S	S			S		S		S			S								S		S						S							S					S					S
79711				R			R		R		R			R				S				R		S					S	R							R					R		R			R
79713			R	R			R		R		R			R								R		S						R												R		S			S
79714			S	S			S		S		R			S								S		S						S							S					S					S
79715			R	R			R		R		R			R								R		S						R							R					R		R			S
79716			S	S			S		S		S			S								S		S						S							S					S					S
79719		R		R			R		R		R			R			R	S				R		S					I	R							R					R					R
79720				S			S		S		S			S								S		S						S							S					S					S
79721			R	I			S		R		R			S								S		S						S												R					S
79722			R	R			S		S		R			S								S		S						S							S					R					R
79723			R	I			S		S		R			S								S		S						S							S					R					S
79724			S	S			S		S		R			S								S		S						S							S					R					S
79725			R	R			R		R		R			R								S		S						S							I					R					S
79726			R	R			S		R		R			S								S		S						S							S					R					S
79727			R	I			S		S		R			S								S		S						S							S					S					S
79728		S	R	R			R		R		R			R								R		R						S							S					R					R
79729			R	I			S		S		R			S								S		S						S							S					S					S
79730			R	S			S		S		R			S								S		S						S							S					R					S
79731		S		R					R		R				R				R					S	R					R		R
79732		S		S					S		S				S				S					S	S					S		R
79736		S	R	R					R		R				R				R					S	I					R
79737		S	R	S					S		R				S				S					S	S					S
79738		R		R					R		R				R				R					R	S					R		R
79739		S		R					S		S				S				S					S	S					S
79742		S		R					R		R				R				R					R	S					R
79743		S		S					S		S				S				S					S	S					S		S
79744		S		R					R		R				R				R					R	I					R
79745		S		S					S		S				S				S					S	S					S		S
79748		S	R	R			R		R		R			R								R		R						R							R					R					I
79749			S	S			S		S		S			S								S		S						S							S					S					S
79946		I				I	S								I									I	S		I			S														R	S
79947						R	S																				R			S
80818																											R			S														R
80819	R					R	R								R	R											R			R							R							R
80821	S		R							R	S			S									S	S							S								R			S		R
80822	S		S							R	S			S									S	S							S								R			S		R
80823	R		R							S	S			R									R	S							S								S			S		S
80824	S		S							R	S			S									S	S							R								R			S		R
80825	S		S							S	S			S									S	S							R								R			R		R
80826	S		R							R	S			S									S	S							S								R			S		R
80827	S		R							R	S			S									S	S							S								R			S		R
80828	R		R							R	R			R									R	S							R								R			S		R
80829	R		R							R	S			I									R	S							R								R			S		R
80830	S		R							R	R			S									S	S							R								R			S		R
80831	S		R							R	S			S									S	S							S								R			S		R
80832	R		R							R	S			R									R	S							S								R			S		R
80833	R		R							R	S			R									R	S							S								R			S		R
80834	R		R							R	S			R									R	S							S								R			S		R
80835	R		R							R	S			R									R	S							S								R			S		R
80836	S		R							S	S			S									S	S							S								R			R		R
80837	S		S							S	S			S									S	S							R								R			S		R
80838	R		R							S	S			R									R	S							S								S			S		S
80839	R		R							S	S			R									R	S							S								S			S		S
80840	S		R							R	R			S									S	S							R								R			R		R
80841	S		S							R	S			S									S	S							R								R			S		R
80842	S		S							R	R			S									S	S							R								R			R		R
80843	S		S							R	S			S									S	S							R								R			S		R
80844	S		R							R	S			S									S	S							S								R			R		R
80845	I		R							R	S			S									S	S							R								R			S		R
80846	R		R							R	S			R									R	S							S								R			S		R
80847	R		R							R	S			R									R	S							S								R			S		R
80848	S		S							R	S			S									S	S							S								R			S		R
80849	S		S							R	S			S									S	S							R								R			S		R
80850	S		R							R	S			S									S	S							S								R			S		R
80851	S		R							R	S			S									S	S							S								R			S		R
80852	R		R							R	S			R									R	S							R								R			S		R
80853	S		S							R	S			S									S	S							S								R			S		R
80854	R		R							S	S			R									R	S							R								R			R		R
80855	S		S							R	S			S									S	S							S								R			S		R
80856	S		S							R	S			S									S	S							S								R			S		R
80857	R		R							R	S			R									R	S							S								R			S		R
80858	R		R							S	S			S									I	S							S								R			S		R
80859	S		S							R	S			S									S	S							S								R			R		R
80860	S		R							S	S			S									S	R							S								R			S		R
80861	S		R							R	S			S									S	S							S								R			S		R
80862	S		R							R	R			S									S	S							R								R			R		R
80863	S		R							R	S			S									S	S							S								R			S		R
80864	S		R							R	S			S									S	S							S								R			S		R
80865	S		S							R	S			S									S	S							S								R			R		R
80866	R		R							S	S			R									R	S							S								R			R		R
80867	R		R							S	S			R									R	S							S								S			S		S
80868	R		R							R	S			R									R	S							S								R			S		R
80869	R		R							S	S			R									R	S							S								S			S		S
80870	R		R							S	S			R									R	S							S								S			S		S
80871	R		R							S	S			R									R	S							S								S			S		S
80872	R		R							R	I			R									R	R							S								R			S		R
80873	I		R							S	S			S									S	S							S								R			R		R
80874	S		R							S	S			S									S	S							S								R			S		R
80875	S		R							S	S			S									S	S							S								R			S		R
80876	R		R							S	S			R									I	S							S								S			S		S
80877	S		R							R	S			S									S	S							S								R			S		R
80878	S		R							R	S			S									S	S							S								R			S		R
80879	S		R							R	S			S									S	S							S								R			S		R
80880	S		R							R	S			S									S	S							S								R			S		R
80881	R		R							S	S			R									R	S							S								R			S		R
80882	S		R							R	S			S									S	S							S								R			S		R
80883	S		R							R	S			S									S	S							S								R			S		R
80884	S		S							R	S			S									S	S							S								R			S		R
80885	I		R							R	S			S									S	S							S								R			S		R
80886	S		S							R	S			S									S	S							R								R			S		R
80887	S		R							R	R			S									S	S							R								R			S		S
80888	R		R							R	S			R									R	S							S								R			S		R
80889	R		R							R	S			R									R	S							S								R			S		R
80890	S		S							R	I			S									S	S							R								R			S		R
80891	S		S							R	S			S									S	S							R								R			S		R
80892	S		S							R	R			S									S	S							R								R			S		R
80893	S		S							R	S			S									S	S							S								R			S		R
80894	S		S							R	R			S									S	S							R								R			S		R
80895	S		R							S	S			S									S	R							S								R			R		R
80896	S		R							S	S			S									S	S							S								R			R		R
81492						R	R																				R										R
81493			R			R	R																				R			R							R
82501	R	S	R	R		R	R		R		R			R	R		R		R			R	R	S	R		R			R							R					R		R			R
82503	R	S	R	R		R	R		R		R			R	R		R		R			R	R	S	R		R			R							R					R		R	S		R
82504	R	S	R	R		R	R		R		R			R	R		R		R			R	R	S	R		R			R							R					R		R	S		R
82505	R	I	R	R		R	R		R		R			R	R		R		R			R	R	S	R		R			R							R					R		R	S		R
82506	R	S	R	R		R	R		R		R			R	R		R		R			R	R	R	R		R			R							R					R		R			R
82509	R	S	R	R		R	R		R		S			R	R		S		R			R	R	S	R					S							R					S		I	S		S
82510	I	S	R	R		R	R		R		R			R	R		S		S			R	I	R	S		R			S							S					R		R			R
82511	R	S	R	R		R	R		R		R			R	R		S		S			R	R	R	S		R			S							R					R		R	S		R
82512	S	S	R	S		S	S		R		S			R	R		S		S			I	S	R	S		S			S							S					R		R			R
82513	I	S	R	R		R	R		R		R			R	R		S		S			R	S	R	S		R			S							S					S		R			R
82514	R	S	R	R		R	R		R		R			R	R		S		S			R	R	R	S		R			S							R					R		R			R
82516	S	S	S	S		S	S		S		S			S	S		S		S			S	S	S	S		S			S							S					S		S			S
82518	S	S	R	I		S	S		R		R			S	S		S		S			S	I	S	S		R			S							S					S		S			S
82529		S		R			R				R	S		R	R		R					R		R	R		R			R							R					R		S			R
82530	R	S	R	R		S	R		R					R	R		R		R			R	R	R	S		S			I							S					S		S	S		I
82531		S		R			R				R	S		R	R		R					R		R	R		R			R							R					R		R			S
82532		I		I			R				R	S		R	R		R					R		I	R		R			R							R					R		R			R
82533		S		R			R				R	S		R	R		R					R		R	R		R			R							R					R		S			R
82535	R	S	R	R		R	R		R		R			R	R		R		R			R	S	I	R		R			R							R					R		R	S		I
82536	R	R	R	R		R	R		R		R			R	R		R		R			R	R	R	R		R			R							R					R		R	I		R
82537	R	R	R	R		R	R		R		R			R	R		R		R			R	R	R	R		R			R							R					R		R	S		R
82538	R	S	R	R		R	R		R		R			R	R		I		R			R	R	R	S		R			I							R					R		S	S		R
82539	R	S	R	R		R	R		R		R			R	R		S		R			R	R	S	S					I							R					S		S	S		S
82540	R	S	R	R		R	R		R		R			R	R		I		R			R	R	R	S		R			R							R					R		S	S		R
82541		S		R			R				R	S		R			R					R		R	R		R			R							R					R		R			S
82542	R	S	R	R		R	R		R		R			R	R		R		R			R	R	R	R		R			R							R					R		R	I		R
82543	R	I	R	R		R	R		R		R			R	R		R		R			R	R	S	I		R			R							R					R		R	S		R
82544	R	R	R	R		R	R		R		R			R	R		R		R			R	R	R	R		R			R							R					R		S			R
82545	R	R	R	R		R	R		R		R			R	R		R		R			R	R	R	R		R			R							R					R		R	R		R
82547		S		S			I				R	S		R	R		R					S		R	R		R			R							R					R		S			R
82549		S				I	R				R						I					R		R	R		R			R							R										R
82550	R	R	R	R		R	R		R		R			R	R		R		R			R	R	R	R		R			R							R					R		R			R
82551		S		R			R				R	R		R	R		R					R		R	R		R			R							R					R		R			S
82554	R	S	R	R		R	R		R		R			R	R		S		I			R	R	R	S		R			S							R					R		R			S
82557	R	I	R	R		R	R		R		S			R	R		R		R			R	I	R	R		S			R							R					R		R			R
82559		S		R			R				R	S		R	R		R					R		S	R		R			R							R					R		R			S
82560		S				I	R				R						R					R		S	R		R			R							I										S
82562	R	I	R	R		R	R		R		R			R	R		R		R			R	R	R	R		R			R							R					R		R	I		R
82563	R	S	R	R		I	S		R		R			S	I		S		S			S	R	S	S		R			S							S					S		S			S
82564	R	R	R	R		R	R		R		R			R	R		R		R			R	R	R	R		R			R							R					R		I	S		R
82565	R	S	R	R		I	R		R		S			R	R		R		R			R	R	S	R		S			R							R					R		R			R
82566		S		S			I				R	S		I	R		R					S		R	R		R			R							R					R		S			R
82568	R	R	R	R		R	R		R		R			R	R		R		R			R	R	R	R		R			R							R					R		R	I		R
82569	R	S	R	R		S	R		R					R	R		R		I			R	R	R	R		S			R							R					R		S	S		R
82570	S	S	S	S		S	S		S		S			S	S		S		S			S	S	S	S		S			S							S					S		S			S
82571		R		I			R				R	S		R	R		R					R		R	R		R			R							R					S		R			R
82572	R	R	R	R		R	R		R		R			R	R		R		R			R	R	R	R		R			R							R					R		R	S		R
82573	R	S	R	R		R	R		R		R			R	R		S		S			S	R	S	S		R			S							S					S		S			S
82575		R		R			R				R	S		R	R		R					R		R	R		R			R							R					R		R			R
82576	R	S	R	R		R	R		R		R			R	R		S		R			S	R	S	S		R			S							I					R		R			S
82577	I	S	R	R		R	S		R		R			R	R		S		I			R	R	R	S		R			S							I					R		R			R
82578	R	S	R	R		R	R		R		R			R	R		S		S			R	R	S	S		R			S							R					S		R	I		S
82579		R		R			R				R	S		R	R		R					R		R	R		R			R							R					R		R			R
82580	R	S	R	R		R	R		R		S			R	R		S		S			S	R	S	S		S			S							S					S		R			S
82581		I				R	R				R						R					R		R	R		R			R							R										R
82583		R				R	R				R						R					R		R	R		R			R							R										R
82585		I				R	R				R						R					R		R	R		R			R							R										S
82586		S				R	S				R						I					S		S	R		R			R							I										S
82587	R	S	R	R		R	R		R		R			R	R		R		R			R	R	S	R		R			R							R					R		S	S		R
82588	R	R	R	R		R	R		R		R			R	R		R		R			R	R	I	R		R			R							R					R		R	S		R
82589	R	I	R	R		R	R		R		R			R	R		R		R			R	R	R	R		R			R							R					R		S	S		R
82591		R				R	R				R						R					R		R	R		R			R							I										R
82592		I		I			R				R	S		R	R		R					R		I	R		R			R							R					R		I			R
82593		R		S			R				R	S		R	R		I					R		R	S		R			I							R					R		R			R
82594		I				I	R				R						R					R		R	R		R			R							S										R
82595	R	S	R	R		R	R		R		R			R	R		S		I			R	R	S	R		R			S							R					R		R			S
82596		S				R	R				R						R					R		R	S		R			R							I										R
82597	R	R	R	R		R	R		R		R			R	R		R		R			R	R	R	R		R			R							R					R		S	S		R
82598	R	S	R	R		R	R		R		R			R	R		R		R			R	R	R	I		R			R							R					R		R	S		R
82599		R				S	R				R						R					R		R	R		R			R							I										R
82600		R				S	I				R						R					R		R	R		R			R							R										R
82601	R	S	R			R	R		R		R			R	R		R		R			R	R	R	R		R			R							R					R		S			R
82602	R	I	R			R	R		R		R			R	R		R		R			R	R	R	R		R			R							R					R		S			R
82603	R	S	R			R	R		R		R			R	R		R		R			R	R	S	R		R			R							R					R		S			I
82605	R	S	R	R		R	R		R		R			R	R		R		R			R	R	I	R		R			R							R					R		S			R
82606	R	R	R	R		R	R		R		R			R	R				R			R	R	R	R		R			R												R		S			R
82607	R	R	R	R		R	R		R		R			R	R				R			R	R	R	R		R			R												S		R	S		R
82611	R	I	R	R		R	R		R		R			R	R				R			R	R	R	R		R			R												R		S	S		R
82612	R	S	R	R		R	R		R		S			R	R				R			R	R	S	R		S			R												R		S	S		I
82614	R	R	R	R		R	R		R		R			R	R				R			R	R	R	R		R			R												R		R			R
82615	R	I	R	R		R	R		R		R			R	R				R			R	R	S	R		R			R												R		S	S		R
82620	R	S	R	R		R	R		R		R			R	R		R		R			R	R	R	R		R			R							R					R		R	S		R
82622	R	R	R	R		R	R		R		R			R	R		R		R			R	R	R	R		R			R							R					R		R			R
82623	R	R	R	R		R	R		R		R			R	R		R		R			R	R	R	R		R			R							R					R		R	I		R
82624	R	R	R	R		R	R		R		R			R	R		R		R			R	R	R	S		R			R							R					R		R	S		R
82625	R	R	R	R		R	R		R		R			R	R		R		R			R	R	R	I		R			R							R					R		R	S		R
82626	R	R	R	R		R	R		R		R			R	R		R		R			R	I	R	I		R			R							R					R		R	S		R
82627	R	R	R	R		R	R		R		R			R	R		I		R			R	R	R	R					I							R					R		R	S		R
82628	R	R	R	R		R	R		R		R			R	R		R		R			R	R	R	R		R			R							R					R		R	S		R
82629	R	S	R	R		R	R		R		R			R	R		R		R			R	R	S	R		R			R							R					S		S	S		R
82630	R	I	R	R		R	R		R		R			R	R		R		R			R	R	S	R		R			R							R					R		R	S		R
82632	R	R	R	R		R	R		R		R			R	R		R		R			R	R	R	R		R			R							R					R		R	S		R
82633	R	S	R	R		S	R		R		R			R	R		R		R			R	R	S	R		R			R							R					S		S			S
82634	R	S	R	R		R	R		R		R			R	R		R		R			R	R	S	R		R			R							R					R		R			S
82635	R	S	R	R		R	R		R		R			R	R		R		R			R	R	S	R		R			R							R					R		R			R
82636	R	S	R	R		R	R		R		R			R	R		R		R			R	R	S	R		R			R							R					R		R	S		R
82637	R	R	R	R		R	R		R		R			R	R		R		R			R	R	R	R		R			R							R					R		I	S		R
82641	R	S	R	R		R	R		R		R			R	R		R		R			R	R	R	R		R			R							R					R		R	S		I
82643	R	S	R	R		S	S		R		S			I	R		R		R			S	R	S	R		S			R							R					S		S	S		S
82645	R	S	R	R		R	R		R		R			R	R		R		R			R	R	S	R		R			R							R					S		R			S
82649		S																																								R
82651																								S
82652		S				I	S								S										S		R			S														R	S
82653		I					S								I									I			R			S														R	S
82654		I				I	S								S												R			S														R	S
82655		I					S								S												I																	R	S
82656		R					S								I												I																	R	S
82657				S		I	S								S									I	S		I			S														I	S
82658		I				I									I									I			I			S														R	S
83249				I							S														S					S												R			S		I
83250		R					S								R												R			S														R	S		I
83251				I			R								R															S														R	S		I
83252							R				S				R																													R	S
83253						R									R																													R			I
83254		R		I			R								R												R																	R	S
83255		R		S		R						R			R															R													R	R
83256				S		R						R			R																												R	R			I
83257		R				R						S			R															R														R			I
83258		R				R						R			R															R														R
83259		I		S		R						S			R										I					R														R			I
83603																																										R
83604	R	S	R	R		R	R		R	R	R			R	R		R		R			R	R	I	R		R		R	R							R					R		R	S		I
83605	R	R	R	R		R	R		R	R	R			R	R		R		R			R	I	R	R		R		I	R							R					R		I	S		R
83606	R	R	R	R		R	R		R	R	R			R	R		R		R			R	I	S	R		R		R	R							R					R		R	I		S
84554																						R																				R		S
84666		R				S	R				R						R					R		R	R		R			R							R										R
84667		I				R	R				R						R					R		R	R		R			R							R										R
84668		R		R			R				R	S		R	R		R					R		R	R		R		I	R							R					R		R			R
84991																																										S		S
84992																																										R
86098											R				R				S				S	R																				R
86099		S					R				S								S			S	S	S			S					R					S					R
86162																																										R
86163																																										R
86165		S				R	R			S	R				R									S																		R
86166		S		I			R				R	S					R					R		R	R				R	R							R								S
86167		R		R			S				R	S					R					R		R	R				S	R							R								S
86168		S		R			R				R	S					R					R		R	R				I	R							R								S
86169		R		S			R				R	R					R					R		R	R				I	R							R								S
86170		R		I			R				R	S					R					R		R	R				S	R							R								S
86171		S		S			S				R	S					R					S		R	R				S								S								S
86172		R		I			R				R	S					R					I		R	R				I	R							R								S
86173		R		R			R				R	S					R					R		R	R				S	R							R								S
86174	R	S	R			R	R		R	R	R			R					R			R	R	R	R					R							R					R		R		R	R
86175		R		R			R				R	S					R					R		R	R				I	R							R								S
86177		S		S			S				S	S					S					S		S	S				S	S							S								S
86178		R		I			R				R	S					R					R		R	R				I	R							R								S
86179		S		S			I				R	S					S					I		S	S				S	S							I								S
86180		S		S			R				R	S					S					R		R	S				S	S							I								S
86181		R		S			R				R	S					R					R		R	R				R	R							R								S
86182		S		S			S				S	S					S					S		S	S				S	S							S								S
86185		S		S			S				S	S					S					S		S	S				S	S							S								S
86186		S		S			S				I	S					S					S		S	S				S	S							S								S
86187		R		I			R				R	S					R					S		R	R				S	R							R								S
86188		R		S			R				R	R					R					R		R	R				I	R							R								S
86189		S		S			S				S	S					S					S		S	S				S	S							S								S
86190		S		S			R				R	R					S					I		R	S				S	S							I								S
86193		S		S			S				S	S					S					S		S	S				S	S							S								S
86194		R		S			R				R	R					R					I		R	R				S	R							R								S
86195		S		I			R				R	S					R					R		R	I				I	R							R								S
86196		R		R			R				R	S					R					R		R	R				I	R							R								S
86198		R		S			R				R	S					R					R		R	R				S	R							R								S
86199		S		I			R				R	R					R					R		R	S				I								R								S
86200		R		I			R				R	S					R					R		R	R				S	R							R								S
86202		R		R			R				R	S					R					R		R	R				S	R							R								S
86204		R		S			R				R	R					R					R		R	R				S	R							R								S
86206		S		S			S				S	S					S					S		S	S				S	S							S								S
86208		R		R			R				R	S					R					R		R	R				I	R							R								S
86209		S		S			S				I	S					S					S		S	S				S	S							S								S
86210		S		S			S				S	S					S					S		S	S				S	S							S								S
86211		R		R			R				R	S					R					R		R	R				I	R							R								S
86212		S		S			S				S	S					S					S		S	S				S	S							S								S
86213		S		S			S				S	S					S					S		S	S				S	S							S								S
86220		R		R			R				R	S					R					R		R	R				I	R							R								S
86221		R		I			R				R	S					R					R		R	R				S	R							R								S
86223		S		S			S				S	S					S					S		S	S				S	S							S								S
86224		S		S			S				S	S					S					S		S	S				S	S							I								S
86225		R		R			R				R	S					R					R		R	R				I	R							R								S
86226		R		R			R				R	S					R					R		R	R				I	R							R								S
86227		R		I			R				R	S					R					R		R	R				I	R							R								S
86228		S		S			S				S	S					S					S		S	S				S	S							S								S
86229		R		S			I				R	S					R					R		R	S				S	S							S								S
86230		R		S			R				R	S					S					I		R	S				I	S							I								S
86231		S		S			S				S	S					S					S		S	S				S	S							S								S
86232		R		R			R				R	S					R					R		R	R				I	R							R								S
86233		S		S			S				S	S					S					S		S	S				S	S							S								S
86234		R		R			R				R	S					R					R		R	R				I	R							R								S
86236		R		S			R				R	S					R					R		R	S				I								R								S
86238		S		S			S				S	S					S					S		S	S				S	S							S								S
86239		S		S			S				S	S					S					S		S	S				S	S							S								S
86240		S		S			S				S	S					S					S		S	S				S	S							S								S
86241		R		S			R				R	R					R					I		R	R				S	R							R								S
86242		S		S			S				R	S					S					S		I	S				S	S							S								S
86243		R		R			R				R	S					R					R		R	R				I	R							R								S
86244		R		R			R				R	S					R					R		R	R				I	R							R								S
86245		R		R			R				R	S					R					R		R	R				S	R							R								I
86246		R		I			R				R	S					R					R		R	R				S	R							R								S
86247		R		I			R				R	S					R					I		R	R				S	R							R								S
86248		R		I			R				R	R					R					R		R	R				R	R							R								S
86250		R		I			R				R	S					R					R		R	R				S	R							R								S
86251		S		S			S				S	S					S					S		S	S				S	S							S								S
86252		R		I			R				R	S					R					R		R	R				R	R							R								S
86253		S		S			S				S	S					S					I		S	S				S	S							S								S
86254		S		S			S				S	S					S					S		S	S				S	S							S								S
86255		R		R			R				R	S					R					R		R	R				I	R							R								S
86257		S		S			S				R	S					S					S		I	S				S	S							S								S
86258		S		R			I				R	S					R					I		R	R				S	R							R								S
86259		R		S			R				R	R					R					I		R	R				I	R							R								S
86260		R		I			R				R	S					R					R		R	R				I	R							R								S
86261		S		I			R				R	S					R					R		R	R				S	R							R								S
86262		R		R			R				R	S					R					R		R	R				I	R							R								S
86263		S		S			S				R	S					S					S		R	S				S	S							S								S
86264		R		R			R				R	R					R					R		R	R				I	R							R								S
86265		R		R			R				R	S					R					R		R	R				I	R							R								S
86266		S		I			R				R	S					R					R		R	R				I	R							R								S
86267		R		I			R				R	S					R					R		R	R				S	R							R								S
86268		S		R			R				R	S					R					R		I	R				R	R							R								S
86271		S		S			S				S	S					S					S		S	S				S	S							S								S
86272		S		S			S				S	S					S					S		S	S				S	S							S								S
86273		R		S			S				S	S					S					S		R					S	S							R								S
86274		S		S			S				R	S					R					I		R	R				S	R							R								S
86275		R		R			R				R	S					R					R		R	R				S	R							R								S
86276		S		S			S				S	S					S					S		R	S				S	S							S								S
86277		S		S			R				R	S					S					I		R	S				S	S							I								S
86278		R		R			R				R	S					R					R		R	R				I	R							R								S
86279		R		R			R				R	S					R					R		R	R				I	R							R								S
86280		R		R			R				R	S					R					R		R	R				R	R							R								S
86281		S		R			R				R	S					R					I		R	R				S	R							R								S
86282		S		S			S				S	S					S					S		S	S				S	S							S								S
86283		R		R			R				R	S					R					R		R	R				I	R							R								S
86284		R		I			R				R	S					R					R		R	R				S	R							R								S
86285		R		I			R				R	S					R					R		R	R				R	R							R								S
86286		R		R			R				R	S					R					R		R	R				I	R							R								S
86287		I		R			R				R	S					S					R		R	S				R	I							R								S
86288		S		S			S				S	S					S					S		S	S				S	S							S								S
86289		R		R			R				R	S					R					R		R	R				I	R							R								S
86291		R		R			R				R	S					R					I		R	R				I	R							R								S
86294		R		R			R				R	S					R					R		R	R				I	R							R								S
86295		S		S			S				S	S					S					S		S	S				S	S							S								S
86297		S		S			S				S	S					S					S		S	S				S	S							S								S
86298		R		R			R				R	S					R					R		R	R				I	R							R								S
86299		S		S			R				R	S					S					I		R	S				S	S							S								S
86300		R		S			R				R	S					R					I		R	R				S	R							R								S
86302		R		R			R				R	S					R					R		R	R				S	R							R								S
86303		R		R			R				R	S					R					R		R	R				I	R							R								S
86307		R		I			R				R	S					R					R		R	R				I	R							R								S
86308		R		S			R				R	S					R					R		R	R				S	R							I								R
86309		R		I			R				R	S					R					R		R	R				R	R							R								R
86310		S		S			S				S	S					S					S		S	S				S	S							S								S
86312		S		S			S				S	S					S					S		S	S				S	S							S								S
86313		S		S			S				S	S					S					S		S	S				S	S							S								S
86314		S		I			S				R	S					R					R		S	R				S	R							R								S
86315		R		I			S				R	S					R					R		S	R				S	R							R								S
86318		R		I			R				R	S					R					R		R	R				S	R							R								S
86319		S		S			S				S	S					S					S		S	S				S	S							S								S
86320		S		R			R				R	S					R					R		R	R				R	R							R								S
86321		S		I			R				R	S					R					I		R	R				S	R							R								S
86322		S		S			R				R	S					R					R		R	R				R	R							R								S
86323		S		R			R				R	S					R					R		R	R				I	R							R								S
86324		R		R			R				R	S					R					R		R	R				I	R							R								S
86325		R		S			R				R	R					R					R		R	R				R	R							R								S
86326		R		I			R				R	R					R					R		R	R				I	R							R								S
86327		S		I			R				R	S					R					R		I	R				I	R							R								S
86328		S		R			S				R	R					S					S		S	S				S	S							S								S
86329		R		I			R				R	S					R					R		R	R				R	R							R								S
86330		R		I			R				R	S					R					R		R	R				I	R							R								S
86331		R		R			R				R	S					R					R		R	R				I	R							R								S
86332		R		S			R				R	S					R					R		R	R				R	R							R								S
86333		R		S			R				R	S					R					I		R					I	R							R								S
86340		S		S			S				S	S					S					S		S	S				S	S							S								S
86342		S		S			S				S	S					S					S		S	S				S	S							I								S
86343		S		S			S				R	S					S					S		S	S				S	S							S								S
86345		S		S			S				S	S					S					S		S	S				S	S							S								S
86346		S		S			S				S	S					S					S		S	S				S	S							S								S
86347		S		S			S				S	S					S					S		S	S				S	S							S								S
86349		S		S			S				S	S					S					S		S	S				S	S							S								S
86350		S		R			R				R	S					R					R		I	R				I	R							R								S
86351		R		S			R				R	S					R					R		R	R				R	R							R								S
86352		R		I			R				R	S					R					R		R	R				S	R							R								S
86353		S		S			S				S	S					S					S		S	S				S	S							S								S
86354		R		I			R				R	S					R					I		R	R				I	R							R								S
86355		R		I			R				R	S					R					R		R	R				I	R							R								S
86356		R		I			R				R	S					R					I		R	R				I	R							R								S
86357		R		I			I				R	S					R					S		R	R				S	R							R								S
86358		I		S			R				R	S					R					S		I	R				S	R							R								S
86359		R		R			R				R	S					R					R		R	R				S	R							R								S
86362																									R
86363																									R
86364																									R
86365																									R
86366														R
86367														R
86368														R
86379		R				R	R				R						R					R		R	R		R			R							R										R
86380		S				R	R				R						R					R		S	R		R			R							R										S
86381		R				I	R				R						R					R		R	R		R			R							I										R
86382		S				I	R				R						R					I		R	R		R			I							R										R
86383		S				R	R				R						R					I		S	R		R			R							R										S
86384		S				R	R				S						R					R		R	R		S			R							R										R
86385		R				R	R				R						R					R		R	R		R			R							R										R
86386		S				R	R				R						R					I		S	R		R			R							R										S
86387		S				R	R				S						R					I		S	R		S			R							R										S
86388		I	R	R		R	R		R		R			R	R		R		R			R	R	S	R		R			R							R					R		S	S		R
86389		I	R	R		R	R		R		R			R	R		R		R			R	R	S	R		R			R							R					R		S	S		R
86390		I	R	R		R	R		R		R			R	R		R		R			R	R	R	R		R			R							R					R		S	S		R
86394		S	R	I		S	S		I		S			S	S		S		S			S	S	S	S		S			S							S					R		S
86395		S	R	R		R	R		R		S			R	R		S		S			R	S	R	S		S			S							S					R		S			R
86396		S	R	R		R	R		R		R			R	R		S		S			R	R	S	S		R			S							I					S		R			R
86397		S	R	R		R	R		R		R			R	R		S		S			R	R	S	S		R			S							R					R		R			S
86398		S	R	R		R	R		R		R			R	R		S		S			R	R	R	S		R			S							I					R		R			R
86399		S	R	R		R	R		R		R			R	R		S		S			S	R	S	S		R			S							R					R		R			R
86401		S	R	R		R	R		R		R			R	R		S		S			R	I	R	S		R			S							R					R		S	S		R
86403		S	S	S		S	S		S		R			S	S		S		S			S	S	S	S		R			S							S					R		R			S
86408		S	R	R		R	R		R		R			R	R		S		S			R	R	S	S		R			S							R					R		R			S
86409		R	R	R		R	R		R		R			R	R		R		R			R	R	R	R		R			R							R					R		R			R
86410		S	R	R		R	R		R		R			R	R		S		S			S	R	S	S		R			S							I					R		R			I
86411		S	R	R		R	R		R		R			R	R		S		S			R	R	S	S		R			S							R					R		R			R
86412		S	R	R		R	R		R		R			R	R		R		R			R	R	S	R		R			R							R					R		S	S		R
86413		R				S	R				R						R					R		I	R		R			R							S										R
86414		S				R	R				R						R					R		S	R		R			R							R										S
86415		S				R	R										R					R		R	R					R							R										R
86416		S				R	R										R					R		R	R					R							R										R
86417		S				R	R				R						R					R		R	R		R			R							I										R
86418		R				I	R				R						R					R		R	R		R			R							R										R
86419		R				R	R				R						R					R		R	R		R			R							R										R
86420		S				R	R				R						R					I		S	R		R			R							R										S
86421		S				S	S				S						S					S		S	I		S			S							S										S
86423		S				R	R				R						R					R		R	R		R			R							R										R
86424		S	R	R		R	R		R		S			R	R		R		R			R	R	S	R		S			R							R					S		R			S
86425		S	R	R		R	R		R		R			R	R		S		I			R	I	I	I		R			S							R					R		I			R
86426		S	R	R		S	R		R		R			R	R		R		R			R	R	S	R		R			R							R					R		R			S
86427		I	R	R		R	R		R		R			R	R		R		R			R	R	R	R		R			R							R					S		S	S		R
86428		S				R	R										R					R		S	R		R			R							R										S
86429		S				R	R				R						R					R		S	R		R			R							I										S
86430		S				R	R				R						R					R		S	R		R			R							R										I
86431		S				R	R				S						S					R		I	I					S							R										S
86432		R				R	R				R						R					R		R	R		R			R							R										R
86434			R				R			R	R				R				S			R		R	S					S	R													R		R
86452																														S
86490																									R
86491																									R
86492																									R
86493																									R
86494																									R
86495																									R
86552														R
86553														R
86554														R
86575																									R
86576																									R
86577																									R
86578																									R
86579																									R
86580																									R
86581																									R
86582														R
86583														R
86584														R
86585														R
86587														R
86588														R
86589														R
86590														R
86592														R
86593														R
86594														R
86595														R
86596														R
86603														R
86605																									R
86606																									R
86607																									R
86608																									R
86609																									R
86610																									R
86611																									R
86612																									R
86613																									R
86615			R			R	R				I													S	R		R			R							R										S
86616	R		R		R	R	R			R	R			R	R	R			R					S	R		R			R							R					R		R			R
86617	R	S	R			R	R			S	R			R	R	R			R					S	S		I			S							R					R		R	R		R
86619	R	R	R			R	R				R	S		R	R				R					R	R		R			R							R					R		R			R
86620	R	R	R			R	R			R	R			R	R	R			R					S	R		R			R							R					R		S	S		R
86621		S																																											R
86624		S				R	R				R											R		S	R		R			R							R										S
86625		S				S	R				S											R			R					R							S										R
86626		S				S	S				S											S		S	S		R			R							I										S
86627		S				S	S				R											S			R		R			R							R										R
86628		I				R	I				R											R			R		R			R							R										R
86629		S				R	S				R											R			R		R			R							R										R
86630		S				R	R				R											R			R		R			R							R										R
86631		S				S	S				R											S		S	R		R			I							S										S
86632		S				R	R				R											R		S	R		R			R							I										S
86633		S				R	S				R											R		S	R		R			R							R										R
86634		S				R	R				R											R		I	R		R			R							R										S
86635		S				I	S				S											S		S	S		S			S							S										S
86636		S				R	R				R											I		S	R		R			R							R										S
86637		S				R	R				R											I			R		R			R							R										R
86638		S				R	R				R											R			R		R			R							R										R
86639		R				R	R				R											R			R		R			R							R										R
86640		S				R	R				R											I			R		R			R							R										S
86641		S				R	I				R											R			R		R			R							R										R
86642		S				S	S				S											S		S	R		S			R							S										S
86643		R				R	R				R											I			R		R			R							R										R
86644		S				S	R				R											I		S	R		R			R							R										S
86645		S				R	S				R											R			R		R			R							R										R
86646		S				R	I				R											R		I	S		R			I							I										S
86647		S				S	S															S		S	S		S			S							S										S
86648		S				R	S				R											I		S	R		R			R							I										S
86649		S				S	S				R											S		I	I		R			S							S										S
86650		S				R	R				R											R		S	S		R			R							R										S
86651		S				R	S				R											S		S	S		R			S							S										S
86652		S				I	S				R											S		S	S					S							I										S
86653		S				S	S				S											S		S	R		S			I							S										S
86654		S				R	R				R											I		S	S		R			S							R										S
86655		I				R	R				R											R		S	S		R			S							I										S
86656		I				R	R				R											R			R		R			R							I										S
86657		S				R	S				R											S		S	S		R			S							S										I
86658		S				S	S				S											S		S	S		S			S							S										S
86659		S				R	R															I		S	R					R							R										S
86660		S				R	R				R											R		S	R		R			R							R										S
86661		S				S	S				S											S		S	I		S			S							S										S
86662		S				R																S		S	R					R							S										S
86663		S				R	R				R											R		S	I		R			R							R										S
86664		S				S	I				R											S		S	S					S							S										R
86665		S				S	S															I		S	R					R							S										S
86666		S				R	I				R											R		I	S		R			I							I										S
86667		S				R	S				R											S		S	R		R			R							S										S
86668		S				I	S				R											S			R		R			R							S										R
86669		S				R	S				R											R		S	R		R			R							I										S
86670		S				S	S				S											S		S	S		S			S							S										S
86671		S				R	I				R											I		S	R		R			R							I										S
86672		S				S	S				S											S		S	S		S			S							S										S
86673		S				I	S				S											S		S	S		S			S							S										S
86674		R				R	R				R											R			R		R			R							R										R
86675		S				R	I															I		S	R		R			R							I										S
86676		S				S	S				S											S		S	S		S			S							S										S
86677		S				S	S				R											S			R		R			I							S										R
86678		S				S	S				S											S		S	S		S			S							S										S
86679		S				S	S				R											S		R	S		R			S							S										R
86680		S				S	S				S											S		S	R		S			S							S										S
86681		S				S	S				R											S		S	S		R			S							S										S
86682		S				S	S				S											S		S	S		S			S							S										S
86683		S				I	S				R											S		S	S		R			S							I										S
86684		S				S	S				S											S		S	S		S			S							S										S
86685		S				I	S															S		S	R					R							S										S
86686		S				I	S				S											S		S	S		S			S							S										S
86687		S				I	I				S											S		S	S		S			S							I										S
86688		S				R	I				R											I			R		R			R							I										R
86689		S				S	S				S											S		S	S		S			S							S										S
86690		S				S	S															S		S	R					R							S										S
86691		S				I	S				S											S		S	R					R							S										S
86692		S				S	S				S											S		S	R		S			R																	S
86693		S				S	S				R											I		I	I		R			S							S										S
86694		S				R	R				R											I		S	I		R			S							R										S
86695		I				S	S				R											I			R		R			I							S										R
86696		S				R	S															S		S	S		R			S							I										S
86697		S				S	S				S											S		S	S		S			S							S										S
86698		S				S	S				S											S		S	S		S			S							S										S
86699		S				S	S				S											S		S	S		S			S							S										S
86700		S				S	S				R											S		S	S		R			S							S										S
86701		S				S	S				R											R		S	R		R			R							S										S
86702		S				I	R				R											I		S	R		R			R							R										S
86703		S				S	S				R											S		S	R		R			S							S										S
86704		S				I	R				R											I		S	R		R			I							R										S
86705		S				S	S				S											S		S	R		S			S							S										S
86706		S				S	S				S											S		S	S		S			S							S										S
86707		S				S	S				S											S		S	S		S			S							S										S
86708		S				S	S				S											S		S	I		S			R							S										S
86709		S				S	S				R											I		S	S		R			S							S										S
86710		S				R	R				R											R			R		R			R							R										R
86711		S				S	S															S		I	R					R							S										S
86712		S				S	S				R											S		I	R		R			R							S										S
86713		S				S	S				S											S		S	R		S			I							S										S
86714		S				R	R				R											R		I	R		R			R							R										S
86715		S				S	S				S											S		S	S					S							S										S
86716		S				S	I															S		S	R		S			R							S										S
86717		S				R	S				R											S			R		R			R							S										R
86718		S				S	S				S											S		S	R					I							S										S
86719		S				S	S				S											S		S	S		S			S							S										S
86720		S				S	S				S											S		S	R		S			I							S										S
86721		I				R	S				R											R			R		R			R							S										R
86722		S				S	S				S											S		S	S		S			S							S										S
86723		I				R	R				R											R			R		R			S							R										R
86750		S				I					S			R					S			S		S						S																	S
86751		S				R													S			S								S																	I
86752		S				R					S								S			S								S																	I
86753		S				R													S											S																	S
86754		S				R													S			S		S						S																	S
86755		S				I								R					S			S		S						S																	S
86756		S				R					S			R					S			S		S						S																	S
86757		S				S								R					S			S		S						S																	S
86758		S																	S											S																	S
86759		S																	S					S						S																	S
86760		S				R													S											S
86761																																										R
86762																																										R
86763																																										R
86764																																										R
86765																																										R
86766																																										S
86767																																										S
86768																																										R
86769																																										R
86770																																										R
86771																																										S
86772		S	R			I	S				S			R	R		S		R			S		S	I		S			I							R					S		S	S
86773		R		S			S				S			S	S		R		S			S		S	S		S			R																	R
86774		R	R	S			S			R	R			S	S		R		S			S		S	S		S			R												R		R			S
86775		R		R			R				R	S		R								R		R	R		R			R												R		S			R
86776		R		I			R				R	S		R								R		R	R		R			R												R		R			S
86777		R		S			R				R	S		R								S		R	S		R			S												R		S			R
86778		R		R			R				R	S		R								R		R	R		R			R												R		S			R
86779		R		R			R				R	S		R								R		R	R		R			R												S		R			R
86780		R		R			R				R	S		R								R		R	R		R			R												R		R			I
86781		R		R			R				R	S		R								R		R	R		R			R												R		R			R
86782		R		R			R				R	S		R								R		R	R		R			R												R		R			R
86783		R		R			R				R	S		R								R		R	R		R			R												R		R			R
86784		S		S			S				S	S		S								S		S	S		S			S												S		S			S
86785		S		S			S				S	S		I								S		S	S		S			S												S		S			S
86786		R		R			R				R	S		R								R		R	R		R			R												R		S			R
86787		S		S			S				S	S		S								S		S	S		S			S												S		S			S
86788		S		R			R				R	S		R								R		R	R		R			R												R		R			R
86789		S		S			S				S	S		S								S		S	S		S			S												S		S			S
86790		R		R			R				R	S		R								R		R	R		R			R												R		R			R
86791		S		S			S				S	S		S								S		S	S		S			S												S		S			S
86792		R		S			R				R	S		R								R		R	S		R			S												R		R			R
86793		S		S			S				S	S		S								S		S	S		S			S												S		S			S
86794		S		S			S				S	S		I								S		R	S		S			S												S		R			R
86795		S		S			S				S	S		I								S		S	S		S			S												S		S			S
86796		S		S			S				S	S		S								S		S	S		S			S												S		S			S
86797		S		S			S				S	S		S								S		S	S		S			S												S		S			S
86798		S		S			S				S	S		S								S		S	S		S			S												S		S			S
86799		R		R			R				R	S		R								R		R	R		R			R												R		R			I
86800		S		S			S				S	S		S								S		S	S		S			S												S		S			S
86801		S		S			S				S	S		I								S		S	S		S			S												S		S			S
86802		S		I			R				S	S		R								R		R	S		S			S												R		S			R
86803		S		S			S				S	S		S								S		S	S		S			S												S		S			S
86804		S		S			S				S	S		S								S		S	S		S			S												S		S			S
86805		S		S			S				S	S		S								S		S	S		S			S												S		I			S
86806		S		S			S				S	S		I								S		S	S		S			S												S		S			S
86807		S		S			S				S	S		S								S		S	S		S			S												S		S			S
86808		R		I			S				R	S		R										R	R		R			R												R		R			R
86809		R		I			R				R	S		R								S		R	S		R			S												R		R			R
86810		S		S			R				S	S		R								R		R	S		S			S												R		S			R
86811		S		S			S				S	S		I								S		S	S		S			S												R		S			S
86812		S		S			S				S	S		S								S		I	S		S			S												S		S			S
86813		R		S			R				R	S		R								R		R	S		R			S												R		S			R
86814		R		R			R				R	S		R								R		R	S		R			S												R		R			S
86815		S		S			S				S	S		S								S		S	S		S			S												S		S			S
86816		R		S			S				S	S		R								S		R	S		S			S												R		S			R
86817		R		I			R				R	S		R								R		R	R		R			R												R		R			R
86818		R		R			R				R	S		R								R		R	R		R			R												R		S			I
86819		S		S			S				S	S		S								S		I	S		S			S												S		S			S
86820		S		S			S				S	S		S								S		R	S		S			S												S		S			S
86821		R		R			R				R	S		R								R		R	R		R			R												S		S			I
86822		S		S			R				R	S		R								S		R	S		R			S												R		S			I
86823		S		S			S				S	S		S								S		S	S		S			S												S		S			S
86824		S		S			S				R	S		I										R	S		R			S												R		R			I
86825		R		S			R				R	S		R								R		R	R		R			R												R		S			R
86826		I		S			R				S	S		R								R		R	R		S			R												R		R			I
86827		S		R			R				R	S		R								R		R	R		R			R												R		I			S
86828		S		S			S				R	S		I								S		R	S		R			R												R		R			I
86829		R		R			R				R	S		R								R		R	R		R			R												R		R			S
86830		R		R			R				R	S		R								R		R	R		R			R												R		S			R
86831		R		R			R				R	S		R								R		R	R		R			R												R		R			S
86832		S		R			R				R	S		R								R		R	S		R			S												R		R			I
86833		R		S			R				R	S		R								R		R	R		R			R												R		I			R
86834		R		S			S				R	S		I								S		R	S		R			S												R		R			R
86835		R		R			R				R	S		R										R	S		R			S												R		S			R
86836		I		S			R				R	S		R								R		R	S		R			S												R		S			I
86837		S		R			R				R	S		R								R		R	R		R			R												R		R			S
86838		S		S			S				R	S		I								S		I	S		S			S												R		R			S
86839		S		S			S				S	S		I								S		S	S		S			S												S		I			S
86840		S		R			S				R	S		S								R		R	R		R			R												R		I			I
86841		R		R			R				R	S		R								R		R	R		R			R												R		R			R
86842		I		R			R				R	S		R								R		R	S		R			S												R		R			I
86843		S		R			S				R	S		I								R		S	R		R			R												R		S			S
86844		S		S			R				R	S		R										R	S		R			S												R		R			R
86845		S		S			S				S	S		I								S		S	S		S			S												S		S			S
86846		S		S			I				S	S		R								S		R	S		S			S												R		R			R
86847		S		S			I				I	S		R										R	S		S			R												R		S			R
86848		S		S			S				S	S		I								S		S	S		S			S												S		S			S
86849		S		S			R				S	S		R								S		R	S		S			S												S		S			R
86850		S		R			R				R	S		R								R		R	S		S			S												S		R			R
86851		S		S			I				R	S		R								R		R	S		R			S												R		R			S
86852		S		S			S				S	S		S								S		S	S		S			S												R		S			S
86853		S		S			S				S	S		I								S		I	S		S			S												R		R			S
86854		R		S			R				R	S		R										R	R		R			R												R		R			R
86855		S		S			S				S	S		S								S		S	S		S			S												S		S			S
86856		S		R			R				R	S		R								R		R	S		S			S												R		S			R
86857		S		I			S				S	S		S								S		S	S		S			S												R		S			S
86858		S		S			S				S	S		S								S		S	S		S			S												S		S			S
86859		S		S			S				S	S		I								S		I	S		S			S												S		S			S
86860		R		R			R				R	S		R								R		R	R		R			R												R		R			R
86861		R		I			R				R	S		R								R		R	R		R			R												R		R			R
86862		S		S			R				R	S		I								R		R	S		R			S												R		S			S
86863		R		R			R				R	S		R								R		R	R		R			R												R		I			R
86864		R		S			R				R	S		R								R		R	S		R			I												R		R			R
86865		S		S			S				S	S		S								S		I	S		S			S												S		S			S
86866		S		S			S				S	S		S								S		S	S		S			S												S		S			S
86867		S		S			R				S	S		I								S		I	S		S			S												S		S			S
86868		S		S			S				S	S		S								S		S	S		S			S												S		S			S
86869		I		S			S				R	S		S								S		R	S		R			S												R		R			I
86870		R		R			R				R	R		R								R		R	R		R			R												R		R			R
86871		S		S			R				R	S		R								R		R	S		R			S												R		R			S
86872		R		R			S				R	S		I								R		R	R		R			R												R		R			R
86873		S		S			S				S	S		S								S		S	S		S			S												S		S			S
86874		I		R			R				R	S		R										R	R		R			R												R		S			R
86880	S	S	S							S	S			S									S	S															S			S		S
86881	S	S	S							S	S			S									S	S															S			S		S
86891	S	S	S							S	S			S									S	S															S			S		S
86892	S	S	S							S	S			S									S	S															S			S		S
86893	S	S	S							S	S			S									S	S															S			S		S
88134	S		S							S	S			S									S	S															S			S		S
88135	S		S							S	S			S									S	S															S			S		S
88138	S		S							S	S			S									S	S															S			S		S
88139	S		S							S	S			S									S	S															S			S		S
88140	S		S							S	S			S									S	S															R			S		R
88152	S		S							S	S			S									S	S															S			S		S
88153	S		S							S	S			S									S	S															S			S		S
88154	S		S							S	S			S									S	S															S			S		S
88155	S		S							S	S			S									S	S															S			S		S
88157	S		S							S	S			S									S	S															S			S		S
88158	S		S							S	S			S									S	S															S			S		S
88159	S		S							S	S			S									S	S															S			S		S
88160	S		S							S	S			S									S	S															S			S		S
88161	S		I							S	S			S									S	S															S			S		S
100469		S	R	R		R	R		R		R			R		R						R	R	R	R		R			R							R							S			I
100470		S	R	R		R	R		R		R			R		R						R	R	S	S		R			S		R					I							I			S
100471		I	R	R			R		R		R			R		R						S	R	S	R		R			R							R							S			R
100472		S	R	R		R	R		R		R			R		R						R	S	R	S		R			S		R					R							S			I
100473		S	R	R		I	R		R		R			R		R						S	S	S	S		R			S							R							S			S
100474		S	R	R		R	R		R		R			R		R						R	R	R	S		R			S		R					R							R			S
100475		S	R	R		R	R		R		R			R		R						S	R	S	R		R			R							R							S			S
100476		S	R	R		R	R		R		R			R		R						R	R	S	S		R			S							R							I			R
100477		S	R	R		R	R		R		R			R		R						R	R	R	R		R			R		R					R							S			I
100478		S	R	R		R	R		R		R			R		R						R	S	S	S		R			S		R					S							S			R
100479		S	R	R		R	R		R		R			R		R						R	S	S	S		R			S		R					S							R			R
100482		R	R	R		R	R		R		R			R		R						R	R	S	R		R			R		R					R							S			R
100483		S	R	R		R	R		R		R			R		R						R	R	R	S		R			S							R							S			I
100484		S	R	R		R	R		R		R			R		R						I	S	R	S		R			S							S							R			R
100485		S	R	R		R	R		R		R			R		R						R	S	S	S		R			S		R					I							R			I
100486		R	R	R		R	R		R		R			R		R						R	R	S	R		R			R		R					R							S			R
100487		S	R	R		R	R		R		R			R		R						R	S	R	S		R			S							R							S			I
100488		I	R	R		R	R		R		R			R		R						R	I	R	S		R			S		R					R							S			R
100489		S	R	R		R	R		R		R			R		R						R	S	R	S		R			S		R					S							R			R
100490		S	R	R		R	R		R		R			R		R						R	S	S	S		R			S		R					S							R			I
100491		S	R	R		R	R		R		R			R		R						R	S	S	S		R			S		R					I							S			I
100493		R	R	R		R	R		R		R			R		R						R	R	S	R		R			I							R							S			R
100494		S	R	R		R	R		R		R			R		R						S	R	R	I		R			R							R							S			R
100495		S	R	R		R	R		R		R			R		R						R	I	R	S		R			S							R							I			I
100496		I	R	R		R	R		R		R			R		R						R	I	S	S		R			S							R							I			R
100497		S	R	R		R	R		R		R			R		R						R	R	S	R		R			R		R					R							R			S
100498		S	R	R		R	R		R		R			R		R						R	S	R	S		R			S							R							S			I
100499		S	R	R		S	R		R					S		R						I	R	S	S					S							R							R			S
100500		I	R	R		R	R		R		R			R		R						I	I	R	S		R			S		R					R							I			R
100501		S	R	R		R	R		R		R			R		R						R	R	S	R		R			R							R							R			S
100502		I	R	R		S	R		R		R			R		R							S	S	S		R			S							R							S			R
100503		S	R	R		S	I		R					S		R						S	R	S	S					S							R							R			S
100504		S	R	R		R	R		R		R			R		R						I	S	R	S		R			S		R					I							R			R
100505		R	R	R		R	R		R		R			R		R						I	S	S	S		R			S		R					S							S			R
100506		S	R	R		R	R		R		R			R		R						R	S	S	S		R			S		R					R							S			S
100507		R	R	R		R	R		R		R			R		R						R	R	S	S		R			S		R					R							I			R
100508		S	R	R		R	R		R		R			R		R							R	R	S		R			S							R							R			S
100509		S	R	R		R	R		R		R			R		R						R	S	S	S		R			S							S							S			S
100510		S	R	R		R	R		R		R			R		R						R	S	S	S		R			S							S							S			S
100511		S	R	R		R	R		R		R			R		R						R	R	R	S		R			S							R							R			S
100512		S	R	R		R	R		R		R			R		R							R	S	R		R			R							R							S			S
100513		S	R	I		R	R		R		R			R		R						R	S	S	S		R			S		R					S							S			S
100514		I	R	R		R	R		R		R			R		R						R	S	S	S		R			S							R							S			R
100515		S	R	R		R	R		R		R			R		R						R	R	S	R		R			R							R							S			S
100516		I	R	R		R	R		R		R			R		R						R	S	S	S		R			S							R							S			R
100517		S	R	R		R	R		R		R			R		R						R	I	R	S		R			S							S							R			I
100518		S	R	R		R	R		R		R			R		R						R	R	S	R		R			R		R					R							R			R
100519		I	R	R		R	R		R		R			R		R						R	R	S	R		R			R							R							S			R
100520		I	R	R		R	R		R		R			R		R						R	R	S	R		R			R		R					R							S			R
100521		S	R	R		R	R		R		R			R		R						R	I	R	S		R			S		R					R							I			I
100522		S	R	R		R	R		R		R			R		R						R	S	S	S		R			S							I							S			R
100523		I	R	R		R	R		R		R			R		R						R	I	S	R		R			S		R					R							S			R
100524		R	R	R		R	R		R		R			R		R						R	R	S	R		R			R		R					R							S			R
100525		S	R	R		R	R		R		R			R		R						R	S	S	S		R			S		R					S							S			S
100526		S	R	R		R	R		R		R			R		R						R	S	S	S		R			S		R					S							R			I
100527		S	R	R		R	R		R		R			R		R						R	S	S	S		R			S							S							R			I
100528		I	R	R		R	R		R		R			R		R						R	I	S	S		R			S		R					R							R			R
100529		S	R	R		R	R		R		R			R		R						I	S	R	S		R			S		R					S							R			R
100530		S	R	R		R	R		R		R			R		R						R	S	R	S		R			S		R					R							S			I
100531		I	R	R		R	R		R		R			R		R						R	R	S	R		R			R							R							S			R
100532		S	R	S		R	R		R					S		S						S	S	I	S					S							S							S			I
100533		I	R	R		R	R		R		R			R		R						I	R	S	R		R			R		R					R							S			R
100534		S	R	R		R	R		R		R			R		R						S	S	R	S		R			S							I							R			S
100535		S	R	R		R	R		R		R			R		R						R	R	R	S		R			S		I					R							R			R
100536		S	R	R		R	R		R		R			R		R						R	I	S	R		R			R							R							R			S
100537		S	R	R		R	R		R		R			R		R						R	S	R	S		R			S		R					S							R			R
100538		S	R	R		S	S							S		R						S	R	S	S					S							I							R			S
100539		S	R	R		R	S		R		R			R		R						R	I	S	S		R			S							S							S			S
100540		S	R	R		R	R		R		R			R		R						R	S	S	S		R			S							S							R			I
100541		S	R	R		R	R		R		R			R		R						R	S	S	S		R			S		R					S							S			S
100542		S	R	R		R	R		R		R			R		R						R	R	S	R		R			R		R					R							S			S
100543		S	R	R		R	R		R		R			R		R						R	S	R	S		R			S		R					I							S			R
100544		S	R	R		R	R		R		R			R		R						R	R	R	R		R			R							R							S			I
100545		I	R	R		R	R		R		R			R		R							R	R	S		R			S		R					R							S			R
100546		I	R	R		R	R		R		R			R		R						R	R	S	R		R			R							R							S			R
100547		S	R	R		R	R		R		R			R		R						R	S	S	S		R			S		R					S							S			S
100548		I	R	I		R	R		R		R			R		R						I	S	S	S		R			S		R					S							S			R
100549		I	R	R		R	R		R		R			R		R						R	R	S	R		R			R							R							S			R
100550		S	R	R		R	R		R		R			R		R						I	R	R	S		R			S							R							R			S
100551		S	R	R		S	S							S		S						S	S	S	S					S		R					R							S			S
100552		I	R	R			R		R		R			R		R						R	R	S	R		R			R							R							S			R
100553		S	R	R		R	R		R		R			R		R							R	R	S		R			S							R							R			S
100554		S	R	R		R	R		R		R			R		R						I	R	R	S		R			S							R							R			S
100555		S	R	R		R	R		R		R			R		R						R	S	R	S		R			S		R					I							R			R
100556		S	R	R			R		R		R			R		R						R	S	S	S		R			S							S							R			I
100557		I	R	R		R	R		R		R			R		R						R	R	S	R		R			I		R					R							S			R
100558		S	R	R		R	R		R		R			R		R						R	S	R	S		R			S							R							R			R
100559		S	R	R		R	R		R		R			R		R						R	S	R	S		R			S		R					R							R			R
100560		I	R	R		R	R		R		R			R		R						R	R	S	R		R			R							R							S			R
100561		S	R	R		R	R		R		R			R		R						I	R	R	R		R			R		R					R							R			I
100562		I	R	R		R	R		R		R			R		R						R	R	S	R		R			R		R					R							S			R
100563		S	R	R		R	R		R		R			R		R						I	S	R	S		R			S		I					S							R			I
100564		R	R	R		R	R		R					R		R						R	R	S	S					S		R					R							S			R
100565		S	R	R		R	R		R		R			R		R						R	S	S	S		R			S		R					I							R			I
100566		S	R	I		R	I		R					R		R						R	S	S	S					S		S					S							S			S
100567		S	R	R		R	R		R		R			R		R						R	S	R	S		R			S		S					R							R			R
100568		I	R	R		R	R		R		R			R		R						R	R	S	R		R			I		R					R							S			R
100569		R	R	R		R	R		R		R			R		R						R	S	S	S		R			S							R							S			R
100570		R	R	R		R	R		R		R			R		R						R	S	R	S		R			S		R					R							S			R
100571		I	R	R		R	R		R		R			R		R						R	R	S	S		R			R							R							S			R
100572		S	R	R		R	R		R		R			R		R						S	R	S	R		R			R		R					R							S			S
100573		S	R	R		R	R		R		R			R		R						R	R	R	S		R			R							R							R			I
100574		I	R	I		R	R		R		R			R		R						I	S	S	S		R			S		R					S							S			R
100575		S	R	R		R	R		R		R			R		R						R	I	S	S		R			S		R					R							I			I
100576		S	R	R		R	R		R		R			R		R						S	R	S	R		R			R							R							S			S
100577		S	R	R		R	R		R		R			R		R						R	S	R	S		R			S							R							S			R
100578		S	R	R		R	R		R		R			R		R						R	R	S	S		R			S		I					I							R			S
100579		S	R	R		R	R		R		R			R		R						R	S	S	S		R			S		R					S							S			S
100580		S	R	R		S	R		R		R			R		R						S	R	R	R		R			R							R							S			S
100581		S	R	R		R	R		R		R			R		R						R	R	R	S		R			S		R					R							R			S
100582		S	R	R		R	R		R		R			R		R							R	S	R		R			R		R					R							S			S
100583		I	R	R		R	R		R		R			R		R						S	I	R	S		R			S							R							S			R
100584		S	R	I		S	S							S		R						S	R	S	S					S		R					S							R			S
100585		S	R	R		R	R		R		R			R		R						R	S	S	S		R			S		R					R							R			I
100586		S	R	R		S	R		R		R			R		R						I	R	S	S		R			S		R					S							R			S
100587		S	R	R		S	R		R		R			R		R						S	S	R	S		R			S							R							S			S
100588		S	R	R			R		R		R			R		R						S	R	R	S		R			S							R							R			S
100589		S	R	R		R	R		R		R			R		R						S	R	R	S		R			S							R							R			S
100590		S	R	R			R		R		R			R		R						S	R	R	S		R			S							R							R			S
100591		S	R	R		R	R		R		R			R		R						S	R	R	S		R			S							R							R			S
100592		I	R	R		R	R		R		R			R		R						R	R	S	R		R			R							R							S			R
100593		I	R	R		R	R		R		R			R		R						R	R	S	R		R			R							R							S			R
100594		S	R	R		R	R		R		R			R		R						R	S	S	S		R			S		R					S							S			S
100595		S	R	R		R	R		R		R			R		R						R	S	R	S					S		I					S							R			R
100596		S	R	R		R	I		R					R		R						R	S	S	S					S		R					S							R			S
100597		S	R	R		R	R		R		R			R		R						I	S	S	S		R			S							R							R			I
100598		S	R	R		R	R		R		R			R		R						S	S	S	S		R			S							R							R			R
100599		S	R	R		R	R		R		R			R		R						R	S	R	S		R			S							R							S			R
100600		I	R	R		R	R		R		R			R		R						R	R	S	S		R			I							R							R			R
100601		S	R	R		R	R		R		R			R		R						R	R	S	S		R			S		S					R							R			R
100602		I	R	R		S	R		R		R			R		R							R	S	R		R			R							R							S			R
100603		S	R	R		R	R		R		R			R		R						R	S	S	S		R			S							R							R			I
100604		S	R	R		R	R		R		R			R		R						S	R	R	S		R			S							R							R			S
100605		R	R	R		R	R		R		R			R		R						I	I	S	S		R			S		R					I							S			R
100606		S	R	R		R	R		R		R			R		R						R	R	S	S		R			S							R							I			S
100607		S	R	R		R	R		R		R			R		R						S	R	R	S		R			S							R							R			S
100608		S	R	R		R	R		R		R			R		R						S	R	R	S		R			S							R							R			S
100609		S	R	R			R		R		R			R		R						I	R	S	R		R			R							R							R			I
100610		S	R	R		R	R		R		R			R		R						R	S	R	S		R			S		R					I							R			S
100611		S	R	R		R	R		R		R			R		R						I	R	R	S		R			S							R							R			S
100612		S	R	R		R	I		R		I			R		R						R	S	S	S					S		R					I							R			S
100613		S	R	R		R	R		R		R			R		R						R	R	R	S		R			S		R					R							R			S
100614		S	R	R		R	R		R		R			R		R						R	S	S	S		R			S		R					S							S			S
100615		S	R	R		R	R		R		R			R		R						I	R	S	S		R			S							R							S			S
100616		S	R	R		R	R		R					R		R						R	R	S	S					S		R					R							I			S
100617		S	R	R		R	R		R		R			R		R						R	R	R	S		R			I		R					R							R			S
100618		I	R	R		R	R		R		R			R		R						R	R	R	S		R			S							R							I			R
100619		I	R	R		R	R		R		R			R		R						R	R	S	R		R			R							R							S			R
100620		S	R	R		R	R		R		R			R		R						R	R	S	S		R			S							S							R			I
100621		I	R	R		R	R		R		R			R		R						R	R	S	R		R			R							R							S			R
100622		I	R	R		R	R		R		R			R		R						R	R	S	R		R			I							R							S			R
100623		S	R	R		R	R		R		R			R		R							S	R	S		R			S							R							R			R
100624		S	R	R		R	R		R		R			R		R						S	S	S	S		R			S							S							S			S
100625		S	R	R		R	R		R		R			R		R						I	R	R	R		R			R							R							S			S
100626		S	R	R		R	R		R		R			R		R						R	I	R	S		R			S							R							R			R
100627		R	R	R		R	R		R		R			R		R						R	R	I	R		R			R							R							S			R
100628		S	R	I		R	R		R					R		R						R	S	S	S					S		I					S							S			S
100629		R	R	R		R	R		R		R			R		R						R	R	S	R		R			R							R							S			R
100630		S	R	R		R	R		R		R			R		R						R	R	S	R		R			R		R					R							I			S
100631		S	R	R		R	R		R		R			R		R						R	S	R	S		R			S		R					R							S			S
100632		S	R	R		R	I		R		R			R		R						I	S	R	S		R			S		I					R							R			R
100633		S	R	R		S	I		R		R			S		I						S	I	S	S		I			S							R							S			S
100634		S	R	R		R	R		R		R			R		R						S	R	R	S		R			S							R							S			I
100635		R	R	R		R	R		R		R			R		R						R	R	I	S		R			R		R					R							S			R
100636		I	R	R		R	R		R		R			R		R						R	R	R	S		R			S		R					R							R			R
100637		S	R	R		R	R		R		R			R		R						S	R	R	S		R			S		R					R							R			S
100638		S	R	R		R	R		R		R			R		R						S	R	R	S		R			S							R							R			I
100639		S	R	I		R	R		R		I			R		R						I	S	S	S					S							S							S			S
100640		S	R	I		R	R		R		I			R		R						I	S	S	S					S							S							S			S
100641		S	R	R		S	R		R		R			R		R						R	S	R	S		R			S		R					S							R			I
100642		S	R	I		S	S							S		R						S	R	S	S					S		R					I							R			S
100643		S	R	R		R	R		R		R			R		R						S	R	R	S		R			I							R							R			S
100644		S	R	R		R	R		R		R			R		R						R	S	R	S		R			S		R					R							S			I
100645		I	R	R		R	R		R		R			R		R						R	R	S	S		R			R							R							S			R
100646		S	R	R		R	R		R		R			R		R							R	R	S		R			I							R							R			S
100647		S	R	R		R	R		R		R			R		R						R	R	R	S		R			S							R							R			R
100648		S	R	R		R	R		R		R			R		R						I	R	R	R		R			R							R							S			S
100649		S	R	R		R	R		R		R			R		R						R	R	R	S		R			S							R							R			R
100650		R	R	R		R	R		R		R			R		R						R	R	S	S		R			R							R							S			R
100651		S	R	R		R	R		R		R			R		R						R	S	S	S		R			S							S							S			I
100652		S	R	R		R	R		R		R			R		R						R	R	R	S		R			S							R							R			S
100653		I	R	R		R	R		R		R			R		R						R	R	S	R		R			R		R					R							S			R
100654		S	R	R		R	R		R		R			R		R						R	R	R	R		R			R		R					R							S			I
100655		S	R	R		R	R		R		R			R		R						R	R	R	S		R			I							R							R			R
100656		S	R	R		R	R		R		I			R		R						I	R	I	S		I			S							I							I			I
100657		S	R	R		R	R		R		R			R		R						S	R	R	S		R			S							R							S			I
100658		S	R	R		R	R		R		R			R		R						S	R	R	S		R			S							R							S			I
100659		R	R	R		R	R		R		R			R		R						R	R	S	R		R			R							R							S			R
100660		S	R	R		R	R		R		R			R		R							R	S	R		R			R							R							R			I
100661		S	R	R		R	R		R		R			R		R						R	S	R	S		R			S		R					R							I			I
100662		S	R	R		R	R		R		R			R		R						S	R	R	S		R			S							R							R			S
100663		S	R	R		R	R		R		R			R		R						R	S	R	S		R			S		S					S							R			I
100664		S	R	R		R	R		R		R			R		R						R	I	R	S		R			S		R					I							R			R
100665		S	R	R		R	R		R		R			R		R						I	R	R	R		R			I							R							R			S
100666		I	R	R		R	R		R		R			R		R						R	R	S	R		R			R							R							S			R
100667		S	R	R		R	R		R		R			R		R							R	S	R		R			R							R							I			I
100668		S	R	R		R	R		R		R			R		R						S	R	R	S		R			S		R					R							S			S
100669		S	R	R		R	R		R		R			R		R						R	S	R	S		R			S							I							S			R
100670		S	R	R		R	R		R		I			R		R						R	S	R	S					S		R					S							R			I
100671		S	R	R		R	R		R		R			R		R						R	I	I	S		R			S		R					R							R			I
100672		S	R	R		R	R		R		R			R		R						R	S	S	S		R			S		R					S							R			I
100673		S	R	R		R	I		R		I			R		R						R	S	S	S					S		R					R							R			S
100674		I	R	R		R	R		R		R			R		R						R	R	S	R		R			R							R							S			R
100675		S	R	R		R	R		R		R			R		R						R	R	R	S		R			S		R					R							S			S
100676		S	R	R		R	R		R		R			R		R						R	R	S	S		R			S		R					R							S			S
100677		S	R	R		R	R		R					R		R						R	S	S	S					S		R					S							S			S
100678		S	R	R		R	R		R		R			R		R						S	R	S	R		R			R							R							S			S
100679		S	R	R		R	R		R		R			R		R						R	R	R	S		R			S		R					R							R			R
100680		S	R	R		R	R		R		R			R		R						R	S	R	S		R			S		R					R							S			I
100681		S	R	R		R	R		R		R			R		R						R	R	S	S		R			S		R					S							R			S
100682		S	R	R		R	R		R		R			R		R						I	R	S	S		R			S		R					R							S			S
100683		R	R	R		R	R		R		R			R		R						R	R	S	R		R			S							R							S			R
100684		R	R	R		R	R		R		R			R		R						R	R	S	R		R			I		R					R							I			R
100685		S	R	R		R	R		R		R			R		R						R	R	R	S		R			S		R					R							R			I
100686		S	R	R		R	I		R		I			R		R						R	S	S	S					S		R					R							R			S
100687		I	R	R		S	R		R		R			R		R						S	R	S	R		R			R							R							S			R
100688		S	R	R		S	R		R		R			R		R						R	S	S	S		R			S							S							R			I
100689		S	R	R		R	R		R		R			R		R						I	R	S	S		I			S							I							R			R
100690		S	R	R		R	R		R		R			R		R						R	R	S	S		R			S		R					S							R			S
100691		R	R	R		R	R		R		R			R		R						I	S	S	S		R			S		R					I							S			R
100692		S	R	R		R	R		R		R			R		R						R	R	R	S		R			S		R					R							R			S
100693		S	R	R		R	R		R		R			R		R						R	S	R	S		R			S		R					R							S			I
100694		R	R	R		R	R		R		R			R		R						R	R	S	S		R			S							R							S			R
100695		S	R	R		R	R		R		R			R		R							R	R	S		R			I							R							R			S
100696		S	R	R		R	R		R		R			R		R						R	R	R	S		R			S		R					R							R			S
100697		S	R	R		R	R		R		R			R		R						R	R	S	S		R			R		R					R							R			R
100698		S	R	R		R	R		R		R			R		R						R	I	S	S		R			S		I					I							R			S
100699		S	R	R		R	R		R		R			R		R						R	R	R	S		R			S		R					R							R			S
100700		S	R	R		R	R		R		R			R		R						R	R	S	S		R			S		R					S							R			S
100701		S	R	R		R	R		R		R			R		R						R	S	R	S		R			S		R					R							S			I
100702		S	R	R		R	R		R		R			R		R						S	R	R	R		R			R		R					R							S			I
100703		S	R	R		R	R		R		R			R		R						R	S	R	S		R			S		I					S							R			R
100704		I	R	R		S	R		R					R		R						I	S	R	S					S		R					R							S			R
100705		R	R	R		R	R		R		R			R		R						R	R	I	R		R			R		R					R							R			R
100706		R	R	R		S	R		R		R			R		R						R	R	S	R		R			R		R					R							S			R
100707		S	R	R		S	R		R		R			R		R							R	S	R		R			R		R					R							S			S
100708		R	R	R		R	R		R		R			R		R						R	R	S	S		R			S		R					R							S			R
100709		S	R	R		R	R		R		R			R		R						I	R	R	S		R			S		R					S							S			S
100710		S	R	S			R		R		R			S		I						S	S	S	R		R			S							S							R			S
100711		S	R	R		I	R		R		R			R		R							R	S	S		R			S		R					R							I			S
100712		S	R	R		S	R		R		R			R		R						S	R	R	S		R			S		R					R							R			S
100713		S	R	R			R		R		R			R		R						S	R	R	S		R			I		R					R							R			S
100714		R	R	R		R	R		R		R			R		R						R	R	S	R		R			S							R							S			R
100715		S	R	R			R		R		R			R		R						S	S	R	S		R			S		R					R							S			S
100716		R	R	R		R	R		R		R			R		R						R	R	S	R		R			R		R					R							S			R
100717		S	R	R		S	R		R		R			R		R							I	R	S		R			S		R					I							R			R
100718		S	R	I		S	S							S		R						S	R	S	S					S							S							R			S
100719		S	R	R		S	R		R		R			R		R						R	S	S	S		R			S							S							R			I
100720		S	R	R		S	R		R		R			R		R						S	R	R	S		R			I		R					R							R			S
100721		R	R	R		R	R		R		R			R		R						R	R	S	R		R			R							R							S			R
100722		S	R	R		S	R		R		R			R		R							I	R	S		R			S		R					R							S			I
100723		S	R	R		S	R		R		R			R		R						S	S	S	S		R			S							R							R			I
100724		S	R	R		S	R		R		R			R		R						I	R	R	S		R			S							R							R			S
100725		I	R	R		R	R		R		R			R		R						R	R	S	R		R			R		R					R							S			R
100726		S	R	R		R	R		R		R			R		R						S	R	I	S		R			S		R					R							R			S
100727		S	R	R		R	R		R		R			R		R						R	R	R	S		R			S							I							R			I
100728		S	R	R		R	R		R		R			R		R						R	S	S	S		R			S							R							R			I
100729		S	R	R		R	R		R		R			R		R						S	R	R	S		R			S							R							R			S
100730		S	R	R		S	R		R		R			R		R						I	R	I	R		R			R		R					R							S			S
100731		S	R	R		R	R		R		R			R		R						R	S	R	S		R			S		R					I							R			R
100732		R	R	R		R	R		R		R			R		R						R	R	S	S		R			I							R							S			R
100733		S	R	R		R	R		R		R			R		R						S	R	R	S		R			S		R					R							S			I
100734		S	R	R		R	R		R		R			R		R						S	R	S	R		R			R							R							S			S
100735		S	R	R		S	R		R		R			R		R						S	R	S	R		R			R		R					R							I			S
100736		S	R	R		R	R		R		R			R		R						R	S	R	S					S							I							R			R
100737		S	R	R		R	R		R					R		R						I	S	S	S					S							R							S			S
100738		S	R	R		S	I		R					S		S						S	S	S	S					S							R							S			S
100739		S	R	R		R	R		R		R			R		R						S	R	R	S		R			S							R							R			S
100740		I	R	R		R	R		R		R			R		R						S	I	S	S		R			S							R							S			R
100741		S	R	R		S	R		R		R			R		R						S	R	R	S		R			S							R							R			S
100742		R	R	R		R	R		R		R			R		R						R	R	S	R		R			S							R							S			R
100743		S	R	R		R	R		R		R			R		R						S	R	R	S		R			S							R							R			S
100744		I	R	R		R	R		R		R			R		R						R	I	R	S		R			S							R							S			R
100745		R	R	R		R	R		R		R			R		R						R	R	I	R		R			S							R							S			R
100746		S	R	R		R	R		R		R			R		R						R	R	R	S		R			R		R					R							S			I
100747		S	R	R		R	R		R		R			R		R							S	R	S		R			S							R							R			R
100748		R	R	R		R	R		R		R			R		R						R	R	S	R		R			R							R							S			R
100749		I	R	R		R	R		R		R			R		R						R	I	R	S		R			S							R							S			R
100750		I	R	R			R		R		R			R		R						I	R	S	R		R			R		R					R							R			R
100751		I	R	R		R	R		R		R			R		R						R	R	S	R		R			R							R							S			R
100752		R	R	R		R	R		R		R			R		R							R	S	R		R			R		R					R							S			R
100753		S	R	R		R	R		R		R			R		R						R	R	R	I		R			R		R					R							R			R
100754		S	R	R		R	R		R		R			R		R						S	R	R	S		R			I							R							R			R
100755		S	R	R		S	R		R		R			R		R						S	R	R	S		R			S		R					R							S			I
100756		S	R	R		R	R		R		R			R		R						R	I	R	S		R			S							R							S			I
100757		S	R	R		R	R		R		R			R		R						R	S	S	S		R			S							S							R			I
100758		S	R	R		S	R		R		R			R		R						R	S	R	S		R			S							S							R			I
100759		S	R	R		S	R		R		R			R		R						S	R	R	S		R			S		R					R							S			I
100760		S	R	R		S	R		R		R			R		R						I	S	R	S		R			S							R							S			R
100761		S	R	R		R	R		R		R			R		R							S	S	S		R			S							R							R			R
100762		S	R	R			R		R		R			R		R						I	R	S	S		R			S							R							R			S
100763		S	R	R		R	R		R		R			R		R						R	S	S	S		R			S							S							S			S
100764		S	R	R		R	R		R		R			R		R							R	R	R		R			R							R							R			S
100765		S	R	R		R	S		R		R			R		R						R	S	R	S		I			S							S							R			I
100766		S	R	R		R	R		R		R			R		R						R	R	R	S		R			S							I							R			I
100767		I	R	R		R	R		R		R			R		R						R	R	R	R		R			R							R							S			R
100768		S	R	R		S	S		R					R		S						S	S	S	S					S		R					S							R			S
100769		S	R	R		R	R		R		R			R		R						S	R	S	S		R			S		R					R							R			S
100770		S	R	R		R	R		R		R			R		R						R	S	S	S		R			S							S							R			I
100771		I	R	R		R	R		R		R			R		R							R	R	R		R			R							R							I			R
100772		S	R	R		I	S		R		R			R		R						R	I	R	S		I			S		R					S							R			R
100773		S	R	R		R	R		R		R			R		R						S	R	S	R		R			R							R							R			R
100774		S	R	R		R	R		R		R			R		R						I	R	R	S		R			S							R							R			S
100775		S	R	R		I	R		R		R			R		R						R	S	S	S		R			S							S							R			I
100776		S	R	R		R	R		R		R			R		R						R	R	R	S		R			S							R							R			S
100777		S	R	R		R	R		R		R			R		R						R	I	S	R		R			S							R							S			S
100778		S	R	R		R	R		R		R			R		R							S	S	S		R			S		R					S							S			S
100779		S	R	R		R	R		R		R			R		R						S	R	R	S		R			R		R					R							S			I
100780		I	R	R		R	R		R		R			R		R						S	S	S	S		R			S							R							S			R
100781		R	R	R		R	R		R		R			R		R						R	R	R	R		R			R							R							R			R
100782		S	R	R		R	R		R		R			R		R						R	S	S	S		R			S							S							S			S
100783		I	R	R		R	R		R		R			R		R						S	S	S	S		R			S							R							S			R
100784		S	R	R		R	R		R		R			R		R						S	R	R	I		R			R		R					R							S			R
100785		R	R	R		R	R		R		R			R		R						R	I	R	S		R			S							R							S			R
100786		S	R	R		R	R		R		R			R		R						R	S	R	S					S							S							R			R
100787		S	R	R		R	R		R		R			R		R						R	R	S	R		R			R		R					R							R			S
100788		S	R	R		R	R		R		R			R		R						S	S	R	S		R			S		R					R							R			R
100789		S	R	R		R	R		R		R			R		R						S	R	R	R		R			R							R							R			I
100790		I	R	R		R	R		R		R			R		R						I	R	R	R		R			R							R							S			R
100791		I	R	R		R	R		R		R			R		R						R	R	R	S		R			S		R					R							S			R
100792		S	R	R		R	R		R		R			R		R							I	R	R		R			R							R							S			I
100793		I	R	R		R	R		R		R			R		R						R	R	R	R		R			I							R							S			R
100794		S	R	R		R	R		R		R			R		R						S	R	R	S		R			S		R					R							R			R
100795		I	R	R		R	R		R		R			R		R						R	R	S	R		R			R		R					R							S			R
100796		S	R	R		R	R		R					R		R						I	R	S	R					S		S					R							S			S
100797		I	R	R		R	R		R		R			R		R						I	R	S	S		R			S		R					R							R			R
100798		R	R	R		R	R		R		R			R		R						R	R	R	R		R			R							R							I			R
100799		S	R	R		R	R		R		R			R		R						S	R	S	S		R			S		R					R							S			S
100800		R	R	I		R	R		R		R			R		R						R	I	R	S		R			S							R							S			R
100801		S	R	R		R	R		R		R			R		R						S	R	R	R		R			R		R					R							S			S
100802		S	R	R		R	R		R		R			R		R						R	S	R	S		I			S							S							R			R
100803		S	R	R		R	R		R		R			R		R						S	R	R	R		R			R		R					R							S			S
100804		S	R	R		R	R		R					R		R						R	S	S	S					S		I					I							R			I
100805		S	R	R		R	R		R		R			R		R						R	R	R	R		R			R							R							S			I
100806		S	R	R		R	R		R		R			R		R						R	R	R	R		R			R							R							R			R
100807		S	R	R		R	R		R		R			R		R						R	R	R	R		R			R							R							R			R
100808		S	R	R		R	R		R		R			R		R						R	R	R	S		R			S		R					R							S			R
100809		R	R	R		R	R		R		R			R		R						R	R	I	R		R			R		R					R							S			R
100810		S	R	R		R	R		R		R			R		R						R	R	S	R		R			R		R					R							R			R
100811		S	R	R		R	R		R		R			R		R						R	S	R	S		R			S		R					R							S			S
100812		S	R	R		R	R		R		R			R		R						R	I	R	S		R			S							I							R			R
100813		S	R	R		R	R		R		R			R		R						R	R	R	R		R			R		R					R							R			S
100814		S	R	R		R	R		R		R			R		R							R	R	R		R			R		R					R							R			I
100815		S	R	R		R	R		R		R			R		R						I	R	R	S		R			S		R					R							R			S
100816		S	R	R		R	R		R		R			R		R						R	S	R	S		R			S							R							R			R
100817		R	R	R		R	R		R		R			R		R						R	R	S	R		R			R							R							S			R
100818		S	R	R		R	R		R		R			R		R						R	R	S	R		R			R		R					R							R			I
100819		S	R	R		R	R		R		R			R		R						S	R	R	R		R			R		R					R							R			I
100820		S	R	R		R	R		R		R			R		R						R	R	S	S		R			S							R							S			S
100821		I	R	R		R	R		R		R			R		R						R	R	S	R		R			R							R							I			R
100822		I	R	R		R	R		R		R			R		R						R	R	S	R		R			R							R							S			R
100823		R	R	R		R	R		R		R			R		R							R	S	R		R			I		R					R							S			R
100824		S	R	R		R	R		R		R			R		R						R	S	S	S		R			S							I							R			R
100825		S	R	R		R	R		R		R			R		R						R	S	S	S		R			S		R					I							R			R
100826		S	R	R		R	R		R		R			R		R						R	S	S	S		R			S							R							R			R
100827		I	R	R		R	R		R		R			R		R						R	R	S	R		R			R							R							S			R
100828		I	R	R		R	R		R		R			R		R						I	S	S	S		R			S		R					R							S			R
100829		S	R	R		R	R		R		R			R		R						R	R	R	S		R			I							R							R			S
100830		R	R	R		R	R		R		R			R		R						R	R	S	R		R			R		R					R							S			R
100831		S	R	R		R	R		R		R			R		R						S	R	R	R		R			R							R							S			I
100832		I	R	R		S	S				R			S		I						I	S	R	S		R			S							R							S			R
100833		R	R	R		R	R		R		R			R		R						R	R	S	R		R			R							R							I			R
100834		S	R	R		R	R		R		R			R		R						I	S	R	S		R			S							I							R			R
100835		S	R	R		R	R		R		R			R		R						S	R	R	R		R			R		R					R							R			S
100836		R	R	R		R	R		R		R			R		R						R	R	S	R		R			R		R					R							S			R
100837		S	R	R		R	R		R		R			R		R						R	S	S	S		R			S							I							S			S
100838		S	R	R		R	R		R		R			R		R							S	S	S		R			S		R					S							R			I
100839		S	R	I		S	S				R			S		R						S	R	R	S		R			S		R					S							R			I
100840		S	R	R		R	R		R		R			R		R						R	R	R	S		R			S		R					R							R			R
100841		S	R	R		R	R		R		R			R		R						I	R	R	S		R			S		R					R							R			S
100842		S	R	R		R	R		R		R			R		R						R	R	S	S		R			S		R					R							R			S
100843		R	R	R		R	R		R		R			R		R						S	R	S	R		R			R		R					R							S			R
100844		S	R	R		R	I		R		I			R		R						R	S	R	S					S		I					S							R			S
100845		S	R	R		R	R		R		R			R		R						R	R	R	S		R			S		R					R							R			R
100846		S	R	R		R	R		R		R			R		R						R	S	R	S		R			S		R					I							R			R
100847		S	R	R		R	R		R		R			R		R						R	R	S	R		R			R		R					R							R			R
100848		I	R	R		R	R		R		R			R		R						R	R	S	R		R			R		R					R							I			R
100849		I	R	R		R	R		R		R			R		R						S	R	S	S		R			S							R							R			R
100850		R	R	R		R	R		R		R			R		R						R	I	S	S		R			S							R							R			R
100851		S	R	R		R	R		R		R			R		R						R	R	R	R		R			R							R							R			I
100852		S	R	R		R	R		R		R			R		R						S	R	S	S		R			S							R							I			S
100853		S	R	R		R	R		R		R			R		R						S	R	R	S		R			R							R							R			S
100854		S	R	R		R	R		R		R			R		R						S	S	R	S		R			S		S					R							S			S
100855		I	R	R		R	R		R		R			R		R						R	S	S	S		R			S							R							R			R
100856		I	R	R		R	R		R		R			R		R						S	R	S	S		R			S							R							R			R
100857		S	R	R		R	R		R		R			R		R						R	R	R	R		R			R		R					R							R			I
100858		S	R	R		R	R		R		R			R		R						R	I	S	S		R			S							R							S			S
100859		S	R	R		R	R		R		R			R		R						R	R	R	R		R			R							R							S			S
100860		I	R	R		R	R		R		R			R		R							R	S	S		R			S							R							I			R
100861		R	R	R		R	R		R		R			R		R						R	R	S	R		R			R		R					R							S			R
100862		S	R	R		R	R		R		R			R		R						S	S	S	S		R			S							R							R			I
100863		S	R	R		R	R		R		R			R		R						R	R	R	R		R			R							R							R			I
100864		S	R	R		R	R		R					R		R						R	R	S	S					S		R					I							R			S
100865		S	R	R		R	R		R		R			R		R						R	S	S	S		R			S		R					I							R			R
100866		I	R	R		R	R		R		R			R		R						R	S	S	S		R			S		R					R							S			R
100867		S	R	R		R	R		R		R			R		R						R	S	S	S		R			S		R					I							R			R
100868		R	R	R		S	R		R		R			R		R						I	R	R	R		R			R							R							R			R
100869		S	R	R		S	S		R					S		R						S	R	S	S					S		R					R							R			S
100870		S	R	R		R	R		R		R			R		R						R	R	R	R		R			R		R					R							S			S
100871		S	R	R		R	R		R		R			R		R						R	S	R	S		I			S							I							R			R
100872		S	R	R		S	S		R					S		S						S	S	S	S					S		R					S							R			S
100873		R	R	R		R	R		R		R			R		R						R	R	R	R		R			R		R					R							S			R
100874		S	R	R		R	R		R		R			R		R						R	R	R	S		R			S							R							S			R
100875		R	R	R		R	R		R		R			R		R						R	R	S	S		R			R		R					R							S			R
100876		S	R	R		S	S							R		R						S	R	S	S					S		R					I							R			S
100877		S	R	R		R	R		R		R			R		R						R	R	R	R		R			R							R							R			I
100878		S	R	R		R	R		R		R			R		R						R	R	R	R		R			R							R							R			I
100879		I	R	R		S	S				R			S		R						R	I	S	S		R			S							R							R			R
100880		I	R	R		R	R		R		R			R		R						R	R	S	R		R			R							R							S			R
100881		I	R	R		R	R		R		R			R		R							R	R	R		R			R							R							R			R
100882		I	R	R		R	R		R		R			R		R						R	R	S	R		R			R							R							S			R
100883		S	R	R		R	R		R		R			R		R						R	R	S	R		R			R							R							R			S
100884		I	R	R		R	R		R		R			R		R						R	R	S	R		R			R							R							S			R
100885		S	R	R		R	R		R		R			R		R						S	R	R	S		R			S							R							R			I
100886		S	R	R		R	R		R		R			R		R							I	S	S		R			S							R							R			I
100887		I	R	R		R	R		R		R			R		R						R	R	S	R		R			R							R							S			R
100888		S	R	R		R	R		R		R			R		R						R	R	R	S		R			S							R							R			I
100889		I	R	R		R	R		R		R			R		R						I	I	S	S		R			S		R					I							S			R
100890		S	R	R		R	R		R		R			R		R						I	S	R	S					S							S							R			R
100891		S	R	R		R	R		R		R			R		R						S	R	R	S		R			S							R							R			R
100892		S	R	R		R	R		R		R			R		R							S	S	S		R			S							I							S			I
100893		S	R	I		R	R		R		R			R		R						R	S	S	S		R			S		R					S							S			I
100894		S	R	I		S	S							S		R						S	R	S	S					S							S							R			S
100895		I	R	R		R	R		R		R			R		R						R	R	S	R		R			R		R					R							S			R
100896		S	R	R		S	R		R		R			R		R						S	S	S	S		R			S							R							S			I
100897		S	R	R		R	R		R		R			R		R						R	S	S	S		R			S		R					I							R			I
100898		S	R	R		R	R		R		R			R		R						R	I	R	S		R			S							R							R			R
100899		S	R	I		R	R		R					R		R						R	S	S	S					S							R							S			I
100900		S	R	R		R	R		R		R			R		R						R	R	R	S		R			S							I							R			R
100901		S	R	R		R	R		R		R			R		R						R	R	I	S		R			S		R					R							R			R
100902		S	R	R		R	R		R		R			R		R						S	I	S	S		R			S		R					R							S			S
100903		S	R	I		R	R		R		I			R		R						S	S	R	S					S							S							R			R
100904		S	R	R		R	R		R		R			R		R						I	R	R	R		R			R							R							R			S
100905		S	R	R		R	R		R		R			R		R						R	R	S	S		R			S		R					I							R			S
100906		S	R	R		R	R		R		R			R		R						S	I	S	S		R			S		R					S							S			S
100907		S	R	R		R	R		R		R			R		R						R	R	R	R		R			R							R							R			S
100908		S	R	R		R	R		R		R			R		R						R	S	R	S		R			S							I							R			R
100909		S	R	R		R	R		R		R			R		R						R	S	R	S					S							I							R			R
100910		S	R	R		R	R		R		R			R		R						R	R	R	S		R			S		R					I							R			R
100911		S	R	R		R	R		R		R			R		R						S	R	R	S		R			S							R							R			S
100912		S	R	R		R	R		R		R			R		R							R	R	S		R			I		R					R							R			S
100913		S	R	R		R	R		R		R			R		R						R	I	R	S		R			S							R							R			R
100914		S	R	R		R	R		R		R			R		R						R	I	S	S		R			S							I							R			I
100915		S	R	R		R	R		R		R			R		R						R	I	R	S		R			S							I							R			R
100916		S	R	R		R	R		R		R			R		R						S	R	S	S		R			S							I							S			S
100917		S	R	R		R	R		R		R			R		R						S	R	S	R		R			R		R					R							R			R
100918		R	R	R		R	R		R		R			R		R						R	R	S	R		R			R							R							S			R
100919		R	R	R		R	R		R		R			R		R						R	I	S	R		R			R							R							S			R
100920		S	R	R		R	R		R		R			R		R						S	R	R	S		R			S		R					R							R			I
100921		S	R	R		R	R		R		R			R		R						R	R	R	S		R			S		R					R							R			I
100922		S	R	R		R	R		R		R			R		R						R	R	R	R		R			R							R							R			S
100923		I	R	R		R	R		R		R			R		R						R	R	R	S		R			S		R					R							R			R
100924		S	R	R		R	R		R		R			R		R						R	I	R	S		R			S		R					S							I			I
100925		S	R	R		R	R		R		R			R		R						R	R	R	R		R			R							R							R			I
100926		S	R	R		R	R		R		R			R		R						I	R	S	S		R			S		R					R							R			S
100927		S	R	R		R	R		R		R			R		R						R	R	R	R		R			R							R							R			S
100928		S	R	R		R	R		R		R			R		R						R	S	R	S					S							I							R			R
100929		R	R	R		R	R		R		R			R		R						R	R	S	R		R			R		R					R							S			R
100930		S	R	I		S	S							S		R						S	R	S	S					S							S							R			S
100931		S	R	I		R	R		R		R			R		R						R	S	S	S		R			S							S							S			S
100932		S	R	R		R	R		R		R			R		R						R	R	S	S		R			S		R					I							R			S
100933		R	R	R		R	R		R		R			R		R						R	R	S	R		R			R		R					R							S			R
100934		S	R	R		R	R		R		R			R		I						S	S	S	S		R			S		S					I							R			I
100935		R	R	R		R	R		R		R			R		R						R	R	S	R		R			R							R							S			R
100936		S	R	I		R	R		R		R			R		R						R	S	S	S		R			S							S							S			I
100937		S	R	R		R	R		R		R			R		R						R	S	R	S		R			S							R							S			R
100938		R	R	R		R	R		R		R			R		R						R	R	R	R		R			R		R					R							R			R
100939		S	R	R		R	R		R		R			R		R						R	R	R	I		R			I		R					I							S			I
100940		S	R	I		R	R		R					R		R						I	S	S	S					S		R					S							S			S
100941		S	R	R		R	R		R		R			R		R						S	R	S	R		R			R							R							S			S
100942		R	R	R		R	R		R		R			R		R						S	R	S	R		R			R		R					R							S			R
100943		S	R	R		R	R		R		R			R		R						R	I	R	S		R			S							I							R			R
100944		S	R	R		R	R		R		R			R		R						S	R	R	S		R			S							R							R			S
100945		S	R	R		R	R		R		R			R		R						R	S	R	S		R			S							I							R			R
100946		I	R	R		R	R		R		R			R		R						R	R	S	R		R			R							R							I			R
100947		S	R	R		R	R		R		R			R		R						R	I	S	S		R			S		R					S							R			S
100948		S	R	R		R	R		R		R			R		R						S	I	S	S		R			S							R							S			I
100949		I	R	R		R	R		R		R			R		R						R	R	S	R		R			R							R							S			R
100950		S	R	I		S	S							S		R						S	R	S	S					S							S							R			S
100951		S	R	R		R	R		R		R			R		R						S	I	S	S		R			S		R					I							R			I
100952		I	R	R		R	R		R		R			R		R						R	R	S	R		R			R							R							S			R
100953		S	R	R		R	R		R		R			R		R						S	R	R	S		R			S		R					R							R			R
100954		I	R	R		R	R		R		R			R		R						R	R	S	R		R			I		R					R							I			R
100955		S	R	R		R	R		R		R			R		R						R	R	R	S		R			S							R							R			I
100956		S	R	R		R	R		R		R			R		R						R	S	S	S		R			S		I					S							S			S
100957		S	R	R		R	R		R		R			R		R						R	R	R	R		R			R							R							R			I
100958		I	R	R		R	R		R		R			R		R						R	R	S	R		R			R							R							S			R
100959		S	R	R		R	R		R		R			R		R						I	I	S	S		R			S		R					R							S			I
100960		S	R	R		R	R		R		R			R		R						S	I	S	S		R			S		R					I							R			I
100961		S	R	R		R	R		R		I			R		R						R	S	R	S					S		I					S							R			R
100962		S	R	R		R	R		R		R			R		R						R	S	S	S		R			S		R					S							S			S
100963		S	R	R		R	R		R		R			R		R							R	R	R		R			R							R							R			R
100964		I	R	R		R	R		R		R			R		R						I	S	S	S		R			S							R							S			R
100965		S	R	R		R	R		R		R			R		R						R	R	R	R		R			R							R							R			R
100966		S	R	R		R	R		R		R			R		R						R	S	R	S					S							I							R			I
100967		S	R	R		S	R		R		R			R		R						S	S	S	S		R			S		R					R							S			R
100968		S	R	R		S	R		R		R			R		R						R	S	R	S		R			S		S					R							S			I
100969		S	R	R		R	R		R		R			R		R						I	R	S	R		R			R							R							S			S
100970		S	R	R		R	R		R		R			R		R						R	R	R	R		R			R		R					R							I			R
100971		S	R	R		R	R		R		R			R		R						R	R	R	S		R			S							I							R			R
100972		S	R	R		R	R		R		R			R		R						R	S	R	S					S							S							R			I
100973		S	R	I		R	R		R		R			R		R						I	S	R	S		R			S		R					S							S			R
100974		S	R	R		R	R		R					R		R							S	R	S					S		S					S							R			I
100975		S	R	R		R	S		R					R		R						R	S	S	S					S		R					S							S			S
100977		S	R	R		R	R		R		R			R		R						R	S	R	S		R			S		R					R							S			I
100978		S	R	R		R	R		R		R			R		R						R	I	R	S		R			S							I							R			R
100979		S	R	R		R	R		R		R			R		R						R	R	R	S		R			S							I							R			R
100980		S	R	R		R	R		R		R			R		R						R	R	R	R		R			R		R					R							R			R
100981		S	R	R		S	R		R		R			R		R						S	R	R	R		R			R							R							R			R
100982		S	R	R		R	R		R		R			R		R						S	R	S	R		R			R							R							S			S
100983		S	R	R		S	R		R		R			R		R						S	R	R	S					S							R							R			R
100984		S	R	R		R	R		R		R			R		R						R	S	S	S		R			S		R					I							S			I
100985		S	R	R		R	R		R		R			R		R						S	R	S	R		R			R		R					R							S			S
100986		S	R	R		R	R		R		R			R		R						R	S	R	S					S							I							R			R
100987		S	R	R		R	R		R		R			R		R						R	S	S	S		R			S		I					S							R			I
100988		I	R	I		R	R		R		R			R		R						S	S	S	S		R			S		R					S							S			R
100989		S	R	R		R	R		R		R			R		R						S	R	R	R		R			R							R							S			I
100990		S	R	R		R	R		R		R			R		R						R	S	S	S					S		S					S							R			I
100991		S	R	R		R	R		R					R		R						R	I	S	R					R							R							S			S
100992		S	R	R		R	I		R		R			R		R						I	S	S	S					S							S							R			R
100993		S	R	R		R	R		R		R			R		R						R	R	R	R		R			R		R					R							R			I
100994		S	R	R		R	R		R					R		R						R	R	S	R					R							R							R			S
100995		S	R	R		R	R		R		R			R		R						R	S	R	S		R			S							R							R			R
100996		S	R	R		R	R		R		R			R		R						S	R	R	R		R			R		I					R							S			I
100997		R	R	R		R	R		R		R			R		R						R	R	S	S		R			R		R					R							S			R
100998		S	R	R		R	R		R		I			R		R						R	I	R	R					S		R					R							R			S
100999		S	R	R		R	R		R		R			R		R						R	I	S	S		R			S		I					R							I			S
101000		S	R	R		R	R		R		R			R		R						R	R	S	R		R			R		R					R							R			S
101001		S	R	R		R	R		R		R			R		R						S	R	R	R		R			R		R					R							I			R
101002		S	R	I		R	R		R					R		R						S	S	S	S					S							S							S			S
101003		I	R	R		R	R		R		R			R		R						R	I	S	S		R			S		R					R							S			R
101004		R	R	R		R	R		R		R			R		R						I	S	S	S		R			S							I							S			R
101005		S	R	R		R	R		R		R			R		R						S	R	S	R		R			R							R							S			S
101006		S	R	R		R	R		R		R			R		R						R	S	R	S					S		R					S							R			I
101007		I	R	R		R	R		R		R			R		R						R	I	S	S		R			S							R							S			R
101008		S	R	R		R	R		R		R			R		R						R	S	R	S					S		S					S							R			R
101009		S	R	R		R	R		R		R			R		R						S	R	R	R		R			R		R					R							I			I
101010		S	R	R		R	R		R		R			R		R							R	R	R		R			R		R					R							R			I
101011		S	R	R		S	R		R		R			R		R						S	I	S	S		R			S		S					I							R			S
101012		I	R	R		R	R		R		R			R		R							R	S	S		R			S		R					R							R			R
101013		S	R	R		R	R		R		R			R		R						R	R	S	S		R			S		R					S							S			S
101014		R	R	R		R	R		R		R			R		R						I	S	S	S		R			S							I							S			R
101015		S	R	R		S	R		R		R			R		R						S	R	R	R		R			R		R					R							I			S
101016		S	R	R		S	S		R		R			S		R						S	S	I	S		R			S							S							R			S
101017		S	R	R		R	R		R		R			R		R						R	R	R	R		R			R							R							I			I
101018		S	R	R		S	S		R		I			R		R						I	S	S	S					S		I					S							R			S
101019		S	R	R		R	R		R		R			R		R						R	R	R	R		R			R							R							R			I
101020		S	R	R		R	R		R		R			R		R						R	R	I	R		R			R							R							I			S
101021		I	R	R		R	R		R		R			R		R						R	R	R	S		R			S		R					R							R			R
101022		S	R	R		R	R		R		R			R		R						S	R	R	S		R			S		R					R							R			S
101023		S	R	R		R	R		R		R			R		R						S	R	R	R		R			R							R							R			S
101024		S	R	R		R	R		R		R			R		R							S	S	S		R			S		R					I							R			I
101025		R	R	R		R	R		R		R			R		R						S	S	S	S		R			S							S							S			R
101026		S	R	R		S	I		R					R		R						I	S	S	S					S							R							I			S
101027		S	R	R		R	R		R		R			R		R						R	R	R	S		R			S		R					R							R			I
101028		R	R	R		R	R		R		R			R		R						R	R	S	R		R			R		R					R							I			R
101029		R	R	I		R	R		R		R			R		R						I	S	S	S		R			S		R					I							S			R
101030		S	R	R		R	R		R		R			R		R						S	I	S	S		R			S		R					I							R			S
101031		S	R	R		R	R		R		R			R		R						R	S	S	S		R			S		R					I							R			I
101032		S	R	R		R	R		R		R			R		R						R	R	S	R		R			R		R					R							R			R
101033		S	R	R		R	R		R		R			R		R						I	R	R	S		R			S							R							R			S
101034		S	R	R		R	R		R		R			R		R						S	R	R	R		R			R							R							R			S
101035		S	R	R		R	R		R		R			R		R						R	R	R	R		R			R							R							S			I
101036		S	R	R		R	R		R		R			R		R						R	S	R	S		R			S		I					R							S			I
101037		S	R	I		R	R		R		R			R		R						R	S	S	S		R			S							S							S			S
101038		S	R	R		R	R		R		R			R		R						R	R	S	R		R			R							R							S			R
101039		R	R	R		R	R		R		R			R		R						R	R	S	I		R			R		R					R							S			R
101040		S	R	R		R	R		R		R			R		R						S	R	R	S		R			S		R					R							R			S
101041		S	R	R		S	S		R					R		R						I	S	R	S					S		I					S							R			I
101042		S	R	R		R	R		R		R			R		R						R	R	S	R		R			R		R					R							R			R
101043		S	R	R		R	R		R		R			R		R						R	S	S	S		R			S		R					I							S			I
101044		S	R	R		R	R		R		R			R		R							S	S	S		R			S		R					S							S			S
101045		I	R	R		R	R		R		R			R		R						I	R	R	R		R			R		R					R							S			R
101046		I	R	R		R	R		R		R			R		R						R	R	S	R		R			R		R					R							R			R
101047		S	R	R		R	R		R		R			R		R						I	R	S	S		R			S		R					R							I			S
101048		I	R	R		R	R		R		R			R		R						I	R	R	S		R			S		R					R							R			R
101049		S	R	R		R	R		R		R			R		R							S	S	S		R			S							S							S			S
101050		S	R	R			R		R		R			R		R						S	S	S	S		R			S		I					S							S			S
101051		S	R	R		R	R		R		R			R		R						R	S	S	S		R			S		I					S							S			S
101052		S	R	R		R	R		R		R			R		R						R	S	S	S		R			S							S							R			I
101053		I	R	R		R	R		R		R			R		R						R	I	S	S		R			S		R					R							R			R
101054		S	R	R		R	R		R		R			R		R						S	R	R	R		R			R		R					R							I			I
101055		S	R	R		S	S		R					S		S						S	S	S	S					S							R							S			S
101056		S	R	R		R	R		R		R			R		R						S	R	S	S		R			S		R					R							S			S
101057		S	R	R		R	R		R		R			R		R						R	S	R	S		R			S		S					R							S			S
101058		I	R	R		I	R		R		R			S		R						S	S	S	S		R			S							R							S			R
101059		S	R	R		R	R		R		R			R		R						R	R	R	R		R			R							R							R			I
101060		R	R	R		R	R		R		R			R		R						R	R	S	R		R			R							R							S			R
101061		S	R	R		R	R		R					R		R							S	S	S					S							R							I			S
101062		S	R	R		R	R		R		R			R		R						R	R	R	R		R			R		R					R							I			R
101063		S	R	R		R	R		R		R			R		R						S	I	R	R		R			R							R							S			I
101064		S	R	R		S	R		R		R			R		R						I	R	I	R		R			R							R							R			S
101065		S	R	R		R	R		R		R			R		R							I	S	R		R			S		R					R							R			I
101066		S	R	R		R	R		R		R			R		R						S	S	R	S		R			S							R							S			I
101067		S	R	R		R	R		R		R			R		R						R	S	S	S					S		S					S							R			R
101068		S	R	R		R	I		R		R			R		R						I	R	S	R		R			R		R					I							R			S
101069		I	R	R		R	R		R		R			R		R						R	R	S	R		R			R		R					R							S			R
101070		S	R	R		R	R		R		R			R		R							S	R	S		R			S							R							S			I
101071		R	R	R		R	R		R		R			R		R						R	R	S	R		R			R							R							S			R
101072		S	R	R		R	R		R		R			R		R						R	S	R	S					S							S							R			R
101073		S	R	R		I	I		R		R			R		R						I	S	S	S		R			S		R					S							R			I
101074		I	R	R		R	R		R		R			R		R							R	S	R		R			R		R					R							S			R
101075		S	R	R		R	R		R		R			R		R						S	R	S	R		R			R		R					R							S			S
101076		S	R	R		R	R		R		R			R		R						R	S	R	S					S							I							R			R
101077		S	R	R		R	R		R		R			R		R						R	S	R	S					S							I							R			R
101078		I	R	R		R	R		R		R			R		R						R	R	S	R		R			R		R					R							S			R
101079		S	R	R		R	R		R		R			R		R						R	R	R	R		R			R							R							R			S
101080		S	R	R		R	R		R		R			R		R						R	S	R	S		R			S		I					R							S			I
101081		S	R	R		R	R		R		R			R		R						R	S	R	S					S		R					I							R			R
101082		S	R	R		R	R		R		R			R		R						S	R	R	R		R			R		R					R							S			I
101083		S	R	R		R	R		R		R			R		R						S	R	R	R		R			R							R							S			I
101084		S	R	R		R	R		R		R			R		R						R	S	R	S		R			S		R					R							S			I
101085		R	R	R		R	R		R		R			R		R						R	R	R	R		R			R							R							R			R
101086		I	R	R		R	R		R		R			R		R						I	S	S	S		R			S							R							S			R
101087		S	R	R		R	R		R		R			R		R						R	R	S	S		R			S		I					R							I			I
101088		S	R	R		R	R		R		R			R		R						I	R	R	R		R			R		R					R							I			R
101089		S	R	R		R	R		R		R			R		R						R	S	R	S					S							R							R			R
101090		S	R	R		R	R		R		R			R		R						S	R	R	R		R			R		R					R							R			I
101091		S	R	R		R	R		R		R			R		R						R	R	S	S		R			S							R							R			S
101092		S	R	R		R	R		R		R			R		R						R	R	R	R		R			R		R					R							I			S
101093		I	R	R		R	R		R		R			R		R						I	S	R	S		R			S		R					R							S			R
101094		S	R	R		R	R		R		R			R		R						R	S	S	S		R			S							S							S			S
101095		S	R	R		R	R		R		R			R		R						S	S	R	S		R			S							R							S			R
101096		S	R	I		R	R		R		R			R		R						R	S	S	S		R			S		R					S							S			S
101097		S	R	R		R	R		R		R			R		R						R	S	R	S		R			S		I					R							S			I
101098		R	R	R		R	R		R		R			R		R						I	S	R	S		R			S		R					R							S			R
101099		I	R	R		R	R		R		R			R		R						R	R	R	R		R			R							R							S			R
101100		S	R	R		R	R		R		R			R		R						S	I	S	S		R			S		R					R							S			S
101101		S	R	R		R	R		R		R			R		R						R	R	R	S		R			S		R					I							R			R
101102		S	R	R		R	R		R		R			R		R						S	R	S	R		R			R		R					R							I			R
101103		S	R	R		R	R		R		R			R		R						R	R	R	S		R			S		R					R							R			R
101104		I	R	R		R	R		R		R			R		R						R	R	S	R		R			R		R					R							S			R
101105		S	R	I		S	R		R		R			R		R						R	S	S	S		R			S		R					S							S			S
101106		S	R	R		R	R		R		R			R		R						R	S	R	S					S							I							R			R
101107		I	R	R		R	R		R		R			R		R						R	R	S	R		R			R		R					R							S			R
101108		S	R	R		R	R		R		R			R		R						R	S	R	S					S							S							R			R
101109		I	R	R		R	R		R		R			R		R						R	R	S	R		R			R							R							S			R
101110		S	R	R		R	R		R		R			R		R						R	S	R	S		R			S							R							S			I
101111		S	R	R		R	R		R		R			R		R						I	R	R	R		R			R							R							S			S
101112		S	R	R		R	R		R		R			R		R						R	S	R	S					S		I					R							R			R
101113		S	R	R		R	R		R		R			R		R						R	S	R	S					S							I							R			R
101114		S	R	R		R	R		R		I			R		R							S	R	S					S		S					I							R			R
101115		S	R	R		R	R		R		R			R		R						S	R	R	S		R			S							S							R			S
101116		R	R	R		R	R		R		R			R		R							R	S	R		R			R		R					R							S			R
101117		S	R	R		R	R		R		R			R		R						I	R	R	S		R			S		R					R							R			R
101118		S	R	R		R	R		R		R			R		R						R	S	R	S					S							R							R			R
101119		R	R	R		R	R		R		R			R		R						R	R	R	R		R			R		R					R							S			R
101120		S	R	R		R	R		R		I			R		R						R	S	R	S					S		S					S							R			R
101121		R	R	R		R	R		R		R			R		R						R	R	S	R		R			R		R					R							S			R
101122		I	R	R		R	R		R		R			R		R							S	S	S		R			S		R					I							S			R
101123		R	R	R		I	R		R		R			S		R						I	I	I	S		R			S							R							S			R
101124		I	R	R		R	R		R		R			R		R						R	R	S	R		R			R		R					R							S			R
101125		S	R	R		S	R		R		R			R		R							R	R	S					S		R					R							R			R
101126		R	R	R		R	R		R		R			S		R						R	I	I	I		R			I							R							S			R
101127		I	R	R		I	R		R		R			S		R						S	S	S	S		R			S							R							S			R
101128		S	R	R		R	I		R					R		R						R	S	S	R					S							R							S			S
101129		S	R	R		I	R		R		R			R		R						R	S	S	S					S		I					S							R			I
101130		S	R	R		R	R		R		R			R		R						S	R	R	R		R			R		I					R							S			I
101131		S	R	R		R	R		R		R			R		R							R	R	R		R			R							R							R			S
101132		S	R	R		I	I		R					R		R						R	S	S	S					S		I					S							R			I
101133		R	R	I		R	R		R		R			R		R						I	I	S	S		R			S		R					S							S			R
101134		I	R	R		R	R		R		R			R		R						R	R	S	R		R			R		R					R							S			R
101135		I	R	R		R	R		R		R			R		R						R	R	S	R		R			R							R							S			R
101136		S	R	R		R	R		R		R			R		R						R	R	R	S		R			S		R					R							R			I
101137		S	R	R		R	R		R		R			R		R						R	R	R	S		R			S		R					R							R			I
101138		S	R	R		S	S		R		R			R		R						I	R	R	S		R			S		R					I							R			S
101139		S	R	R		S	I		R					S		S						S	S	S	S					S		R					R							S			S
101140		S	R	S		R	R		R		I			R		I						S	S	I	S					S							S							S			I
101141		S	R	R		R	R		R		R			R		R						S	S	S	S		R			S		R					R							R			I
101142		S	R	R		R	R		R		R			R		R						R	S	R	S					S		I					S							R			S
101143		S	R	R		R	R		R		R			R		R						R	R	R	S		R			S		R					I							R			S
101144		S	R	R		S	R		R		R			R		R						S	R	R	R		R			R							R							R			S
101145		S	R	R		R	R		R		R			R		R						R	R	S	R		R			R		R					R							I			S
101146		S	R	R		R	R		R		R			R		R						R	R	S	S		R			S		R					I							R			I
101147		I	R	R		R	R		R		R			R		R						R	R	S	R		R			R							R							S			R
101148		I	R	I		R	R		R		R			R		R						S	S	S	S		R			S		R					S							S			R
101149		I	R	R		R	R		R		R			R		R						R	R	S	R		R			R		R					R							R			R
101150		R	R	R		R	R		R		R			R		R						R	R	S	R		R			R							R							S			R
101151		R	R	R		R	R		R		R			R		R						R	I	R	S		R			S		R					R							S			R
101152		S	R	I		R	R		R		R			R		R						I	I	S	S		R			S		R					S							S			R
101153		S	R	I		R	R		R		R			R		R						I	S	S	S		R			S		R					S							S			R
101154		S	R	R		R	R		R		R			R		R						R	R	R	R		R			R							R							R			S
101155		S	R	R		R	R		R					R		R						R	S	R	S					S		S					S							S			R
101156		S	R	R		R	R		R		R			R		R						I	R	R	R		R			R							R							S			S
101157		I	R	R		R	R		R		R			R		R						S	S	S	S		R			S							R							R			R
101159		S	R	R		S	R		R		R			R		R						S	S	I	S		R			S		R					S							R			S
101160		I	R	R		R	R		R		R			R		R						R	R	S	R		R			R							R							S			R
101161		S	R	R		R	R		R		R			R		R						R	S	R	S					S							R							R			R
101162		S	R	I		R	R		R					R		R						R	S	S	S					S		I					S							R			S
101163		S	R	R		R	R		R		R			R		R						S	R	R	S		R			S							R							R			I
101164		I	R	R		R	R		R		R			R		R						R	R	S	S		R			I		R					R							S			R
101165		I	R	R		R	R		R		R			R		R						R	R	S	S		R			S		R					R							R			R
101166		I	R	I		R	R		R		R			R		R						I	S	S	S		R			S		R					S							S			R
101167		S	R	R		R	R		R		R			R		R						R	S	S	S		R			S							S							R			I
101168		S	R	R		R	R		R		R			R		R						I	R	R	S		R			S		R					R							R			S
101169		I	R	R		R	R		R		R			R		R						R	R	S	R		R			R							R							S			R
101170		S	R	R		R	R		R		R			R		R						R	R	S	S		R			S		R					R							S			S
101171		S	R	R		R	R		R		R			R		R						R	S	R	S		R			S		R					S							R			S
101172		S	R	R		S	R		R		R			R		R							S	R	S					S							I							S			R
101173		S	R	R		R	R		R		R			R		R						R	R	R	S		R			S		R					R							R			S
101174		S	R	R		R	R		R		R			R		R						R	I	S	S		R			S		R					R							R			I
101175		S	R	R		R	R		R		R			R		R						R	R	R	S		R			I							R							R			R
101176		S	R	R		R	R		R		R			R		R						R	R	R	R		R			R		R					R							R			I
101177		I	R	R		R	R		R		R			R		R						R	R	S	R		R			R		R					R							S			R
101178		S	R	R		R	R		R		R			R		R						R	R	S	R		R			R		R					R							S			S
101179		S	R	R		R	R		R		R			R		R						R	R	S	S		R			S		R					R							R			R
101180		S	R	R		R	R		R		R			R		R						R	S	S	S		R			S							I							R			R
101181		S	R	R		S	S		R					R		R						I	S	R	S					S		I					S							R			I
101182		S	R	R		R	R		R		R			R		R						S	R	S	S		R			S							R							I			R
101183		S	R	R		R	R		R					R		R						R	S	S	S					S							I							R			R
101184		S	R	R		S	S		R					R		R						I	S	R	S					S		I					S							R			I
101185		S	R	I		R	R		R					R		R						S	S	S	S					S		R					S							S			S
101186		I	R	R		R	R		R		R			R		R						R	R	S	R		R			R							R							I			R
101187		S	R	R		R	R		R		R			R		R						R	S	S	S		R			S							R							S			S
101188		S	R	R		R	R		R		R			R		R						R	S	R	S		R			S		R					R							S			R
101189		I	R	R		R	R		R		R			R		R						S	R	S	R		R			R		R					R							S			R
101190		S	R	R		R	R		R		R			R		R						S	R	R	R		R			R							R							S			I
101191		I	R	R		R	R		R		R			R		R						R	R	S	R		R			R							R							S			R
101192		S	R	R		R	R		R		R			R		R						S	R	R	S		R			S							R							S			I
101193		S	R	I		R	R		R		R			R		R						I	R	S	S		R			S		R					R							R			R
101194		S	R	R		R	R		R		R			R		R						S	R	S	R		R			R							R							S			S
101195		S	R	R		R	R		R		R			R		R						I	R	S	S		R			S		R					S							R			I
101196		S	R	R		R	R		R		R			R		R						I	S	R	S					S		I					S							R			R
101197		S	R	R		R	R		R		R			R		R						I	S	S	S		R			S							S							R			I
101198		S	R	R		R	I		R		R			R		R						I	I	R	S		R			S							R							R			I
101199		S	R	I		R	R		R					R		R						R	S	S	S					S		R					S							S			S
101200		I	R	R		R	R		R		R			R		R						S	S	S	S		R			S		R					R							R			R
101201		S	R	R		R	R		R		R			R		R						R	R	S	S		R			S		R					S							R			S
101202		S	R	R		R	R		R		R			R		R						S	R	R	S		R			S		R					R							R			S
101203		S	R	R		R	R		R		R			R		R						R	S	R	S		R			S							R							S			R
101204		S	R	R		R	I		R					R		R						R	S	S	R					S							R							S			S
101205		S	R	R		R	R		R		R			R		R						R	S	R	S		R			S							R							I			R
101206		S	R	R		R	R		R		R			R		R						S	S	S	S		R			S		R					S							S			S
101207		S	R	R		R	R		R		R			R		R						R	S	R	S		R			S							R							S			R
101208		I	R	R		R	R		R		R			R		R						R	R	S	R		R			R							R							S			R
101209		S	R	R		R	R		R		R			R		R						S	R	S	S		R			S		R					I							R			I
101210		S	R	I		R	I		R					R		R						I	S	S	S					S		R					S							R			S
101211		S	R	R		S	R		R		R			R		R						I	S	R	S					S							I							R			R
101212		S	R	R		R	R		R		R			R		R						R	S	R	S		R			S		R					R							S			R
101213		I	R	R		R	R		R		R			R		R						R	R	S	R		R			R							R							I			R
101214		S	R	I		R	R		R		I			R		R						S	S	S	S					S		S					S							S			S
101215		S	R	R		S	S		R					R		R						I	S	R	S					S		R					S							R			S
101216		S	R	R		R	R		R		R			R		R						R	I	R	S		R			S		R					I							S			I
101217		S	R	R		S	R		R		R			R		R						S	R	S	R		R			R		R					R							S			S
101218		S	R	R		S	R		R					S		S						S	S	S	S					S							R							R			S
101219		R	R	R		R	R		R		R			R		R						R	R	S	R		R			R		R					R							S			R
101220		I	R	R		R	R		R		R			R		R						R	R	R	R		R			R							R							R			R
101221		S	R	R		R	R		R		R			R		R						S	R	R	R		R			R		R					R							R			R
101222		S	R	R		S	S		R					S		R						S	R	S	S					S							I							R			S
101223		S	R	R		R	R		R		R			R		R						R	R	R	S		R			S		R					R							I			R
101224		R	R	R		R	R		R		R			R		R						R	R	R	R		R			R		R					R							R			R
101225		S	R	R		R	R		R		R			R		R						R	I	S	S		R			S		R					S							R			I
101226		I	R	R		R	R		R		R			R		R						R	R	S	R		R			R							R							S			R
101227		S	R	S		R	R		R					R		R						S	S	S	S					S		S					S							S			S
101228		S	R	R		S	R		R		R			R		R						R	S	S	S		R			S		R					I							R			I
101229		S	R	R		R	R		R		R			R		R						S	S	S	S		R			S							S							S			S
101230		S	R	R		R	R		R		R			R		R						R	S	S	S		R			S		I					I							R			I
101231		S	R	R		R	R		R		R			R		R						R	S	R	S					S							I							R			I
101232		S	R	R		R	R		R		R			R		R						S	R	R	S		R			S							R							R			R
101233		S	R	R		R	R		R		R			R		R						R	S	S	S		R			S		R					S							S			S
101234		I	R	R		R	R		R		R			R		R						R	R	S	R		R			R							R							S			R
101235		I	R	R		R	R		R		R			R		R						R	R	S	R		R			R							R							S			R
101236		I	R	I		R	R		R		R			R		R						S	S	S	S		R			S		R					S							S			R
101237		S	R	R		R	R		R		R			R		R						R	S	S	S		R			S							R							R			R
101238		S	R	R		S	R		R		R			R		R						S	R	R	S		R			S		R					R							R			R
101239		S	R	R		R	R		R		R			R		R						S	R	R	S		R			R		R					R							R			S
101240		I	R	R		R	R		R		R			R		R						R	R	S	R		R			R							R							S			R
101241		S	R	R		R	R		R		R			R		R						R	R	R			I			R							R							R			I
101242		I	R	R		R	R		R		R			R		R						R	R	S	R		R			R							R							S			R
101243		S	R	R		R	R		R		R			R		R						S	R	R	R		R			R		R					R							S			I
101244		S	R	R		R	R		R		R			R		R						R	R	R	S					S							I							R			R
101245		S	R	R		R	R		R		R			R		R						I	S	S	S					S							S							R			I
101246		R	R	R		R	R		R		R			R		R						I	R	R	R		R			R							R							R			R
101247		S	R	R		R	R		R		R			R		R						I	S	S	S					S							S							R			I
101248		S	R	R		R	R		R		R			R		R						R	R	S	R		R			R		R					R							S			R
101249		S	R	R		R	R		R		R			R		R							S	S	S					S							I							R			I
101250		S	R	R		I	R		R		R			R		R						R	S	R	S		R			S							R							S			R
101251		S	R	R		R	R		R		R			R		R						S	R	S	R		R			R		R					R							R			S
101252		S	R	R		R	R		R		R			R		R						R	R	R	S		R			S		R					R							R			I
101253		S	R	R		R	R		R		R			R		R						R	R	S	R		R			R							R							R			S
101254		I	R	R		R	R		R		R			R		R						R	R	S	R		R			R		R					R							S			R
101255		I	R	R		R	R		R		R			R		R						R	R	S	R		R			R		R					R							S			R
101256		S	R	R		R	R		R		R			R		R						R	R	S	S		R			I		R					R							R			I
101257		S	R	R		R	R		R		R			R		R						R	R	R	R		R			R		R					R							R			S
101258		I	R	R		R	R		R		R			R		R							S	S	S		R			S		R					I							S			R
101259		S	R	R		R	R		R		R			R		R						R	S	R	S		R			S							R							R			R
101260		S	R	R		R	R		R		R			R		R						R	S	R	S		R			S		R					R							R			R
101261		S	R	R		R	R		R		R			R		R						S	R	S	R		R			R		R					R							I			S
101262		S	R	R		R	R		R		R			R		R						R	R	R	I		R			R		R					R							S			I
101263		S	R	R		R	R		R		R			R		R						S	R	S	S		R			S		R					R							S			S
101264		S	R	R		R	R		R		R			R		R						R	R	S	R		R					R					R							R			S
101265		S	R	R		R	R		R		R			R		R						R	R	R	S		R			S		R					R							R			I
101266		I	R	R		R	R		R		R			R		R						R	R	S	R		R			R							R							S			R
101267		I	R	R		R	R		R		R			R		R						R	R	S	R		R			R							R							S			R
101268		S	R	R		R	R		R		R			R		R						R	R	S	R		R			R							R							R			R
101269		S	R	R		R	R		R		R			R		R						R	S	R	S		R			S							R							S			I
101270		I	R	R		R	R		R		R			R		R						R	R	S	R		R			R		R					R							S			R
101271		S	R	R		R	R		R		R			R		R						S	R	R	S		R			S		R					R							S			R
101272		S	R	R		R	R		R		R			R		R						S	R	R	R		R			R		I					R							S			S
101273		S	R	R		R	R		R		R			R		R						R	R	R	S		R			S		R					R							R			S
101274		S	R	R		S	R		R		R			R		R						S	R	S	S		R			S		R					R							R			R
101275		S	R	R		R	R		R					R		R						I	S	S	S					S							R							S			S
101276		S	R	R		R	R		R					R		R						I	S	S	S					S							R							S			S
101277		S	R	R		R	R		R		R			R		R						R	R	R	S		R			S		R					R							I			S
101278		R	R	R		R	R		R		R			R		R						R	R	S	R		R			R							R							S			R
101279		S	R	R		S	R		R		R			R		R						S	R	R	S		R			R		R					R							I			S
101280		S	R	I		R	R		R		I			R		R						I	S	R	S					S							S							S			I
101281		S	R	R		R	R		R		R			R		R						R	S	R	S		R			S		R					I							R			R
101282		R	R	R		R	R		R		R			R		R						R	R	I	R		R			R							R							S			R
101283		R	R	R		R	R		R		R			R		R						R	R	I	I		R			R							R							I			R
101284		R	R	R		R	R		R		R			R		R						R	R	I	R		R			R							R							S			R
101285		R	R	R		R	R		R		R			R		R						R	R	I	I		R			R		R					R							S			R
101286		S	R	R		R	R		R		R			R		R						R	R	S	S		R			S		R					I							R			S
101287		I	R	R		R	R		R		R			R		R						R	R	S	R		R			R							R							S			R
101288		I	R	R		R	R		R		R			R		R						R	R	S	R		R			R							R							S			R
101289		S	R	R		R	R		R		R			R		R						S	R	R	R		R			R							R							R			I
101290		S	R	R		R	R		R		R			R		R						S	R	S	R		R			R							R							S			S
101291		S	R	R		R	R		R		R			R		R						R	R	R	R		R			R							R							R			S
101292		S	R	R		R	R		R		R			R		R						R	R	R	R		R			R							R							R			I
101293		S	R	R		R	R		R		R			R		R						R	I	R	S		R			S							I							R			R
101294		I	R	R		R	R		R		R			R		R						R	R	I	R		R			R							R							S			R
101295		S	R	R		R	R		R		R			R		R						R	R	R	S		R			I		R					R							R			S
101296		I	R	R		R	R		R		R			R		R						R	R	S	R		R			R							R							S			R
101297		I	R	R		R	R		R		R			R		R						R	R	S	R		R			R		R					R							S			R
101298		S	R	R		R	R		R		R			R		R						R	R	R	I		R			R							R							R			I
101299		S	R	R		R	R		R		R			R		R						S	R	S	R		R			R							R							S			S
101300		S	R	R		R	R		R		R			R		R						R	S	R	S		R			S		I					R							S			I
101301		S	R	R		R	R		R		R			R		R							R	R	S		R			S		R					R							R			R
101302		I	R	R		R	R		R		R			R		R						I	R	R	S		R			S		R					R							R			R
101303		I	R	I		R	R		R		R			R		R						I	I	S	S		R			S		R					S							S			R
101304		S	R	R		R	R		R		I			R		R						R	S	S	S					S		I					S							R			S
101305		S	R	R		R	R		R		R			R		R						S	S	S	S		R			S		R					S							S			S
101306		S	R	R		R	R		R		R			R		R							R	S	S		R			S							R							I			R
101307		I	R	R		R	R		R		R			R		R						R	R	S	R		R			R							R							S			R
101308		R	R	R		R	R		R		R			R		R						R	R	I	R		R			R		R					R							S			R
101309		S	R	R		R	R		R		R			R		R						R	R	S	R		R			R							R							S			S
101310		I	R	R		R	R		R		R			R		R						R	R	S	S		R			R		R					R							S			R
101311		I	R	R		R	R		R		R			R		R						R	R	S	R		R			R							R							S			R
101312		R	R	R		R	R		R		R			R		R							R	R	S		R			S							R							R			R
101313		R	R	R		R	R		R		R			R		R						R	R	S	R		R			R							R							S			R
101314		S	R	R		R	R		R		I			R		R						R	S	S	S					S		R					R							S			S
101315		S	R	I		R	R		R		R			R		R						I	R	S	S		R			S		R					S							R			S
101316		S	R	I		R	R		R		R			R		R						S	R	I	S		R			S							S							R			I
101317		S	R	R		R	R		R		R			R		R						R	S	S	S		R			S							I							R			I
101318		S	R	I		R	R		R		R			R		R						S	R	I	S		R			S							S							R			I
101319		S	R	R		R	R		R		R			R		R						R	S	R	S		R			S							R							S			I
101320		S	R	R		R	R		R		R			R		R						S	R	S	R		R			R							R							S			S
101321		S	R	R		R	R		R		R			R		R						R	I	S	S		R			S							S							S			S
101322		S	R	R		R	R		R		R			R		R						R	R	R	S		R			S		R					R							R			I
101323		S	R	R		R	R		R		R			R		R						S	R	R	R		R			R		R					R							I			R
101324		R	R	R		R	R		R		R			R		R						R	R	R	R		R			R		R					R							S			R
101325		S	R	R		R	R		R		R			R		R						R	S	S	S		R			S		R					R							S			S
101326		S	R	R		R	R		R		R			R		R						R	S	R	S		R			S							R							S			R
101327		S	R	R		R	R		R		R			R		R						R	R	R	R		R			I							R							S			R
101328		S	R	R		R	R		R		R			R		R						R	S	R	S		R			S		R					R							S			R
101329		S	R	R		R	R		R		R			R		R						R	R	R	R		R			R		S					R							S			S
101330		S	R	R		R	R		R		R			R		R						R	S	R	S					S		R					R							R			R
101331		S	R	R		R	R		R		R			R		R						R	R	R	R		R			R							R							S			I
101332		S	R	S		R	R		R		R			S		I						S	I	S	S		R			S		S					S							R			S
101333		I	R	R		R	R		R		R			R		R						R	R	S	S		R			S		R					R							S			R
101334		S	R	R		R	R		R		R			R		R							S	R	S		R			S							R							I			I
101335		S	R	R		R	R		R		R			R		R						I	R	R	S		R			S		R					R							R			S
101336		S	R	R		S	R		R		R			R		R						S	R	S	S		R			S		R					R							R			S
101337		S	R	R		R	R		R		R			R		R						R	R	R	S		R			S		R					R							R			S
101338		S	R	R		R	R		R		R			R		R						S	R	R	S		R			S							R							I			S
101339		S	R	R		R	R		R		R			R		R						R	I	R	S		R			S							R							R			R
101340		S	R	R		R	R		R		R			R		R						R	S	R	S		R			S		R					R							S			I
101341		S	R	I		R	R		R		R			R		R						I	R	S	S		R			S							S							I			I
101342		S	R	R		S	R		R		R			R		R						R	S	R	S		R			S		R					S							S			R
101343		I	R	R		R	R		R		R			R		R						R	R	S	R		R			R							R							S			R
101344		S	R	R		R	R		R					R		R						I	S	S	S					S		R					S							S			S
101345		S	R	R		S	R		R		R			R		R						S	R	R	S		R			S		R					R							R			I
101346		S	R	I		R	R		R					R		R						I	S	S	S					S							R							S			S
101347		S	R	R		R	R		R		R			R		R						S	R	S	R		R			R		R					R							I			S
101348		S	R	I		R	R		R					R		R						R	S	R	S					S		I					S							S			I
101349		S	R	R		R	R		R		R			R		R						S	R	R	S		R			S		R					R							R			S
101350		S	R	R		R	R		R		R			R		R						R	S	S	S		R			S		R					S							R			I
101351		S	R	R		R	R		R		R			R		R						R	S	R	S		R			S		R					R							S			I
101352		S	R	R		R	S		R		R			R		R						R	S	R	S		R			S							S							R			I
101353		S	R	R		R	R		R		R			R		R						S	R	R	S		R			S		R					R							S			I
101354		S	R	I		S	S		R					R		R						S	S	R	S					S							S							R			S
101355		S	R	R		R	R		R		R			R		R						R	R	R	S		I			S		R					I							R			R
101356		R	R	R		R	R		R		R			R		R						R	R	S	R		R			R		R					R							S			R
101357		S	R	R		R	R		R		R			R		R						S	R	S	R		R			R							R							S			S
101358		I	R	R		R	R		R		R			R		R						S	R	R	S		R			S		R					R							R			R
101359		S	R	R		R	R		R		R			R		R						I	R	S	R		R			R		R					R							S			S
101360		S	R	R		R	R		R		R			R		R						R	S	S	S		R			S		R					S							S			S
101361		S	R	R		R	R		R		R			R		R						R	I	S	S		R			S		R					S							R			S
101362		S	R	R		R	S		R		R			R		R						I	S	R	S		I			S							S							R			I
101363		S	R	S		R	R		R		R			S		I						S	S	I	S		I			S							S							I			I
101364		S	R	S		R	R				R			S		I						S	I	I	S		I			S							S							I			I
101365		S	R	R		R	S		R		R			R		R						R	S	R	S		I			S		R					S							R			R
101366		S	R	R		R	R		R		R			R		R						S	R	R	S		R			S		R					R							R			S
101367		S	R	R		R	R		R		R			R		R						R	S	R	S					S		I					S							R			R
101368		S	R	R		R	R		R		R			R		R						I	R	S	S		R			S							I							R			I
101369		R	R	R		R	R		R		R			R		R						R	R	R	R		R			R		R					R							S			R
101370		S	R	R		R	R		R		R			R		R						R	S	R	S					S		I					I							R			R
101371		S	R	R		R	R		R		R			R		R						S	R	R	S		R			S		R					R							R			S
101372		S	R	R		R	R		R		R			R		R						R	S	R	S		R			S							R							R			I
101373		R	R	R		R	R		R		R			R		R						R	R	R	R		R			R		R					R							S			R
101374		S	R	R		R	R		R		R			R		R						R	S	R	S		R			S							R							R			R
101375		S	R	R		R	R		R		R			R		R						R	S	S	S		R			S							S							S			I
101376		S	R	R		R	R		R		R			R		R						R	R	R	S		R			S		R					R							R			S
101377		S	R	R		R	R		R		R			R		R						R	S	R	S		R			S							S							R			I
101378		S	R	R		R	R		R		R			R		R						I	S	R	S		R			S							R							R			I
101379		S	R	R		R	R		R		R			R		R						R	S	R	S		I			S							R							R			I
101380		S	R	R		R	R		R		R			R		R						R	R	R	S		R			S		R					R							R			S
101381		S	R	R		R	R		R		R			R		R						R	S	R	S		R			S		R					R							S			I
101382		S	R	R		R	R		R		R			R		R						R	S	S	S		R			S		R					S							R			S
101383		S	R	R		R	R		R		R			R		R						I	S	R	S					S							S							R			R
101384		S	R	R		R	R		R		R			R		R						R	S	R	S					S							S							R			R
101385		S	R	R		R	R		R		R			S		I						S	S	S	S		I			S		I					S							R			S
101386		R	R	R		R	R		R		R			R		R						R	R	S	I		R			R		R					R							S			R
101387		S	R	R		R	R		R		R			R		R						S	S	S	I		I			S		R					R							S			S
101388		S	R	R		R	R		R					R		R						R	R	S	S					S							R							S			S
101390		S	R	R		R	R		R		R			R		R						S	R	R	S		R			S		R					R							R			S
101391		S	R	R		R	R		R		R			R		R						S	S	S	S		R			S							R							S			S
101392		S	R	R		R	R		R		R			R		R						R	I	S	S		R			S							R							R			I
101393		I	R	R		R	R		R		R			R		R							R	S	I		R					R					R							I			R
101394		S	R	R		R	R		R		R			R		R						S	S	R	S		R			S		I					I							R			S
101395		S	R	I		R	R		R		R			R		R						I	S	S	S		R			S														S			S
101396		S	R	I		R	R		R		R			R		R						R	S	S	S		R			S							S							S			S
101397		S	R	R		R	R		R		R			R		R						R	S	R	S					S		I					I							R			R
101398		S	R	R		R	R		R		I			R		R						I	S	R	S					S		I					S							R			R
101399		S	R	R		R	R		R		R			R		R						S	R	S	S		R			S		R					R							R			S
101400		S	R	R		S	R		R		R			R		R						S	S	S	S		R			S		R					S							S			S
101401		S	R	R		R	R		R		R			R		R						R	S	R	S					S		I					S							R			R
101402		S	R	R		R	R		R		R			R		R						S	S	S	S		R			S							S							S			S
101403		S	R	R		R	R		R		R			R		R						S	R	R	S		R			S		R					R							R			S
101404		S	R	R		R	R		R		R			R		R						S	R	R	S		R			S							R							R			S
101405		I	R	R		R	R		R		R			R		R						R	R	S	S		R			I							R							I			R
101406		I	R	R		R	R		R		R			R		R						I	R	S	S		R			S		R					I							R			R
101407		I	R	R		R	R		R		R			R		R						R	R	R	S		R			S		R					S							R			R
101408		S	R	R		R	R		R		R			R		R						R	S	S	S					S							R							R			S
101409		S	R	R		R	R		R					R		R						R	R	S	R					R							R							S			S
101410		I	R	R		R	R		R		R			R		R						I	I	S	S		R			S		R					R							S			R
101411		S	R	R		R	R		R		R			R		R						R	S	R	S		R			S		R					S							S			R
101412		S	R	R		R	R		R		R			R		R						R	S	R	S		I			S							S							R			R
101413		S	R	R		R	R		R		R			R		R						R	R	R	R		R			R		I					R							R			R
101414		I	R	R		R	R		R		R			R		R						R	R	S	S		R			I							R							S			R
101415		S	R	R		S	R		R		R			R		R						S	S	S	S					S							R							S			S
101416		S	R	R		S	R		R		R			R		R						S	S	S	I		R			S							R							S			S
101417		S	R	R		R	R		R		R			R		R						S	R	R	R		R			R		R					R							R			I
101418		S	R	R		R	R		R		R			R		R						S	R	R	R		R			R							R							R			S
101419		S	R	R		R	R		R		R			R		R						R	I	R	S		I			S		R					I							R			R
101420		S	R	R		R	R		R					R		R						R	R	S	R					R							R							S			S
101421		S	R	I		R	R		R		I			R		R						I	S	S	S					S		I					S							S			S
101422		S	R	R		R	R		R		R			R		R						S	R	R	S		R			S							R							S			S
101423		I	R	R		R	R		R		R			R		R						R	R	S	R		R			R							R							S			R
101424		S	R	R		R	R		R		R			R		R						R	R	R	R		R			I							R							S			R
101425		S	R	R		R	R		R		R			R		R						R	R	R	I		R			R		R					R							R			R
101426		S	R	R		R	R		R		R			R		R						R	R	S	R		R			R							R							R			S
101427		S	R	R		S	S		R					R		R						S	S	R	S					S		S					S							R			I
101428		R	R	R		R	R		R		R			R		R							R	R	R		R			R		R					R							R			R
101429		S	R	R		R	R		R		R			R		R						R	I	S	S		R			S		R					S							S			S
101430		S	R	R		R	R		R		R			R		R						R	R	R	R		R			R							R							S			R
101431		S	R	I		R	R		R					R		R						S	S	S	S					S		I					S							S			S
101432		S	R	R		R	R		R		R			R		R						R	S	S	S		R			S							S							R			I
101433		S	R	R		R	R		R		R			R		R						R	R	R	S		R			S		R					R							R			S
101434		S	R	R		R	R		R		R			R		R						R	S	R	S					S							S							R			R
101435		S	R	R		R	R		R		R			R		R						R	S	R	S					S							I							R			R
101436		S	R	R		R	R		R		R			R		R						R	S	S	S		I			S		R					I							S			R
101437		S	R	R		R	R		R		R			R		R							R	R	S		R			S		R					R							R			S
101438		I	R	R		R	R		R		R			R		R						R	R	S	R		R			R							R							S			R
101439		S	R	R		R	R		R		R			R		R						R	S	S	S		R			S		R					S							R			I
101440		S	R	R		R	R		R		R			R		R						S	R	R	R		R			R							R							S			R
101441		S	R	R		R	R		R		R			R		R							R	S	R		R			R							R							I			S
101442		S	R	I		R	R		R		I			R		R						R	S	S	S					S		I					S							S			S
101443		S	R	R		R	R		R		R			R		R						R	R	R	R		R			R							R							I			R
101444		S	R	R		R	I		R		R			R		R						R	S	R	S					S							S							R			R
101445		S	R	R		R	R		R		R			R		R						R	S	S	S		R			S							S							R			S
101446		I	R	R		R	R		R		R			R		R						R	R	R	R		R			R							R							R			R
101447		S	R	R		R	R		R		R			R		R						R	I	S	S		R			S							R							I			I
101448		S	R	R		R	R		R		R			R		R						R	R	S	R		R			R							R							R			S
101449		S	R	R		R	R		R		R			R		R						R	R	R	R		R			R							R							S			R
101450		I	R	R		R	R		R		R			R		R						R	R	R	R		R			R							R							I			R
101451		S	R	R		R	R		R		R			R		R						R	R	R	S		R			S		R					R							R			S
101452		I	R	R		R	R		R		R			R		R						R	R	R	R		R			R							R							R			R
101453		S	R	R		R	R		R		R			R		R						S	S	S	S		R			S		S					R							R			R
101454		S	R	R		R	R		R		R			R		R						R	S	S	S		I			S		R					I							S			I
101455		S	R	R		R	R		R		R			R		R						R	R	S	R		R			R							R							R			S
101456		R	R	R		R	R		R		R			R		R						R	R	R	R		R			R							R							R			R
101457		I	R	R		R	R		R		R			R		R						R	R	R	R		R			R							R							I			R
101458		S	R	S		S	S							S		R						S	R	S	S					S							S							R			S
101459		S	R	R		R	R		R					R		R						R	R	S	R					R							R							I			S
101460		I	R	R		R	R		R		R			R		R						S	R	S	R		R			R		R					R							S			R
101461		S	R	R		R	R		R		R			R		R						R	R	S	S		R			S							S							R			I
101462		S	R	R		R	R		R		R			R		R						I	R	S	S		R			S		R					S							R			S
101463		S	R	R		R	R		R		R			R		R						R	R	R	R		R			I		R					R							S			R
101464		S	R	R		R	R		R		R			R		R						R	I	S	S		R			S		S					R							I			S
101465		S	R	I		S	S		S					S		I						S	I	S	S					S							I							R			S
101466		S	R	R		R	R		R		I			R		R						R	S	S	S					S							S							S			S
101467		S	R	R		R	R		R					R		R						R	S	S	S					S		I					S							S			S
101468		I	R	R		R	R		R		R			R		R						R	R	S	R		R			R							R							S			R
101469		S	R	R		R	R		R		R			R		R						R	S	R	S		R			S		R					I							R			S
101470		S	R	R		R	R		R		R			R		R						R	S	R	S					S		I					I							R			R
101471		S	R	R		R	R		R		R			R		R						S	R	R	S		R			S		R					R							R			S
101472		S	R	R		R	R		R		R			R		R							R	S	S		R			S		R					I							S			S
101473		S	R	R		R	R		R		R			R		R						R	R	S	R		R			R		R					R							I			R
101474		R	R	R		R	R		R		R			R		R						R	R	R	R		R			I							R							R			R
101475		S	R	R		R	R		R		R			R		R						R	S	S	S		R			S		I					S							R			S
101476		S	R	R		R	R		R					R		R						I	R	S	S					S							R							R			S
101477		S	R	R		R	R		R		R			R		R						R	R	S	S		R			S		R					S							I			S
101478		I	R	R		R	R		R		R			R		R						R	R	I	I		R										R							I			R
101479		S	R	R		R	R		R		R			R		R						S	R	R	R		R			R		R					R							R			I
101480		S	R	R		R	R		R		R			R		R						R	S	S	S					S							R							R			R
101481		S	R	R		R	R		R		R			R		R						I	I	R	R		R			R							R							R			R
101482		S	R	R		R	R		R		R			R		R						S	R	S	R		R										R							S			S
101483		I	R	R		R	R		R		R			R		R						R	R	S	R		R			R							R							S			R
101484		I	R	R		R	R		R		R			R		R						R	R	R	R		R			R							R							R			R
101485		I	R	R		R	R		R		R			R		R						R	R	I	R		R			R		R					R							I			R
101486		S	R	R		R	R		R		R			R		R						S	R	R	R		R			R							R							R			I
101487		I	R	R		R	R		R		R			R		R							S	R	S		R			S		R					R							S			R
101488		S	R	R		R	R		R		R			R		R						R	S	S	S		I			S		R					I							S			I
101489		S	R	R		R	R		R		R			R		R						R	S	S	S		R			S		R					I							R			I
101490		S	R	R		R	R		R		R			R		R						R	R	R	R		R			R		R					R							I			R
101491		I	R	R		R	R		R		R			R		R						R	R	S	R		R			R							R							S			R
101492		S	R	R		R	R		R		R			R		R							R	R	S		R			R		R					R							R			S
101493		S	R	R		R	R		R		I			R		R						R	S	S	S					S		I					S							S			S
101494		S	R	R		S	S		R		I			R		R						I	S	R	S					S							S							R			I
101495		S	R	R		R	R		R		R			R		R						R	I	S	R		R			R							R							S			R
101496		I	R	R		R	R		R		R			R		R						I	R	S	S		R			S		R					R							I			R
101497		S	R	R		R	R		R		R			R		R						S	R	R	S		R			S		R					R							R			S
101498		S	R	R		R	R		R		R			R		R							R	S	S		R			R		R					R							I			S
101499		S	R	R		R	R		R		R			R		R						R	R	S	R		R			R							R							S			R
101500		I	R	R		R	R		R		R			R		R						R	R	I	S		R			I		R					R							S			R
101501		S	R	R		R	R		R		R			R		R						I	I	S	S		R			R							R							S			R
101502		S	R	R		R	R		R		R			R		R						R	R	S	I		R			R		R					R							I			S
101503		I	R	R		R	R		R		R			R		R						R	S	S	S		R			S		R					R							S			R
101504		S	R	R		R	R		R		R			R		R						S	R	S	S		R			S							S							R			S
101505		I	R	R		R	R		R		R			R		R						R	R	S	R		R			R							R							S			R
101506		S	R	R		S	I		R					S		S						S	S	S	S					S							R							R			S
101507		S	R	R		R	R		R		R			R		R						R	I	S	S					S		I					R							S			S
101508		S	R	R		I	R		R		R			R		R							S	R	S		R			S							I							S			R
101509		S	R	R		R	R		R		R			R		R						R	S	R	S					S		I					I							R			R
101510		S	R	I		R	R		R		R			R		S						S	S	S	S		R			S							S							S			R
101511		S	R	R		R	R		R		R			R		R						R	R	S	S		R			R		R					R							S			R
101512		S	R	R		R	R		R		R			R		R						S	R	R	S		R			I							R							R			I
101513		S	R	R		R	R		R		R			R		R						R	S	R	S		R			S		I					R							S			I
101514		S	R	I		R	R		R		R			R		R						I	S	S	S		R			S		R					I							S			S
101515		S	R	R		R	R		R		R			R		R						S	I	S	S		R			S		R					R							R			R
101516		S	R	R		S	S		R		R			S		R						R	R	R	S		R			S							R							R			R
101517		S	R	R		R	R		R		R			R		R							S	R	S		R			S		I					R							S			I
101518		I	R	I		R	R		R		R			R		R						I	S	S	S		R			S							S							S			R
101519		S	R	R		R	R		R		R			R		R						R	S	R	S		R			S							S							S			S
101520		S	R	R		R	R		R		R			R		R							R	S	R		R			R		R					R							I			R
101521		S	R	R		R	R		R		R			R		R						R	S	R	S					S							I							R			R
101522		S	R	R		R	R		R		R			R		R						R	S	R	S		R			S		R					S							R			I
101523		S	R	R		R	R		R		R			R		R						R	S	R	S		R			S							I							S			R
101524		S	R	R		S	S		R		R			S		R						R	R	R	S		R			S							R							R			R
101525		S	R	R		R	R		R		R			R		R						S	I	S	S		R			S		R					R							R			I
101526		S	R	R		S	S		R		R			S		R						R	R	R	S		R			S							R							R			R
101527		S	R	R		R	R		R		R			R		R						R	R	S	S		R			R		R					R							S			R
101528		R	R	R		R	R		R		R			R		R						I	R	S	R		R			R		R					R							I			R
101529		S	R	R		S	I		R					R		R						I	S	S	S					S		R					R							R			S
101530		S	R	R		R	R		R		R			R		R						S	I	R	S		R			S		R					R							R			R
101531		S	R	R		R	R		R		R			R		R						S	R	R	S		R			S		R					R							R			I
101532		S	R	R		R	R		R		R			R		R						R	R	R	R		R			R		R					R							I			I
101533		S	R	I		R	R		R		I			R		R						R	S	S	S					S							S							S			S
101534		S	R	R		R	R		R		R			R		R						R	I	I	S		R			S		R					R							I			S
101535		S	R	R		R	R		R		R			R		R						R	S	S	S					S		R					I							R			R
101536		S	R	R		R	R		R		R			R		R						R	R	S	S		R			S		R					S							R			I
101537		S	R	R		R	R		R		R			R		R							S	S	S		R			S		R					S							S			S
101538		S	R	R		R	R		R		R			R		R						R	R	S	R		R			R		R					R							S			R
101539		I	R	R		R	R		R		R			R		R						R	R	S	R		R			R							R							S			R
101540		S	R	R		R	S		R		R			R		R						I	R	I	R					R							S							I			S
101541		S	R	R		R	R		R		R			R		R						R	R	R	S		R			S		R					R							R			S
101542		I	R	I		R	R		R		R			R		R						R	S	S	S		R			S							S							S			R
101543		S	R	R		R	R		R		R			R		R						S	R	R	S		R			S		R					R							R			R
101544		S	R	R		R	R		R		R			R		R						R	S	R	S		R			S							I							R			R
101545		S	R	R		R	R		R		R			R		R						R	S	R	S		R			S							R							S			I
101546		S	R	R		R	R		R					R		R						I	R	S	S					S							R							R			S
101547		S	R	R		R	R		R		R			R		R						R	S	R	S		R			S		R					R							S			R
101548		S	R	R		R	R		R		R			R		R						R	S	S	S		R			S		I					S							R			I
101549		S	R	I		R	R		R					R		R						S	R	S	S					S							S							R			S
101550		I	R	I		R	R		R		R			R		R						I	S	S	S		R			S		R					S							S			R
101551		I	R	R		R	R		R		R			R		R						R	R	S	R		R			R							R							R			R
101552		S	R	R		R	R		R		R			R		R						R	S	S	S		R			S		I					S							S			S
101553		S	R	R		R	R		R		R			R		R						R	S	S	S		R			S							R							R			I
101554		S	R	R		R	R		R		R			R		R						R	S	S	S		R			S							S							S			R
[truncated: 6,707 more rows]

## Sheet: 3_splits
isolate_id	distance_0_train	distance_0_valid	random_0_train	random_0_valid	distance_1_train	distance_1_valid	random_1_train	random_1_valid	distance_2_train	distance_2_valid	random_2_train	random_2_valid	distance_3_train	distance_3_valid	random_3_train	random_3_valid	distance_4_train	distance_4_valid	random_4_train	random_4_valid
61955	TRUE	FALSE	TRUE	FALSE	TRUE	FALSE	FALSE	TRUE	TRUE	FALSE	TRUE	FALSE	TRUE	FALSE	TRUE	FALSE	FALSE	TRUE	TRUE	FALSE
79479	TRUE	FALSE	TRUE	FALSE	TRUE	FALSE	FALSE	TRUE	TRUE	FALSE	TRUE	FALSE	FALSE	TRUE	TRUE	FALSE	TRUE	FALSE	TRUE	FALSE
79480	FALSE	TRUE	TRUE	FALSE	TRUE	FALSE	TRUE	FALSE	TRUE	FALSE	FALSE	TRUE	TRUE	FALSE	TRUE	FALSE	TRUE	FALSE	TRUE	FALSE
79481	TRUE	FALSE	TRUE	FALSE	TRUE	FALSE	TRUE	FALSE	FALSE	TRUE	TRUE	FALSE	TRUE	FALSE	TRUE	FALSE	TRUE	FALSE	FALSE	TRUE
79483	TRUE	FALSE	TRUE	FALSE	TRUE	FALSE	TRUE	FALSE	TRUE	FALSE	FALSE	TRUE	TRUE	FALSE	TRUE	FALSE	FALSE	TRUE	TRUE	FALSE
79491	FALSE	TRUE	TRUE	FALSE	TRUE	FALSE	TRUE	FALSE	TRUE	FALSE	FALSE	TRUE	TRUE	FALSE	TRUE	FALSE	TRUE	FALSE	TRUE	FALSE
79492	TRUE	FALSE	TRUE	FALSE	TRUE	FALSE	TRUE	FALSE	FALSE	TRUE	TRUE	FALSE	TRUE	FALSE	FALSE	TRUE	TRUE	FALSE	TRUE	FALSE
79493	FALSE	TRUE	TRUE	FALSE	TRUE	FALSE	TRUE	FALSE	TRUE	FALSE	TRUE	FALSE	TRUE	FALSE	TRUE	FALSE	TRUE	FALSE	FALSE	TRUE
79494	FALSE	TRUE	TRUE	FALSE	TRUE	FALSE	TRUE	FALSE	TRUE	FALSE	FALSE	TRUE	TRUE	FALSE	TRUE	FALSE	TRUE	FALSE	TRUE	FALSE
79497	TRUE	FALSE	TRUE	FALSE	FALSE	TRUE	FALSE	TRUE	TRUE	FALSE	TRUE	FALSE	TRUE	FALSE	TRUE	FALSE	TRUE	FALSE	TRUE	FALSE
79500	TRUE	FALSE	TRUE	FALSE	FALSE	TRUE	TRUE	FALSE	TRUE	FALSE	TRUE	FALSE	TRUE	FALSE	TRUE	FALSE	TRUE	FALSE	FALSE	TRUE
79504	TRUE	FALSE	TRUE	FALSE	TRUE	FALSE	TRUE	FALSE	FALSE	TRUE	TRUE	FALSE	TRUE	FALSE	FALSE	TRUE	TRUE	FALSE	TRUE	FALSE
79506	FALSE	TRUE	TRUE	FALSE	TRUE	FALSE	TRUE	FALSE	TRUE	FALSE	TRUE	FALSE	TRUE	FALSE	TRUE	FALSE	TRUE	FALSE	FALSE	TRUE
79507	TRUE	FALSE	TRUE	FALSE	FALSE	TRUE	TRUE	FALSE	TRUE	FALSE	TRUE	FALSE	TRUE	FALSE	FALSE	TRUE	TRUE	FALSE	TRUE	FALSE
79508	TRUE	FALSE	TRUE	FALSE	TRUE	FALSE	TRUE	FALSE	FALSE	TRUE	TRUE	FALSE	TRUE	FALSE	TRUE	FALSE	TRUE	FALSE	FALSE	TRUE
79509	TRUE	FALSE	TRUE	FALSE	TRUE	FALSE	TRUE	FALSE	TRUE	FALSE	TRUE	FALSE	FALSE	TRUE	FALSE	TRUE	TRUE	FALSE	TRUE	FALSE
79510	TRUE	FALSE	TRUE	FALSE	TRUE	FALSE	TRUE	FALSE	FALSE	TRUE	TRUE	FALSE	TRUE	FALSE	FALSE	TRUE	TRUE	FALSE	TRUE	FALSE
79511	TRUE	FALSE	TRUE	FALSE	FALSE	TRUE	TRUE	FALSE	TRUE	FALSE	TRUE	FALSE	TRUE	FALSE	TRUE	FALSE	TRUE	FALSE	FALSE	TRUE
79513	FALSE	TRUE	TRUE	FALSE	TRUE	FALSE	FALSE	TRUE	TRUE	FALSE	TRUE	FALSE	TRUE	FALSE	TRUE	FALSE	TRUE	FALSE	TRUE	FALSE
79514	TRUE	FALSE	TRUE	FALSE	FALSE	TRUE	FALSE	TRUE	TRUE	FALSE	TRUE	FALSE	TRUE	FALSE	TRUE	FALSE	TRUE	FALSE	TRUE	FALSE
79516	TRUE	FALSE	TRUE	FALSE	TRUE	FALSE	FALSE	TRUE	TRUE	FALSE	TRUE	FALSE	TRUE	FALSE	TRUE	FALSE	FALSE	TRUE	TRUE	FALSE
79517	TRUE	FALSE	TRUE	FALSE	TRUE	FALSE	TRUE	FALSE	TRUE	FALSE	TRUE	FALSE	FALSE	TRUE	FALSE	TRUE	TRUE	FALSE	TRUE	FALSE
79518	TRUE	FALSE	FALSE	TRUE	TRUE	FALSE	TRUE	FALSE	TRUE	FALSE	TRUE	FALSE	TRUE	FALSE	TRUE	FALSE	FALSE	TRUE	TRUE	FALSE
79519	TRUE	FALSE	TRUE	FALSE	FALSE	TRUE	TRUE	FALSE	TRUE	FALSE	TRUE	FALSE	TRUE	FALSE	TRUE	FALSE	TRUE	FALSE	FALSE	TRUE
79520	TRUE	FALSE	FALSE	TRUE	TRUE	FALSE	TRUE	FALSE	TRUE	FALSE	TRUE	FALSE	TRUE	FALSE	TRUE	FALSE	FALSE	TRUE	TRUE	FALSE
79521	TRUE	FALSE	TRUE	FALSE	FALSE	TRUE	TRUE	FALSE	TRUE	FALSE	FALSE	TRUE	TRUE	FALSE	TRUE	FALSE	TRUE	FALSE	TRUE	FALSE
79522	TRUE	FALSE	TRUE	FALSE	TRUE	FALSE	TRUE	FALSE	FALSE	TRUE	TRUE	FALSE	TRUE	FALSE	TRUE	FALSE	TRUE	FALSE	FALSE	TRUE
79523	TRUE	FALSE	TRUE	FALSE	TRUE	FALSE	FALSE	TRUE	FALSE	TRUE	TRUE	FALSE	TRUE	FALSE	TRUE	FALSE	TRUE	FALSE	TRUE	FALSE
79524	TRUE	FALSE	TRUE	FALSE	TRUE	FALSE	TRUE	FALSE	TRUE	FALSE	TRUE	FALSE	FALSE	TRUE	FALSE	TRUE	TRUE	FALSE	TRUE	FALSE
79526	TRUE	FALSE	TRUE	FALSE	FALSE	TRUE	TRUE	FALSE	TRUE	FALSE	TRUE	FALSE	TRUE	FALSE	FALSE	TRUE	TRUE	FALSE	TRUE	FALSE
79527	TRUE	FALSE	TRUE	FALSE	TRUE	FALSE	FALSE	TRUE	TRUE	FALSE	TRUE	FALSE	FALSE	TRUE	TRUE	FALSE	TRUE	FALSE	TRUE	FALSE
79528	TRUE	FALSE	TRUE	FALSE	TRUE	FALSE	FALSE	TRUE	TRUE	FALSE	TRUE	FALSE	FALSE	TRUE	TRUE	FALSE	TRUE	FALSE	TRUE	FALSE
79529	TRUE	FALSE	TRUE	FALSE	TRUE	FALSE	FALSE	TRUE	TRUE	FALSE	TRUE	FALSE	FALSE	TRUE	TRUE	FALSE	TRUE	FALSE	TRUE	FALSE
79530	FALSE	TRUE	TRUE	FALSE	TRUE	FALSE	TRUE	FALSE	TRUE	FALSE	FALSE	TRUE	TRUE	FALSE	TRUE	FALSE	TRUE	FALSE	TRUE	FALSE
79531	TRUE	FALSE	TRUE	FALSE	TRUE	FALSE	TRUE	FALSE	TRUE	FALSE	FALSE	TRUE	FALSE	TRUE	TRUE	FALSE	TRUE	FALSE	TRUE	FALSE
79532	TRUE	FALSE	TRUE	FALSE	FALSE	TRUE	TRUE	FALSE	TRUE	FALSE	TRUE	FALSE	TRUE	FALSE	TRUE	FALSE	TRUE	FALSE	FALSE	TRUE
79533	TRUE	FALSE	TRUE	FALSE	FALSE	TRUE	TRUE	FALSE	TRUE	FALSE	TRUE	FALSE	TRUE	FALSE	TRUE	FALSE	TRUE	FALSE	FALSE	TRUE
79534	FALSE	TRUE	TRUE	FALSE	TRUE	FALSE	TRUE	FALSE	TRUE	FALSE	TRUE	FALSE	TRUE	FALSE	FALSE	TRUE	TRUE	FALSE	TRUE	FALSE
79535	FALSE	TRUE	TRUE	FALSE	TRUE	FALSE	TRUE	FALSE	TRUE	FALSE	TRUE	FALSE	TRUE	FALSE	FALSE	TRUE	TRUE	FALSE	TRUE	FALSE
79536	FALSE	TRUE	TRUE	FALSE	TRUE	FALSE	TRUE	FALSE	TRUE	FALSE	TRUE	FALSE	TRUE	FALSE	TRUE	FALSE	TRUE	FALSE	FALSE	TRUE
79537	FALSE	TRUE	TRUE	FALSE	TRUE	FALSE	TRUE	FALSE	TRUE	FALSE	FALSE	TRUE	TRUE	FALSE	TRUE	FALSE	TRUE	FALSE	TRUE	FALSE
79538	TRUE	FALSE	FALSE	TRUE	TRUE	FALSE	TRUE	FALSE	FALSE	TRUE	TRUE	FALSE	TRUE	FALSE	TRUE	FALSE	TRUE	FALSE	TRUE	FALSE
79539	TRUE	FALSE	TRUE	FALSE	TRUE	FALSE	TRUE	FALSE	TRUE	FALSE	TRUE	FALSE	TRUE	FALSE	FALSE	TRUE	FALSE	TRUE	TRUE	FALSE
79540	FALSE	TRUE	TRUE	FALSE	TRUE	FALSE	TRUE	FALSE	TRUE	FALSE	FALSE	TRUE	TRUE	FALSE	TRUE	FALSE	TRUE	FALSE	TRUE	FALSE
79541	TRUE	FALSE	FALSE	TRUE	TRUE	FALSE	TRUE	FALSE	TRUE	FALSE	TRUE	FALSE	TRUE	FALSE	TRUE	FALSE	FALSE	TRUE	TRUE	FALSE
79542	FALSE	TRUE	FALSE	TRUE	TRUE	FALSE	TRUE	FALSE	TRUE	FALSE	TRUE	FALSE	TRUE	FALSE	TRUE	FALSE	TRUE	FALSE	TRUE	FALSE
79543	TRUE	FALSE	TRUE	FALSE	TRUE	FALSE	FALSE	TRUE	FALSE	TRUE	TRUE	FALSE	TRUE	FALSE	TRUE	FALSE	TRUE	FALSE	TRUE	FALSE
79544	TRUE	FALSE	TRUE	FALSE	TRUE	FALSE	TRUE	FALSE	FALSE	TRUE	TRUE	FALSE	TRUE	FALSE	TRUE	FALSE	TRUE	FALSE	FALSE	TRUE
79545	FALSE	TRUE	TRUE	FALSE	TRUE	FALSE	TRUE	FALSE	TRUE	FALSE	FALSE	TRUE	TRUE	FALSE	TRUE	FALSE	TRUE	FALSE	TRUE	FALSE
79546	TRUE	FALSE	TRUE	FALSE	TRUE	FALSE	FALSE	TRUE	TRUE	FALSE	TRUE	FALSE	TRUE	FALSE	TRUE	FALSE	FALSE	TRUE	TRUE	FALSE
79547	TRUE	FALSE	TRUE	FALSE	FALSE	TRUE	TRUE	FALSE	TRUE	FALSE	FALSE	TRUE	TRUE	FALSE	TRUE	FALSE	TRUE	FALSE	TRUE	FALSE
79553	TRUE	FALSE	TRUE	FALSE	TRUE	FALSE	TRUE	FALSE	TRUE	FALSE	FALSE	TRUE	TRUE	FALSE	TRUE	FALSE	FALSE	TRUE	TRUE	FALSE
79554	TRUE	FALSE	TRUE	FALSE	FALSE	TRUE	FALSE	TRUE	TRUE	FALSE	TRUE	FALSE	TRUE	FALSE	TRUE	FALSE	TRUE	FALSE	TRUE	FALSE
79556	FALSE	TRUE	FALSE	TRUE	TRUE	FALSE	TRUE	FALSE	TRUE	FALSE	TRUE	FALSE	TRUE	FALSE	TRUE	FALSE	TRUE	FALSE	TRUE	FALSE
79557	TRUE	FALSE	FALSE	TRUE	TRUE	FALSE	TRUE	FALSE	TRUE	FALSE	TRUE	FALSE	FALSE	TRUE	TRUE	FALSE	TRUE	FALSE	TRUE	FALSE
79558	TRUE	FALSE	FALSE	TRUE	TRUE	FALSE	TRUE	FALSE	FALSE	TRUE	TRUE	FALSE	TRUE	FALSE	TRUE	FALSE	TRUE	FALSE	TRUE	FALSE
79559	TRUE	FALSE	TRUE	FALSE	TRUE	FALSE	TRUE	FALSE	FALSE	TRUE	TRUE	FALSE	TRUE	FALSE	TRUE	FALSE	TRUE	FALSE	FALSE	TRUE
79560	TRUE	FALSE	TRUE	FALSE	TRUE	FALSE	FALSE	TRUE	FALSE	TRUE	TRUE	FALSE	TRUE	FALSE	TRUE	FALSE	TRUE	FALSE	TRUE	FALSE
79561	FALSE	TRUE	TRUE	FALSE	TRUE	FALSE	TRUE	FALSE	TRUE	FALSE	FALSE	TRUE	TRUE	FALSE	TRUE	FALSE	TRUE	FALSE	TRUE	FALSE
79562	FALSE	TRUE	TRUE	FALSE	TRUE	FALSE	TRUE	FALSE	TRUE	FALSE	TRUE	FALSE	TRUE	FALSE	TRUE	FALSE	TRUE	FALSE	FALSE	TRUE
79563	TRUE	FALSE	TRUE	FALSE	TRUE	FALSE	TRUE	FALSE	FALSE	TRUE	TRUE	FALSE	TRUE	FALSE	TRUE	FALSE	TRUE	FALSE	FALSE	TRUE
79564	TRUE	FALSE	TRUE	FALSE	TRUE	FALSE	FALSE	TRUE	TRUE	FALSE	TRUE	FALSE	TRUE	FALSE	TRUE	FALSE	FALSE	TRUE	TRUE	FALSE
79565	TRUE	FALSE	TRUE	FALSE	TRUE	FALSE	TRUE	FALSE	TRUE	FALSE	FALSE	TRUE	FALSE	TRUE	TRUE	FALSE	TRUE	FALSE	TRUE	FALSE
79566	TRUE	FALSE	TRUE	FALSE	TRUE	FALSE	TRUE	FALSE	TRUE	FALSE	TRUE	FALSE	TRUE	FALSE	TRUE	FALSE	FALSE	TRUE	FALSE	TRUE
79567	TRUE	FALSE	TRUE	FALSE	FALSE	TRUE	TRUE	FALSE	TRUE	FALSE	FALSE	TRUE	TRUE	FALSE	TRUE	FALSE	TRUE	FALSE	TRUE	FALSE
79568	TRUE	FALSE	TRUE	FALSE	FALSE	TRUE	FALSE	TRUE	TRUE	FALSE	TRUE	FALSE	TRUE	FALSE	TRUE	FALSE	TRUE	FALSE	TRUE	FALSE
79569	TRUE	FALSE	TRUE	FALSE	FALSE	TRUE	TRUE	FALSE	TRUE	FALSE	FALSE	TRUE	TRUE	FALSE	TRUE	FALSE	TRUE	FALSE	TRUE	FALSE
79570	TRUE	FALSE	TRUE	FALSE	FALSE	TRUE	TRUE	FALSE	TRUE	FALSE	TRUE	FALSE	TRUE	FALSE	TRUE	FALSE	TRUE	FALSE	FALSE	TRUE
79571	TRUE	FALSE	FALSE	TRUE	FALSE	TRUE	TRUE	FALSE	TRUE	FALSE	TRUE	FALSE	TRUE	FALSE	TRUE	FALSE	TRUE	FALSE	TRUE	FALSE
79572	TRUE	FALSE	TRUE	FALSE	TRUE	FALSE	TRUE	FALSE	TRUE	FALSE	TRUE	FALSE	TRUE	FALSE	TRUE	FALSE	FALSE	TRUE	FALSE	TRUE
79573	TRUE	FALSE	TRUE	FALSE	FALSE	TRUE	TRUE	FALSE	TRUE	FALSE	TRUE	FALSE	TRUE	FALSE	FALSE	TRUE	TRUE	FALSE	TRUE	FALSE
79574	TRUE	FALSE	TRUE	FALSE	FALSE	TRUE	TRUE	FALSE	TRUE	FALSE	TRUE	FALSE	TRUE	FALSE	FALSE	TRUE	TRUE	FALSE	TRUE	FALSE
79575	TRUE	FALSE	TRUE	FALSE	FALSE	TRUE	TRUE	FALSE	TRUE	FALSE	TRUE	FALSE	TRUE	FALSE	TRUE	FALSE	TRUE	FALSE	FALSE	TRUE
79576	TRUE	FALSE	TRUE	FALSE	FALSE	TRUE	TRUE	FALSE	TRUE	FALSE	FALSE	TRUE	TRUE	FALSE	TRUE	FALSE	TRUE	FALSE	TRUE	FALSE
79577	TRUE	FALSE	TRUE	FALSE	TRUE	FALSE	TRUE	FALSE	TRUE	FALSE	FALSE	TRUE	TRUE	FALSE	TRUE	FALSE	FALSE	TRUE	TRUE	FALSE
79578	TRUE	FALSE	TRUE	FALSE	FALSE	TRUE	FALSE	TRUE	TRUE	FALSE	TRUE	FALSE	TRUE	FALSE	TRUE	FALSE	TRUE	FALSE	TRUE	FALSE
79579	TRUE	FALSE	TRUE	FALSE	TRUE	FALSE	FALSE	TRUE	FALSE	TRUE	TRUE	FALSE	TRUE	FALSE	TRUE	FALSE	TRUE	FALSE	TRUE	FALSE
79580	TRUE	FALSE	TRUE	FALSE	FALSE	TRUE	TRUE	FALSE	TRUE	FALSE	TRUE	FALSE	TRUE	FALSE	FALSE	TRUE	TRUE	FALSE	TRUE	FALSE
79581	TRUE	FALSE	TRUE	FALSE	FALSE	TRUE	TRUE	FALSE	TRUE	FALSE	TRUE	FALSE	TRUE	FALSE	TRUE	FALSE	TRUE	FALSE	FALSE	TRUE
79582	TRUE	FALSE	TRUE	FALSE	TRUE	FALSE	TRUE	FALSE	TRUE	FALSE	TRUE	FALSE	FALSE	TRUE	TRUE	FALSE	TRUE	FALSE	FALSE	TRUE
79583	TRUE	FALSE	FALSE	TRUE	TRUE	FALSE	TRUE	FALSE	TRUE	FALSE	TRUE	FALSE	TRUE	FALSE	TRUE	FALSE	FALSE	TRUE	TRUE	FALSE
79584	TRUE	FALSE	TRUE	FALSE	FALSE	TRUE	TRUE	FALSE	TRUE	FALSE	TRUE	FALSE	TRUE	FALSE	FALSE	TRUE	TRUE	FALSE	TRUE	FALSE
79585	TRUE	FALSE	TRUE	FALSE	FALSE	TRUE	TRUE	FALSE	TRUE	FALSE	FALSE	TRUE	TRUE	FALSE	TRUE	FALSE	TRUE	FALSE	TRUE	FALSE
79586	TRUE	FALSE	TRUE	FALSE	TRUE	FALSE	TRUE	FALSE	TRUE	FALSE	FALSE	TRUE	TRUE	FALSE	TRUE	FALSE	FALSE	TRUE	TRUE	FALSE
79588	TRUE	FALSE	TRUE	FALSE	TRUE	FALSE	TRUE	FALSE	TRUE	FALSE	TRUE	FALSE	TRUE	FALSE	TRUE	FALSE	FALSE	TRUE	FALSE	TRUE
79589	TRUE	FALSE	TRUE	FALSE	FALSE	TRUE	FALSE	TRUE	TRUE	FALSE	TRUE	FALSE	TRUE	FALSE	TRUE	FALSE	TRUE	FALSE	TRUE	FALSE
79591	TRUE	FALSE	TRUE	FALSE	FALSE	TRUE	TRUE	FALSE	TRUE	FALSE	FALSE	TRUE	TRUE	FALSE	TRUE	FALSE	TRUE	FALSE	TRUE	FALSE
79592	TRUE	FALSE	TRUE	FALSE	FALSE	TRUE	TRUE	FALSE	TRUE	FALSE	FALSE	TRUE	TRUE	FALSE	TRUE	FALSE	TRUE	FALSE	TRUE	FALSE
79593	TRUE	FALSE	TRUE	FALSE	TRUE	FALSE	TRUE	FALSE	TRUE	FALSE	TRUE	FALSE	TRUE	FALSE	TRUE	FALSE	FALSE	TRUE	FALSE	TRUE
79594	TRUE	FALSE	TRUE	FALSE	FALSE	TRUE	TRUE	FALSE	TRUE	FALSE	TRUE	FALSE	TRUE	FALSE	TRUE	FALSE	TRUE	FALSE	FALSE	TRUE
79595	TRUE	FALSE	TRUE	FALSE	FALSE	TRUE	TRUE	FALSE	TRUE	FALSE	TRUE	FALSE	TRUE	FALSE	TRUE	FALSE	TRUE	FALSE	FALSE	TRUE
79596	TRUE	FALSE	FALSE	TRUE	FALSE	TRUE	TRUE	FALSE	TRUE	FALSE	TRUE	FALSE	TRUE	FALSE	TRUE	FALSE	TRUE	FALSE	TRUE	FALSE
79597	TRUE	FALSE	TRUE	FALSE	FALSE	TRUE	TRUE	FALSE	TRUE	FALSE	FALSE	TRUE	TRUE	FALSE	TRUE	FALSE	TRUE	FALSE	TRUE	FALSE
79598	TRUE	FALSE	TRUE	FALSE	FALSE	TRUE	TRUE	FALSE	TRUE	FALSE	TRUE	FALSE	TRUE	FALSE	TRUE	FALSE	TRUE	FALSE	FALSE	TRUE
79599	TRUE	FALSE	TRUE	FALSE	FALSE	TRUE	TRUE	FALSE	TRUE	FALSE	TRUE	FALSE	TRUE	FALSE	FALSE	TRUE	TRUE	FALSE	TRUE	FALSE
79600	TRUE	FALSE	TRUE	FALSE	TRUE	FALSE	TRUE	FALSE	TRUE	FALSE	FALSE	TRUE	TRUE	FALSE	TRUE	FALSE	FALSE	TRUE	TRUE	FALSE
79601	TRUE	FALSE	FALSE	TRUE	FALSE	TRUE	TRUE	FALSE	TRUE	FALSE	TRUE	FALSE	TRUE	FALSE	TRUE	FALSE	TRUE	FALSE	TRUE	FALSE
79602	TRUE	FALSE	TRUE	FALSE	FALSE	TRUE	TRUE	FALSE	TRUE	FALSE	TRUE	FALSE	TRUE	FALSE	TRUE	FALSE	TRUE	FALSE	FALSE	TRUE
79604	TRUE	FALSE	TRUE	FALSE	TRUE	FALSE	TRUE	FALSE	TRUE	FALSE	FALSE	TRUE	TRUE	FALSE	TRUE	FALSE	FALSE	TRUE	TRUE	FALSE
79605	TRUE	FALSE	TRUE	FALSE	FALSE	TRUE	TRUE	FALSE	TRUE	FALSE	TRUE	FALSE	TRUE	FALSE	FALSE	TRUE	TRUE	FALSE	TRUE	FALSE
79606	TRUE	FALSE	FALSE	TRUE	TRUE	FALSE	TRUE	FALSE	TRUE	FALSE	TRUE	FALSE	TRUE	FALSE	TRUE	FALSE	FALSE	TRUE	TRUE	FALSE
79608	TRUE	FALSE	FALSE	TRUE	FALSE	TRUE	TRUE	FALSE	TRUE	FALSE	TRUE	FALSE	TRUE	FALSE	TRUE	FALSE	TRUE	FALSE	TRUE	FALSE
79609	TRUE	FALSE	TRUE	FALSE	FALSE	TRUE	TRUE	FALSE	TRUE	FALSE	TRUE	FALSE	TRUE	FALSE	TRUE	FALSE	TRUE	FALSE	FALSE	TRUE
79610	TRUE	FALSE	TRUE	FALSE	FALSE	TRUE	TRUE	FALSE	TRUE	FALSE	TRUE	FALSE	TRUE	FALSE	FALSE	TRUE	TRUE	FALSE	TRUE	FALSE
79611	TRUE	FALSE	TRUE	FALSE	FALSE	TRUE	FALSE	TRUE	TRUE	FALSE	TRUE	FALSE	TRUE	FALSE	TRUE	FALSE	TRUE	FALSE	TRUE	FALSE
79612	TRUE	FALSE	TRUE	FALSE	FALSE	TRUE	TRUE	FALSE	TRUE	FALSE	FALSE	TRUE	TRUE	FALSE	TRUE	FALSE	TRUE	FALSE	TRUE	FALSE
79613	TRUE	FALSE	TRUE	FALSE	FALSE	TRUE	FALSE	TRUE	TRUE	FALSE	TRUE	FALSE	TRUE	FALSE	TRUE	FALSE	TRUE	FALSE	TRUE	FALSE
79614	TRUE	FALSE	TRUE	FALSE	TRUE	FALSE	TRUE	FALSE	TRUE	FALSE	TRUE	FALSE	FALSE	TRUE	TRUE	FALSE	TRUE	FALSE	FALSE	TRUE
79615	TRUE	FALSE	FALSE	TRUE	FALSE	TRUE	TRUE	FALSE	TRUE	FALSE	TRUE	FALSE	TRUE	FALSE	TRUE	FALSE	TRUE	FALSE	TRUE	FALSE
79616	TRUE	FALSE	TRUE	FALSE	FALSE	TRUE	TRUE	FALSE	TRUE	FALSE	TRUE	FALSE	TRUE	FALSE	TRUE	FALSE	TRUE	FALSE	FALSE	TRUE
79617	TRUE	FALSE	TRUE	FALSE	FALSE	TRUE	TRUE	FALSE	TRUE	FALSE	TRUE	FALSE	TRUE	FALSE	TRUE	FALSE	TRUE	FALSE	FALSE	TRUE
79618	TRUE	FALSE	TRUE	FALSE	FALSE	TRUE	TRUE	FALSE	TRUE	FALSE	TRUE	FALSE	TRUE	FALSE	TRUE	FALSE	TRUE	FALSE	FALSE	TRUE
79619	TRUE	FALSE	TRUE	FALSE	FALSE	TRUE	FALSE	TRUE	TRUE	FALSE	TRUE	FALSE	TRUE	FALSE	TRUE	FALSE	TRUE	FALSE	TRUE	FALSE
79620	TRUE	FALSE	FALSE	TRUE	FALSE	TRUE	TRUE	FALSE	TRUE	FALSE	TRUE	FALSE	TRUE	FALSE	TRUE	FALSE	TRUE	FALSE	TRUE	FALSE
79621	TRUE	FALSE	TRUE	FALSE	FALSE	TRUE	FALSE	TRUE	TRUE	FALSE	TRUE	FALSE	TRUE	FALSE	TRUE	FALSE	TRUE	FALSE	TRUE	FALSE
79623	TRUE	FALSE	TRUE	FALSE	FALSE	TRUE	TRUE	FALSE	TRUE	FALSE	TRUE	FALSE	TRUE	FALSE	FALSE	TRUE	TRUE	FALSE	TRUE	FALSE
79624	TRUE	FALSE	TRUE	FALSE	FALSE	TRUE	TRUE	FALSE	TRUE	FALSE	TRUE	FALSE	TRUE	FALSE	TRUE	FALSE	TRUE	FALSE	FALSE	TRUE
79625	TRUE	FALSE	TRUE	FALSE	FALSE	TRUE	TRUE	FALSE	TRUE	FALSE	FALSE	TRUE	TRUE	FALSE	TRUE	FALSE	TRUE	FALSE	TRUE	FALSE
79626	TRUE	FALSE	TRUE	FALSE	TRUE	FALSE	TRUE	FALSE	TRUE	FALSE	TRUE	FALSE	FALSE	TRUE	TRUE	FALSE	TRUE	FALSE	FALSE	TRUE
79627	TRUE	FALSE	TRUE	FALSE	TRUE	FALSE	TRUE	FALSE	TRUE	FALSE	TRUE	FALSE	FALSE	TRUE	TRUE	FALSE	TRUE	FALSE	FALSE	TRUE
79628	TRUE	FALSE	TRUE	FALSE	FALSE	TRUE	TRUE	FALSE	TRUE	FALSE	TRUE	FALSE	TRUE	FALSE	FALSE	TRUE	TRUE	FALSE	TRUE	FALSE
79629	FALSE	TRUE	TRUE	FALSE	TRUE	FALSE	TRUE	FALSE	TRUE	FALSE	TRUE	FALSE	TRUE	FALSE	FALSE	TRUE	TRUE	FALSE	TRUE	FALSE
79631	TRUE	FALSE	FALSE	TRUE	TRUE	FALSE	TRUE	FALSE	FALSE	TRUE	TRUE	FALSE	TRUE	FALSE	TRUE	FALSE	TRUE	FALSE	TRUE	FALSE
79632	TRUE	FALSE	FALSE	TRUE	TRUE	FALSE	TRUE	FALSE	FALSE	TRUE	TRUE	FALSE	TRUE	FALSE	TRUE	FALSE	TRUE	FALSE	TRUE	FALSE
79633	TRUE	FALSE	TRUE	FALSE	FALSE	TRUE	FALSE	TRUE	TRUE	FALSE	TRUE	FALSE	TRUE	FALSE	TRUE	FALSE	TRUE	FALSE	TRUE	FALSE
79634	TRUE	FALSE	TRUE	FALSE	TRUE	FALSE	TRUE	FALSE	FALSE	TRUE	TRUE	FALSE	TRUE	FALSE	TRUE	FALSE	TRUE	FALSE	FALSE	TRUE
79635	TRUE	FALSE	TRUE	FALSE	FALSE	TRUE	TRUE	FALSE	TRUE	FALSE	TRUE	FALSE	TRUE	FALSE	FALSE	TRUE	TRUE	FALSE	TRUE	FALSE
79637	TRUE	FALSE	TRUE	FALSE	TRUE	FALSE	FALSE	TRUE	TRUE	FALSE	TRUE	FALSE	FALSE	TRUE	TRUE	FALSE	TRUE	FALSE	TRUE	FALSE
79638	TRUE	FALSE	TRUE	FALSE	FALSE	TRUE	TRUE	FALSE	TRUE	FALSE	TRUE	FALSE	TRUE	FALSE	FALSE	TRUE	TRUE	FALSE	TRUE	FALSE
79639	TRUE	FALSE	FALSE	TRUE	TRUE	FALSE	TRUE	FALSE	FALSE	TRUE	TRUE	FALSE	TRUE	FALSE	TRUE	FALSE	TRUE	FALSE	TRUE	FALSE
79640	FALSE	TRUE	TRUE	FALSE	TRUE	FALSE	TRUE	FALSE	TRUE	FALSE	FALSE	TRUE	TRUE	FALSE	TRUE	FALSE	TRUE	FALSE	TRUE	FALSE
79643	TRUE	FALSE	TRUE	FALSE	TRUE	FALSE	TRUE	FALSE	FALSE	TRUE	TRUE	FALSE	TRUE	FALSE	FALSE	TRUE	TRUE	FALSE	TRUE	FALSE
79645	TRUE	FALSE	FALSE	TRUE	FALSE	TRUE	TRUE	FALSE	TRUE	FALSE	TRUE	FALSE	TRUE	FALSE	TRUE	FALSE	TRUE	FALSE	TRUE	FALSE
79646	TRUE	FALSE	TRUE	FALSE	TRUE	FALSE	TRUE	FALSE	TRUE	FALSE	TRUE	FALSE	FALSE	TRUE	FALSE	TRUE	TRUE	FALSE	TRUE	FALSE
79647	FALSE	TRUE	TRUE	FALSE	TRUE	FALSE	TRUE	FALSE	TRUE	FALSE	TRUE	FALSE	TRUE	FALSE	FALSE	TRUE	TRUE	FALSE	TRUE	FALSE
79648	TRUE	FALSE	FALSE	TRUE	TRUE	FALSE	TRUE	FALSE	TRUE	FALSE	TRUE	FALSE	TRUE	FALSE	TRUE	FALSE	FALSE	TRUE	TRUE	FALSE
79651	TRUE	FALSE	TRUE	FALSE	TRUE	FALSE	TRUE	FALSE	FALSE	TRUE	FALSE	TRUE	TRUE	FALSE	TRUE	FALSE	TRUE	FALSE	TRUE	FALSE
79652	TRUE	FALSE	FALSE	TRUE	FALSE	TRUE	TRUE	FALSE	TRUE	FALSE	TRUE	FALSE	TRUE	FALSE	TRUE	FALSE	TRUE	FALSE	TRUE	FALSE
79658	TRUE	FALSE	TRUE	FALSE	FALSE	TRUE	TRUE	FALSE	TRUE	FALSE	TRUE	FALSE	TRUE	FALSE	TRUE	FALSE	TRUE	FALSE	FALSE	TRUE
79659	FALSE	TRUE	FALSE	TRUE	TRUE	FALSE	TRUE	FALSE	TRUE	FALSE	TRUE	FALSE	TRUE	FALSE	TRUE	FALSE	TRUE	FALSE	TRUE	FALSE
79660	TRUE	FALSE	TRUE	FALSE	TRUE	FALSE	FALSE	TRUE	FALSE	TRUE	TRUE	FALSE	TRUE	FALSE	TRUE	FALSE	TRUE	FALSE	TRUE	FALSE
79661	TRUE	FALSE	TRUE	FALSE	TRUE	FALSE	FALSE	TRUE	FALSE	TRUE	TRUE	FALSE	TRUE	FALSE	TRUE	FALSE	TRUE	FALSE	TRUE	FALSE
79663	TRUE	FALSE	FALSE	TRUE	TRUE	FALSE	TRUE	FALSE	FALSE	TRUE	TRUE	FALSE	TRUE	FALSE	TRUE	FALSE	TRUE	FALSE	TRUE	FALSE
79664	TRUE	FALSE	TRUE	FALSE	FALSE	TRUE	FALSE	TRUE	TRUE	FALSE	TRUE	FALSE	TRUE	FALSE	TRUE	FALSE	TRUE	FALSE	TRUE	FALSE
79665	TRUE	FALSE	TRUE	FALSE	TRUE	FALSE	TRUE	FALSE	FALSE	TRUE	TRUE	FALSE	TRUE	FALSE	TRUE	FALSE	TRUE	FALSE	FALSE	TRUE
79666	TRUE	FALSE	TRUE	FALSE	TRUE	FALSE	TRUE	FALSE	FALSE	TRUE	TRUE	FALSE	TRUE	FALSE	TRUE	FALSE	TRUE	FALSE	FALSE	TRUE
79673	TRUE	FALSE	TRUE	FALSE	TRUE	FALSE	TRUE	FALSE	FALSE	TRUE	TRUE	FALSE	TRUE	FALSE	TRUE	FALSE	TRUE	FALSE	FALSE	TRUE
79674	TRUE	FALSE	TRUE	FALSE	TRUE	FALSE	TRUE	FALSE	FALSE	TRUE	TRUE	FALSE	TRUE	FALSE	TRUE	FALSE	TRUE	FALSE	FALSE	TRUE
79675	TRUE	FALSE	TRUE	FALSE	TRUE	FALSE	FALSE	TRUE	FALSE	TRUE	TRUE	FALSE	TRUE	FALSE	TRUE	FALSE	TRUE	FALSE	TRUE	FALSE
79677	FALSE	TRUE	TRUE	FALSE	TRUE	FALSE	TRUE	FALSE	TRUE	FALSE	FALSE	TRUE	TRUE	FALSE	TRUE	FALSE	TRUE	FALSE	TRUE	FALSE
79678	FALSE	TRUE	TRUE	FALSE	TRUE	FALSE	TRUE	FALSE	TRUE	FALSE	TRUE	FALSE	TRUE	FALSE	TRUE	FALSE	TRUE	FALSE	FALSE	TRUE
79679	TRUE	FALSE	TRUE	FALSE	TRUE	FALSE	TRUE	FALSE	FALSE	TRUE	FALSE	TRUE	TRUE	FALSE	TRUE	FALSE	TRUE	FALSE	TRUE	FALSE
79680	TRUE	FALSE	TRUE	FALSE	TRUE	FALSE	TRUE	FALSE	FALSE	TRUE	FALSE	TRUE	TRUE	FALSE	TRUE	FALSE	TRUE	FALSE	TRUE	FALSE
79681	FALSE	TRUE	FALSE	TRUE	TRUE	FALSE	TRUE	FALSE	TRUE	FALSE	TRUE	FALSE	TRUE	FALSE	TRUE	FALSE	TRUE	FALSE	TRUE	FALSE
79682	TRUE	FALSE	TRUE	FALSE	FALSE	TRUE	TRUE	FALSE	TRUE	FALSE	FALSE	TRUE	TRUE	FALSE	TRUE	FALSE	TRUE	FALSE	TRUE	FALSE
79683	TRUE	FALSE	TRUE	FALSE	FALSE	TRUE	TRUE	FALSE	TRUE	FALSE	TRUE	FALSE	TRUE	FALSE	TRUE	FALSE	TRUE	FALSE	FALSE	TRUE
79687	TRUE	FALSE	TRUE	FALSE	TRUE	FALSE	TRUE	FALSE	TRUE	FALSE	FALSE	TRUE	FALSE	TRUE	TRUE	FALSE	TRUE	FALSE	TRUE	FALSE
79689	FALSE	TRUE	TRUE	FALSE	TRUE	FALSE	TRUE	FALSE	TRUE	FALSE	TRUE	FALSE	TRUE	FALSE	FALSE	TRUE	TRUE	FALSE	TRUE	FALSE
79690	TRUE	FALSE	TRUE	FALSE	FALSE	TRUE	TRUE	FALSE	TRUE	FALSE	FALSE	TRUE	TRUE	FALSE	TRUE	FALSE	TRUE	FALSE	TRUE	FALSE
79691	TRUE	FALSE	TRUE	FALSE	TRUE	FALSE	TRUE	FALSE	FALSE	TRUE	TRUE	FALSE	TRUE	FALSE	TRUE	FALSE	TRUE	FALSE	FALSE	TRUE
79692	TRUE	FALSE	TRUE	FALSE	TRUE	FALSE	TRUE	FALSE	TRUE	FALSE	FALSE	TRUE	TRUE	FALSE	TRUE	FALSE	FALSE	TRUE	TRUE	FALSE
79693	TRUE	FALSE	TRUE	FALSE	TRUE	FALSE	FALSE	TRUE	FALSE	TRUE	TRUE	FALSE	TRUE	FALSE	TRUE	FALSE	TRUE	FALSE	TRUE	FALSE
79694	TRUE	FALSE	TRUE	FALSE	TRUE	FALSE	FALSE	TRUE	TRUE	FALSE	TRUE	FALSE	FALSE	TRUE	TRUE	FALSE	TRUE	FALSE	TRUE	FALSE
79695	FALSE	TRUE	TRUE	FALSE	TRUE	FALSE	TRUE	FALSE	TRUE	FALSE	TRUE	FALSE	TRUE	FALSE	FALSE	TRUE	TRUE	FALSE	TRUE	FALSE
79696	TRUE	FALSE	FALSE	TRUE	TRUE	FALSE	TRUE	FALSE	TRUE	FALSE	TRUE	FALSE	TRUE	FALSE	TRUE	FALSE	FALSE	TRUE	TRUE	FALSE
79697	TRUE	FALSE	TRUE	FALSE	TRUE	FALSE	TRUE	FALSE	TRUE	FALSE	TRUE	FALSE	TRUE	FALSE	TRUE	FALSE	FALSE	TRUE	FALSE	TRUE
79698	FALSE	TRUE	TRUE	FALSE	TRUE	FALSE	TRUE	FALSE	TRUE	FALSE	TRUE	FALSE	TRUE	FALSE	FALSE	TRUE	TRUE	FALSE	TRUE	FALSE
79699	FALSE	TRUE	TRUE	FALSE	TRUE	FALSE	TRUE	FALSE	TRUE	FALSE	FALSE	TRUE	TRUE	FALSE	TRUE	FALSE	TRUE	FALSE	TRUE	FALSE
79700	TRUE	FALSE	TRUE	FALSE	TRUE	FALSE	TRUE	FALSE	TRUE	FALSE	TRUE	FALSE	FALSE	TRUE	TRUE	FALSE	TRUE	FALSE	FALSE	TRUE
79701	TRUE	FALSE	TRUE	FALSE	TRUE	FALSE	TRUE	FALSE	TRUE	FALSE	TRUE	FALSE	TRUE	FALSE	TRUE	FALSE	FALSE	TRUE	FALSE	TRUE
79702	TRUE	FALSE	TRUE	FALSE	FALSE	TRUE	TRUE	FALSE	TRUE	FALSE	TRUE	FALSE	TRUE	FALSE	FALSE	TRUE	TRUE	FALSE	TRUE	FALSE
79703	TRUE	FALSE	TRUE	FALSE	TRUE	FALSE	FALSE	TRUE	TRUE	FALSE	TRUE	FALSE	FALSE	TRUE	TRUE	FALSE	TRUE	FALSE	TRUE	FALSE
79704	TRUE	FALSE	FALSE	TRUE	TRUE	FALSE	TRUE	FALSE	FALSE	TRUE	TRUE	FALSE	TRUE	FALSE	TRUE	FALSE	TRUE	FALSE	TRUE	FALSE
79705	TRUE	FALSE	TRUE	FALSE	FALSE	TRUE	TRUE	FALSE	TRUE	FALSE	FALSE	TRUE	TRUE	FALSE	TRUE	FALSE	TRUE	FALSE	TRUE	FALSE
79706	TRUE	FALSE	TRUE	FALSE	TRUE	FALSE	FALSE	TRUE	TRUE	FALSE	TRUE	FALSE	FALSE	TRUE	TRUE	FALSE	TRUE	FALSE	TRUE	FALSE
79707	TRUE	FALSE	TRUE	FALSE	FALSE	TRUE	FALSE	TRUE	TRUE	FALSE	TRUE	FALSE	TRUE	FALSE	TRUE	FALSE	TRUE	FALSE	TRUE	FALSE
79709	FALSE	TRUE	TRUE	FALSE	TRUE	FALSE	TRUE	FALSE	TRUE	FALSE	TRUE	FALSE	TRUE	FALSE	FALSE	TRUE	TRUE	FALSE	TRUE	FALSE
79710	TRUE	FALSE	TRUE	FALSE	TRUE	FALSE	TRUE	FALSE	TRUE	FALSE	TRUE	FALSE	FALSE	TRUE	TRUE	FALSE	TRUE	FALSE	FALSE	TRUE
79711	TRUE	FALSE	TRUE	FALSE	TRUE	FALSE	TRUE	FALSE	TRUE	FALSE	FALSE	TRUE	FALSE	TRUE	TRUE	FALSE	TRUE	FALSE	TRUE	FALSE
79713	FALSE	TRUE	TRUE	FALSE	TRUE	FALSE	TRUE	FALSE	TRUE	FALSE	TRUE	FALSE	TRUE	FALSE	FALSE	TRUE	TRUE	FALSE	TRUE	FALSE
79714	TRUE	FALSE	FALSE	TRUE	TRUE	FALSE	TRUE	FALSE	TRUE	FALSE	TRUE	FALSE	FALSE	TRUE	TRUE	FALSE	TRUE	FALSE	TRUE	FALSE
79715	FALSE	TRUE	FALSE	TRUE	TRUE	FALSE	TRUE	FALSE	TRUE	FALSE	TRUE	FALSE	TRUE	FALSE	TRUE	FALSE	TRUE	FALSE	TRUE	FALSE
79716	TRUE	FALSE	TRUE	FALSE	TRUE	FALSE	TRUE	FALSE	TRUE	FALSE	FALSE	TRUE	TRUE	FALSE	TRUE	FALSE	FALSE	TRUE	TRUE	FALSE
79719	TRUE	FALSE	TRUE	FALSE	TRUE	FALSE	TRUE	FALSE	TRUE	FALSE	TRUE	FALSE	FALSE	TRUE	TRUE	FALSE	TRUE	FALSE	FALSE	TRUE
79720	TRUE	FALSE	FALSE	TRUE	TRUE	FALSE	TRUE	FALSE	TRUE	FALSE	TRUE	FALSE	TRUE	FALSE	TRUE	FALSE	FALSE	TRUE	TRUE	FALSE
79721	TRUE	FALSE	TRUE	FALSE	TRUE	FALSE	FALSE	TRUE	TRUE	FALSE	TRUE	FALSE	FALSE	TRUE	TRUE	FALSE	TRUE	FALSE	TRUE	FALSE
79722	TRUE	FALSE	TRUE	FALSE	FALSE	TRUE	TRUE	FALSE	TRUE	FALSE	TRUE	FALSE	TRUE	FALSE	TRUE	FALSE	TRUE	FALSE	FALSE	TRUE
79723	TRUE	FALSE	TRUE	FALSE	TRUE	FALSE	TRUE	FALSE	TRUE	FALSE	FALSE	TRUE	FALSE	TRUE	TRUE	FALSE	TRUE	FALSE	TRUE	FALSE
79724	TRUE	FALSE	TRUE	FALSE	TRUE	FALSE	TRUE	FALSE	TRUE	FALSE	TRUE	FALSE	FALSE	TRUE	TRUE	FALSE	TRUE	FALSE	FALSE	TRUE
79725	TRUE	FALSE	TRUE	FALSE	TRUE	FALSE	TRUE	FALSE	TRUE	FALSE	FALSE	TRUE	FALSE	TRUE	TRUE	FALSE	TRUE	FALSE	TRUE	FALSE
79726	FALSE	TRUE	TRUE	FALSE	TRUE	FALSE	TRUE	FALSE	TRUE	FALSE	TRUE	FALSE	TRUE	FALSE	TRUE	FALSE	TRUE	FALSE	FALSE	TRUE
79727	TRUE	FALSE	FALSE	TRUE	TRUE	FALSE	TRUE	FALSE	TRUE	FALSE	TRUE	FALSE	FALSE	TRUE	TRUE	FALSE	TRUE	FALSE	TRUE	FALSE
79728	TRUE	FALSE	TRUE	FALSE	TRUE	FALSE	TRUE	FALSE	TRUE	FALSE	TRUE	FALSE	TRUE	FALSE	FALSE	TRUE	FALSE	TRUE	TRUE	FALSE
79729	TRUE	FALSE	TRUE	FALSE	TRUE	FALSE	FALSE	TRUE	TRUE	FALSE	TRUE	FALSE	FALSE	TRUE	TRUE	FALSE	TRUE	FALSE	TRUE	FALSE
79730	FALSE	TRUE	TRUE	FALSE	TRUE	FALSE	FALSE	TRUE	TRUE	FALSE	TRUE	FALSE	TRUE	FALSE	TRUE	FALSE	TRUE	FALSE	TRUE	FALSE
79731	TRUE	FALSE	TRUE	FALSE	TRUE	FALSE	TRUE	FALSE	FALSE	TRUE	FALSE	TRUE	TRUE	FALSE	TRUE	FALSE	TRUE	FALSE	TRUE	FALSE
79732	TRUE	FALSE	TRUE	FALSE	FALSE	TRUE	TRUE	FALSE	TRUE	FALSE	TRUE	FALSE	TRUE	FALSE	FALSE	TRUE	TRUE	FALSE	TRUE	FALSE
79736	TRUE	FALSE	TRUE	FALSE	TRUE	FALSE	TRUE	FALSE	TRUE	FALSE	FALSE	TRUE	FALSE	TRUE	TRUE	FALSE	TRUE	FALSE	TRUE	FALSE
79737	TRUE	FALSE	TRUE	FALSE	TRUE	FALSE	TRUE	FALSE	TRUE	FALSE	TRUE	FALSE	TRUE	FALSE	FALSE	TRUE	FALSE	TRUE	TRUE	FALSE
79738	TRUE	FALSE	FALSE	TRUE	TRUE	FALSE	TRUE	FALSE	TRUE	FALSE	TRUE	FALSE	FALSE	TRUE	TRUE	FALSE	TRUE	FALSE	TRUE	FALSE
79739	FALSE	TRUE	FALSE	TRUE	TRUE	FALSE	TRUE	FALSE	TRUE	FALSE	TRUE	FALSE	TRUE	FALSE	TRUE	FALSE	TRUE	FALSE	TRUE	FALSE
79742	TRUE	FALSE	TRUE	FALSE	FALSE	TRUE	TRUE	FALSE	TRUE	FALSE	TRUE	FALSE	TRUE	FALSE	TRUE	FALSE	TRUE	FALSE	FALSE	TRUE
79743	TRUE	FALSE	TRUE	FALSE	FALSE	TRUE	TRUE	FALSE	TRUE	FALSE	TRUE	FALSE	TRUE	FALSE	TRUE	FALSE	TRUE	FALSE	FALSE	TRUE
79744	TRUE	FALSE	TRUE	FALSE	FALSE	TRUE	TRUE	FALSE	TRUE	FALSE	TRUE	FALSE	TRUE	FALSE	TRUE	FALSE	TRUE	FALSE	FALSE	TRUE
79745	FALSE	TRUE	TRUE	FALSE	TRUE	FALSE	TRUE	FALSE	TRUE	FALSE	FALSE	TRUE	TRUE	FALSE	TRUE	FALSE	TRUE	FALSE	TRUE	FALSE
79748	TRUE	FALSE	TRUE	FALSE	TRUE	FALSE	TRUE	FALSE	TRUE	FALSE	TRUE	FALSE	FALSE	TRUE	TRUE	FALSE	TRUE	FALSE	FALSE	TRUE
79749	FALSE	TRUE	TRUE	FALSE	TRUE	FALSE	TRUE	FALSE	TRUE	FALSE	FALSE	TRUE	TRUE	FALSE	TRUE	FALSE	TRUE	FALSE	TRUE	FALSE
79946	FALSE	TRUE	TRUE	FALSE	TRUE	FALSE	TRUE	FALSE	TRUE	FALSE	FALSE	TRUE	TRUE	FALSE	TRUE	FALSE	TRUE	FALSE	TRUE	FALSE
79947	FALSE	TRUE	TRUE	FALSE	TRUE	FALSE	FALSE	TRUE	TRUE	FALSE	TRUE	FALSE	TRUE	FALSE	TRUE	FALSE	TRUE	FALSE	TRUE	FALSE
80818	TRUE	FALSE	TRUE	FALSE	FALSE	TRUE	TRUE	FALSE	TRUE	FALSE	TRUE	FALSE	TRUE	FALSE	TRUE	FALSE	TRUE	FALSE	FALSE	TRUE
80819	TRUE	FALSE	FALSE	TRUE	FALSE	TRUE	TRUE	FALSE	TRUE	FALSE	TRUE	FALSE	TRUE	FALSE	TRUE	FALSE	TRUE	FALSE	TRUE	FALSE
80821	TRUE	FALSE	TRUE	FALSE	TRUE	FALSE	FALSE	TRUE	FALSE	TRUE	TRUE	FALSE	TRUE	FALSE	TRUE	FALSE	TRUE	FALSE	TRUE	FALSE
80822	TRUE	FALSE	TRUE	FALSE	TRUE	FALSE	TRUE	FALSE	FALSE	TRUE	TRUE	FALSE	TRUE	FALSE	TRUE	FALSE	TRUE	FALSE	FALSE	TRUE
80823	TRUE	FALSE	TRUE	FALSE	FALSE	TRUE	TRUE	FALSE	TRUE	FALSE	FALSE	TRUE	TRUE	FALSE	TRUE	FALSE	TRUE	FALSE	TRUE	FALSE
80824	TRUE	FALSE	TRUE	FALSE	TRUE	FALSE	TRUE	FALSE	TRUE	FALSE	TRUE	FALSE	FALSE	TRUE	TRUE	FALSE	TRUE	FALSE	FALSE	TRUE
80825	TRUE	FALSE	TRUE	FALSE	FALSE	TRUE	TRUE	FALSE	TRUE	FALSE	FALSE	TRUE	TRUE	FALSE	TRUE	FALSE	TRUE	FALSE	TRUE	FALSE
80826	TRUE	FALSE	TRUE	FALSE	TRUE	FALSE	TRUE	FALSE	TRUE	FALSE	TRUE	FALSE	FALSE	TRUE	TRUE	FALSE	TRUE	FALSE	FALSE	TRUE
80827	TRUE	FALSE	FALSE	TRUE	TRUE	FALSE	TRUE	FALSE	TRUE	FALSE	TRUE	FALSE	FALSE	TRUE	TRUE	FALSE	TRUE	FALSE	TRUE	FALSE
80828	TRUE	FALSE	TRUE	FALSE	TRUE	FALSE	TRUE	FALSE	TRUE	FALSE	TRUE	FALSE	FALSE	TRUE	TRUE	FALSE	TRUE	FALSE	FALSE	TRUE
80829	TRUE	FALSE	TRUE	FALSE	TRUE	FALSE	FALSE	TRUE	TRUE	FALSE	TRUE	FALSE	FALSE	TRUE	TRUE	FALSE	TRUE	FALSE	TRUE	FALSE
80830	TRUE	FALSE	TRUE	FALSE	TRUE	FALSE	TRUE	FALSE	TRUE	FALSE	TRUE	FALSE	FALSE	TRUE	FALSE	TRUE	TRUE	FALSE	TRUE	FALSE
80831	TRUE	FALSE	TRUE	FALSE	TRUE	FALSE	TRUE	FALSE	FALSE	TRUE	TRUE	FALSE	TRUE	FALSE	FALSE	TRUE	TRUE	FALSE	TRUE	FALSE
80832	TRUE	FALSE	TRUE	FALSE	TRUE	FALSE	TRUE	FALSE	TRUE	FALSE	FALSE	TRUE	FALSE	TRUE	TRUE	FALSE	TRUE	FALSE	TRUE	FALSE
80833	TRUE	FALSE	TRUE	FALSE	TRUE	FALSE	TRUE	FALSE	FALSE	TRUE	TRUE	FALSE	TRUE	FALSE	FALSE	TRUE	TRUE	FALSE	TRUE	FALSE
80834	TRUE	FALSE	FALSE	TRUE	TRUE	FALSE	TRUE	FALSE	FALSE	TRUE	TRUE	FALSE	TRUE	FALSE	TRUE	FALSE	TRUE	FALSE	TRUE	FALSE
80835	TRUE	FALSE	TRUE	FALSE	TRUE	FALSE	TRUE	FALSE	FALSE	TRUE	TRUE	FALSE	TRUE	FALSE	FALSE	TRUE	TRUE	FALSE	TRUE	FALSE
80836	FALSE	TRUE	TRUE	FALSE	TRUE	FALSE	TRUE	FALSE	TRUE	FALSE	TRUE	FALSE	TRUE	FALSE	TRUE	FALSE	TRUE	FALSE	FALSE	TRUE
80837	FALSE	TRUE	TRUE	FALSE	TRUE	FALSE	TRUE	FALSE	TRUE	FALSE	FALSE	TRUE	TRUE	FALSE	TRUE	FALSE	TRUE	FALSE	TRUE	FALSE
80838	TRUE	FALSE	TRUE	FALSE	TRUE	FALSE	TRUE	FALSE	TRUE	FALSE	TRUE	FALSE	FALSE	TRUE	FALSE	TRUE	TRUE	FALSE	TRUE	FALSE
80839	TRUE	FALSE	TRUE	FALSE	TRUE	FALSE	TRUE	FALSE	TRUE	FALSE	TRUE	FALSE	FALSE	TRUE	FALSE	TRUE	TRUE	FALSE	TRUE	FALSE
80840	TRUE	FALSE	FALSE	TRUE	TRUE	FALSE	TRUE	FALSE	TRUE	FALSE	TRUE	FALSE	FALSE	TRUE	TRUE	FALSE	TRUE	FALSE	TRUE	FALSE
80841	TRUE	FALSE	FALSE	TRUE	TRUE	FALSE	TRUE	FALSE	FALSE	TRUE	TRUE	FALSE	TRUE	FALSE	TRUE	FALSE	TRUE	FALSE	TRUE	FALSE
80842	TRUE	FALSE	FALSE	TRUE	TRUE	FALSE	TRUE	FALSE	TRUE	FALSE	TRUE	FALSE	FALSE	TRUE	TRUE	FALSE	TRUE	FALSE	TRUE	FALSE
80843	TRUE	FALSE	TRUE	FALSE	TRUE	FALSE	TRUE	FALSE	TRUE	FALSE	TRUE	FALSE	FALSE	TRUE	TRUE	FALSE	TRUE	FALSE	FALSE	TRUE
80844	TRUE	FALSE	TRUE	FALSE	TRUE	FALSE	TRUE	FALSE	FALSE	TRUE	TRUE	FALSE	TRUE	FALSE	FALSE	TRUE	TRUE	FALSE	TRUE	FALSE
80845	FALSE	TRUE	TRUE	FALSE	TRUE	FALSE	TRUE	FALSE	TRUE	FALSE	TRUE	FALSE	TRUE	FALSE	TRUE	FALSE	TRUE	FALSE	FALSE	TRUE
80846	TRUE	FALSE	TRUE	FALSE	TRUE	FALSE	TRUE	FALSE	TRUE	FALSE	FALSE	TRUE	FALSE	TRUE	TRUE	FALSE	TRUE	FALSE	TRUE	FALSE
80847	TRUE	FALSE	TRUE	FALSE	FALSE	TRUE	TRUE	FALSE	TRUE	FALSE	TRUE	FALSE	TRUE	FALSE	TRUE	FALSE	TRUE	FALSE	FALSE	TRUE
80848	TRUE	FALSE	FALSE	TRUE	TRUE	FALSE	TRUE	FALSE	FALSE	TRUE	TRUE	FALSE	TRUE	FALSE	TRUE	FALSE	TRUE	FALSE	TRUE	FALSE
80849	TRUE	FALSE	TRUE	FALSE	TRUE	FALSE	TRUE	FALSE	TRUE	FALSE	TRUE	FALSE	FALSE	TRUE	TRUE	FALSE	TRUE	FALSE	FALSE	TRUE
80850	TRUE	FALSE	TRUE	FALSE	TRUE	FALSE	TRUE	FALSE	FALSE	TRUE	TRUE	FALSE	TRUE	FALSE	TRUE	FALSE	TRUE	FALSE	FALSE	TRUE
80851	TRUE	FALSE	TRUE	FALSE	TRUE	FALSE	TRUE	FALSE	TRUE	FALSE	TRUE	FALSE	FALSE	TRUE	TRUE	FALSE	TRUE	FALSE	FALSE	TRUE
80852	TRUE	FALSE	TRUE	FALSE	TRUE	FALSE	TRUE	FALSE	FALSE	TRUE	TRUE	FALSE	TRUE	FALSE	FALSE	TRUE	TRUE	FALSE	TRUE	FALSE
80853	TRUE	FALSE	FALSE	TRUE	TRUE	FALSE	TRUE	FALSE	FALSE	TRUE	TRUE	FALSE	TRUE	FALSE	TRUE	FALSE	TRUE	FALSE	TRUE	FALSE
80854	FALSE	TRUE	TRUE	FALSE	TRUE	FALSE	TRUE	FALSE	TRUE	FALSE	FALSE	TRUE	TRUE	FALSE	TRUE	FALSE	TRUE	FALSE	TRUE	FALSE
80855	FALSE	TRUE	FALSE	TRUE	TRUE	FALSE	TRUE	FALSE	TRUE	FALSE	TRUE	FALSE	TRUE	FALSE	TRUE	FALSE	TRUE	FALSE	TRUE	FALSE
80856	FALSE	TRUE	FALSE	TRUE	TRUE	FALSE	TRUE	FALSE	TRUE	FALSE	TRUE	FALSE	TRUE	FALSE	TRUE	FALSE	TRUE	FALSE	TRUE	FALSE
80857	TRUE	FALSE	FALSE	TRUE	FALSE	TRUE	TRUE	FALSE	TRUE	FALSE	TRUE	FALSE	TRUE	FALSE	TRUE	FALSE	TRUE	FALSE	TRUE	FALSE
80858	TRUE	FALSE	FALSE	TRUE	TRUE	FALSE	TRUE	FALSE	TRUE	FALSE	TRUE	FALSE	FALSE	TRUE	TRUE	FALSE	TRUE	FALSE	TRUE	FALSE
80859	FALSE	TRUE	TRUE	FALSE	TRUE	FALSE	TRUE	FALSE	TRUE	FALSE	FALSE	TRUE	TRUE	FALSE	TRUE	FALSE	TRUE	FALSE	TRUE	FALSE
80860	FALSE	TRUE	TRUE	FALSE	TRUE	FALSE	FALSE	TRUE	TRUE	FALSE	TRUE	FALSE	TRUE	FALSE	TRUE	FALSE	TRUE	FALSE	TRUE	FALSE
80861	TRUE	FALSE	TRUE	FALSE	TRUE	FALSE	TRUE	FALSE	FALSE	TRUE	TRUE	FALSE	TRUE	FALSE	FALSE	TRUE	TRUE	FALSE	TRUE	FALSE
80862	TRUE	FALSE	TRUE	FALSE	TRUE	FALSE	TRUE	FALSE	TRUE	FALSE	TRUE	FALSE	FALSE	TRUE	FALSE	TRUE	TRUE	FALSE	TRUE	FALSE
80863	TRUE	FALSE	FALSE	TRUE	FALSE	TRUE	TRUE	FALSE	TRUE	FALSE	TRUE	FALSE	TRUE	FALSE	TRUE	FALSE	TRUE	FALSE	TRUE	FALSE
80864	TRUE	FALSE	TRUE	FALSE	TRUE	FALSE	TRUE	FALSE	TRUE	FALSE	TRUE	FALSE	FALSE	TRUE	FALSE	TRUE	TRUE	FALSE	TRUE	FALSE
80865	FALSE	TRUE	TRUE	FALSE	TRUE	FALSE	FALSE	TRUE	TRUE	FALSE	TRUE	FALSE	TRUE	FALSE	TRUE	FALSE	TRUE	FALSE	TRUE	FALSE
80866	TRUE	FALSE	TRUE	FALSE	TRUE	FALSE	FALSE	TRUE	TRUE	FALSE	TRUE	FALSE	FALSE	TRUE	TRUE	FALSE	TRUE	FALSE	TRUE	FALSE
80867	TRUE	FALSE	TRUE	FALSE	TRUE	FALSE	TRUE	FALSE	FALSE	TRUE	TRUE	FALSE	TRUE	FALSE	FALSE	TRUE	TRUE	FALSE	TRUE	FALSE
80868	TRUE	FALSE	TRUE	FALSE	FALSE	TRUE	TRUE	FALSE	TRUE	FALSE	TRUE	FALSE	TRUE	FALSE	FALSE	TRUE	TRUE	FALSE	TRUE	FALSE
80869	TRUE	FALSE	TRUE	FALSE	TRUE	FALSE	TRUE	FALSE	TRUE	FALSE	TRUE	FALSE	FALSE	TRUE	FALSE	TRUE	TRUE	FALSE	TRUE	FALSE
80870	TRUE	FALSE	TRUE	FALSE	FALSE	TRUE	TRUE	FALSE	TRUE	FALSE	TRUE	FALSE	TRUE	FALSE	TRUE	FALSE	TRUE	FALSE	FALSE	TRUE
80871	FALSE	TRUE	FALSE	TRUE	TRUE	FALSE	TRUE	FALSE	TRUE	FALSE	TRUE	FALSE	TRUE	FALSE	TRUE	FALSE	TRUE	FALSE	TRUE	FALSE
80872	TRUE	FALSE	FALSE	TRUE	FALSE	TRUE	TRUE	FALSE	TRUE	FALSE	TRUE	FALSE	TRUE	FALSE	TRUE	FALSE	TRUE	FALSE	TRUE	FALSE
80873	TRUE	FALSE	TRUE	FALSE	TRUE	FALSE	TRUE	FALSE	TRUE	FALSE	TRUE	FALSE	FALSE	TRUE	FALSE	TRUE	TRUE	FALSE	TRUE	FALSE
80874	TRUE	FALSE	TRUE	FALSE	TRUE	FALSE	TRUE	FALSE	TRUE	FALSE	TRUE	FALSE	FALSE	TRUE	TRUE	FALSE	TRUE	FALSE	FALSE	TRUE
80875	TRUE	FALSE	TRUE	FALSE	FALSE	TRUE	TRUE	FALSE	TRUE	FALSE	TRUE	FALSE	TRUE	FALSE	TRUE	FALSE	TRUE	FALSE	FALSE	TRUE
80876	TRUE	FALSE	TRUE	FALSE	TRUE	FALSE	TRUE	FALSE	TRUE	FALSE	FALSE	TRUE	FALSE	TRUE	TRUE	FALSE	TRUE	FALSE	TRUE	FALSE
80877	TRUE	FALSE	TRUE	FALSE	TRUE	FALSE	TRUE	FALSE	FALSE	TRUE	TRUE	FALSE	TRUE	FALSE	FALSE	TRUE	TRUE	FALSE	TRUE	FALSE
80878	TRUE	FALSE	FALSE	TRUE	TRUE	FALSE	TRUE	FALSE	TRUE	FALSE	TRUE	FALSE	FALSE	TRUE	TRUE	FALSE	TRUE	FALSE	TRUE	FALSE
80879	TRUE	FALSE	TRUE	FALSE	TRUE	FALSE	FALSE	TRUE	TRUE	FALSE	TRUE	FALSE	FALSE	TRUE	TRUE	FALSE	TRUE	FALSE	TRUE	FALSE
80880	TRUE	FALSE	FALSE	TRUE	TRUE	FALSE	TRUE	FALSE	TRUE	FALSE	TRUE	FALSE	FALSE	TRUE	TRUE	FALSE	TRUE	FALSE	TRUE	FALSE
80881	TRUE	FALSE	TRUE	FALSE	TRUE	FALSE	TRUE	FALSE	TRUE	FALSE	TRUE	FALSE	FALSE	TRUE	TRUE	FALSE	TRUE	FALSE	FALSE	TRUE
80882	TRUE	FALSE	TRUE	FALSE	FALSE	TRUE	TRUE	FALSE	TRUE	FALSE	TRUE	FALSE	TRUE	FALSE	FALSE	TRUE	TRUE	FALSE	TRUE	FALSE
80883	TRUE	FALSE	TRUE	FALSE	FALSE	TRUE	TRUE	FALSE	TRUE	FALSE	TRUE	FALSE	TRUE	FALSE	FALSE	TRUE	TRUE	FALSE	TRUE	FALSE
80884	FALSE	TRUE	TRUE	FALSE	TRUE	FALSE	FALSE	TRUE	TRUE	FALSE	TRUE	FALSE	TRUE	FALSE	TRUE	FALSE	TRUE	FALSE	TRUE	FALSE
80885	TRUE	FALSE	TRUE	FALSE	FALSE	TRUE	FALSE	TRUE	TRUE	FALSE	TRUE	FALSE	TRUE	FALSE	TRUE	FALSE	TRUE	FALSE	TRUE	FALSE
80886	TRUE	FALSE	TRUE	FALSE	TRUE	FALSE	TRUE	FALSE	FALSE	TRUE	TRUE	FALSE	TRUE	FALSE	TRUE	FALSE	TRUE	FALSE	FALSE	TRUE
80887	TRUE	FALSE	TRUE	FALSE	TRUE	FALSE	TRUE	FALSE	TRUE	FALSE	TRUE	FALSE	FALSE	TRUE	FALSE	TRUE	TRUE	FALSE	TRUE	FALSE
80888	TRUE	FALSE	TRUE	FALSE	FALSE	TRUE	TRUE	FALSE	TRUE	FALSE	TRUE	FALSE	TRUE	FALSE	TRUE	FALSE	TRUE	FALSE	FALSE	TRUE
80889	FALSE	TRUE	FALSE	TRUE	TRUE	FALSE	TRUE	FALSE	TRUE	FALSE	TRUE	FALSE	TRUE	FALSE	TRUE	FALSE	TRUE	FALSE	TRUE	FALSE
80890	FALSE	TRUE	FALSE	TRUE	TRUE	FALSE	TRUE	FALSE	TRUE	FALSE	TRUE	FALSE	TRUE	FALSE	TRUE	FALSE	TRUE	FALSE	TRUE	FALSE
80891	TRUE	FALSE	TRUE	FALSE	FALSE	TRUE	TRUE	FALSE	TRUE	FALSE	TRUE	FALSE	TRUE	FALSE	FALSE	TRUE	TRUE	FALSE	TRUE	FALSE
80892	TRUE	FALSE	TRUE	FALSE	TRUE	FALSE	FALSE	TRUE	FALSE	TRUE	TRUE	FALSE	TRUE	FALSE	TRUE	FALSE	TRUE	FALSE	TRUE	FALSE
80893	TRUE	FALSE	FALSE	TRUE	TRUE	FALSE	TRUE	FALSE	FALSE	TRUE	TRUE	FALSE	TRUE	FALSE	TRUE	FALSE	TRUE	FALSE	TRUE	FALSE
80894	TRUE	FALSE	TRUE	FALSE	TRUE	FALSE	TRUE	FALSE	TRUE	FALSE	TRUE	FALSE	FALSE	TRUE	FALSE	TRUE	TRUE	FALSE	TRUE	FALSE
80895	TRUE	FALSE	TRUE	FALSE	FALSE	TRUE	TRUE	FALSE	TRUE	FALSE	TRUE	FALSE	TRUE	FALSE	FALSE	TRUE	TRUE	FALSE	TRUE	FALSE
80896	TRUE	FALSE	TRUE	FALSE	FALSE	TRUE	TRUE	FALSE	TRUE	FALSE	TRUE	FALSE	TRUE	FALSE	FALSE	TRUE	TRUE	FALSE	TRUE	FALSE
81492	TRUE	FALSE	TRUE	FALSE	FALSE	TRUE	TRUE	FALSE	TRUE	FALSE	FALSE	TRUE	TRUE	FALSE	TRUE	FALSE	TRUE	FALSE	TRUE	FALSE
81493	TRUE	FALSE	TRUE	FALSE	TRUE	FALSE	FALSE	TRUE	TRUE	FALSE	TRUE	FALSE	TRUE	FALSE	TRUE	FALSE	FALSE	TRUE	TRUE	FALSE
82501	FALSE	TRUE	TRUE	FALSE	TRUE	FALSE	FALSE	TRUE	TRUE	FALSE	TRUE	FALSE	TRUE	FALSE	TRUE	FALSE	TRUE	FALSE	TRUE	FALSE
82503	TRUE	FALSE	TRUE	FALSE	TRUE	FALSE	TRUE	FALSE	TRUE	FALSE	TRUE	FALSE	TRUE	FALSE	TRUE	FALSE	FALSE	TRUE	FALSE	TRUE
82504	TRUE	FALSE	TRUE	FALSE	TRUE	FALSE	TRUE	FALSE	TRUE	FALSE	TRUE	FALSE	FALSE	TRUE	FALSE	TRUE	TRUE	FALSE	TRUE	FALSE
82505	FALSE	TRUE	TRUE	FALSE	TRUE	FALSE	TRUE	FALSE	TRUE	FALSE	FALSE	TRUE	TRUE	FALSE	TRUE	FALSE	TRUE	FALSE	TRUE	FALSE
82506	TRUE	FALSE	TRUE	FALSE	TRUE	FALSE	FALSE	TRUE	TRUE	FALSE	TRUE	FALSE	TRUE	FALSE	TRUE	FALSE	FALSE	TRUE	TRUE	FALSE
82509	TRUE	FALSE	TRUE	FALSE	TRUE	FALSE	TRUE	FALSE	FALSE	TRUE	FALSE	TRUE	TRUE	FALSE	TRUE	FALSE	TRUE	FALSE	TRUE	FALSE
82510	FALSE	TRUE	TRUE	FALSE	TRUE	FALSE	TRUE	FALSE	TRUE	FALSE	FALSE	TRUE	TRUE	FALSE	TRUE	FALSE	TRUE	FALSE	TRUE	FALSE
82511	TRUE	FALSE	TRUE	FALSE	TRUE	FALSE	TRUE	FALSE	TRUE	FALSE	TRUE	FALSE	FALSE	TRUE	TRUE	FALSE	TRUE	FALSE	FALSE	TRUE
82512	FALSE	TRUE	TRUE	FALSE	TRUE	FALSE	TRUE	FALSE	TRUE	FALSE	TRUE	FALSE	TRUE	FALSE	FALSE	TRUE	TRUE	FALSE	TRUE	FALSE
82513	FALSE	TRUE	TRUE	FALSE	TRUE	FALSE	TRUE	FALSE	TRUE	FALSE	FALSE	TRUE	TRUE	FALSE	TRUE	FALSE	TRUE	FALSE	TRUE	FALSE
82514	TRUE	FALSE	TRUE	FALSE	TRUE	FALSE	TRUE	FALSE	TRUE	FALSE	TRUE	FALSE	TRUE	FALSE	FALSE	TRUE	FALSE	TRUE	TRUE	FALSE
82516	TRUE	FALSE	TRUE	FALSE	TRUE	FALSE	TRUE	FALSE	TRUE	FALSE	TRUE	FALSE	FALSE	TRUE	TRUE	FALSE	TRUE	FALSE	FALSE	TRUE
82518	TRUE	FALSE	TRUE	FALSE	FALSE	TRUE	TRUE	FALSE	TRUE	FALSE	FALSE	TRUE	TRUE	FALSE	TRUE	FALSE	TRUE	FALSE	TRUE	FALSE
82529	TRUE	FALSE	FALSE	TRUE	TRUE	FALSE	TRUE	FALSE	TRUE	FALSE	TRUE	FALSE	TRUE	FALSE	TRUE	FALSE	FALSE	TRUE	TRUE	FALSE
82530	TRUE	FALSE	TRUE	FALSE	TRUE	FALSE	TRUE	FALSE	TRUE	FALSE	TRUE	FALSE	TRUE	FALSE	TRUE	FALSE	FALSE	TRUE	FALSE	TRUE
82531	TRUE	FALSE	TRUE	FALSE	TRUE	FALSE	TRUE	FALSE	TRUE	FALSE	TRUE	FALSE	FALSE	TRUE	TRUE	FALSE	TRUE	FALSE	FALSE	TRUE
82532	FALSE	TRUE	FALSE	TRUE	TRUE	FALSE	TRUE	FALSE	TRUE	FALSE	TRUE	FALSE	TRUE	FALSE	TRUE	FALSE	TRUE	FALSE	TRUE	FALSE
82533	TRUE	FALSE	TRUE	FALSE	TRUE	FALSE	FALSE	TRUE	TRUE	FALSE	TRUE	FALSE	TRUE	FALSE	TRUE	FALSE	FALSE	TRUE	TRUE	FALSE
82535	TRUE	FALSE	TRUE	FALSE	TRUE	FALSE	TRUE	FALSE	TRUE	FALSE	FALSE	TRUE	FALSE	TRUE	TRUE	FALSE	TRUE	FALSE	TRUE	FALSE
82536	TRUE	FALSE	TRUE	FALSE	TRUE	FALSE	TRUE	FALSE	TRUE	FALSE	FALSE	TRUE	FALSE	TRUE	TRUE	FALSE	TRUE	FALSE	TRUE	FALSE
82537	TRUE	FALSE	FALSE	TRUE	TRUE	FALSE	TRUE	FALSE	FALSE	TRUE	TRUE	FALSE	TRUE	FALSE	TRUE	FALSE	TRUE	FALSE	TRUE	FALSE
82538	FALSE	TRUE	TRUE	FALSE	TRUE	FALSE	TRUE	FALSE	TRUE	FALSE	FALSE	TRUE	TRUE	FALSE	TRUE	FALSE	TRUE	FALSE	TRUE	FALSE
82539	TRUE	FALSE	TRUE	FALSE	TRUE	FALSE	TRUE	FALSE	TRUE	FALSE	TRUE	FALSE	TRUE	FALSE	FALSE	TRUE	FALSE	TRUE	TRUE	FALSE
82540	TRUE	FALSE	FALSE	TRUE	FALSE	TRUE	TRUE	FALSE	TRUE	FALSE	TRUE	FALSE	TRUE	FALSE	TRUE	FALSE	TRUE	FALSE	TRUE	FALSE
82541	TRUE	FALSE	TRUE	FALSE	TRUE	FALSE	FALSE	TRUE	FALSE	TRUE	TRUE	FALSE	TRUE	FALSE	TRUE	FALSE	TRUE	FALSE	TRUE	FALSE
82542	TRUE	FALSE	TRUE	FALSE	TRUE	FALSE	TRUE	FALSE	TRUE	FALSE	FALSE	TRUE	FALSE	TRUE	TRUE	FALSE	TRUE	FALSE	TRUE	FALSE
82543	FALSE	TRUE	TRUE	FALSE	TRUE	FALSE	TRUE	FALSE	TRUE	FALSE	TRUE	FALSE	TRUE	FALSE	TRUE	FALSE	TRUE	FALSE	FALSE	TRUE
82544	TRUE	FALSE	FALSE	TRUE	TRUE	FALSE	TRUE	FALSE	FALSE	TRUE	TRUE	FALSE	TRUE	FALSE	TRUE	FALSE	TRUE	FALSE	TRUE	FALSE
82545	FALSE	TRUE	TRUE	FALSE	TRUE	FALSE	TRUE	FALSE	TRUE	FALSE	TRUE	FALSE	TRUE	FALSE	TRUE	FALSE	TRUE	FALSE	FALSE	TRUE
82547	TRUE	FALSE	TRUE	FALSE	TRUE	FALSE	TRUE	FALSE	TRUE	FALSE	TRUE	FALSE	TRUE	FALSE	TRUE	FALSE	FALSE	TRUE	FALSE	TRUE
82549	TRUE	FALSE	TRUE	FALSE	FALSE	TRUE	FALSE	TRUE	TRUE	FALSE	TRUE	FALSE	TRUE	FALSE	TRUE	FALSE	TRUE	FALSE	TRUE	FALSE
82550	FALSE	TRUE	TRUE	FALSE	TRUE	FALSE	FALSE	TRUE	TRUE	FALSE	TRUE	FALSE	TRUE	FALSE	TRUE	FALSE	TRUE	FALSE	TRUE	FALSE
82551	FALSE	TRUE	TRUE	FALSE	TRUE	FALSE	TRUE	FALSE	TRUE	FALSE	TRUE	FALSE	TRUE	FALSE	FALSE	TRUE	TRUE	FALSE	TRUE	FALSE
82554	TRUE	FALSE	TRUE	FALSE	TRUE	FALSE	FALSE	TRUE	TRUE	FALSE	TRUE	FALSE	FALSE	TRUE	TRUE	FALSE	TRUE	FALSE	TRUE	FALSE
82557	TRUE	FALSE	TRUE	FALSE	TRUE	FALSE	FALSE	TRUE	TRUE	FALSE	TRUE	FALSE	FALSE	TRUE	TRUE	FALSE	TRUE	FALSE	TRUE	FALSE
82559	TRUE	FALSE	TRUE	FALSE	TRUE	FALSE	FALSE	TRUE	TRUE	FALSE	TRUE	FALSE	FALSE	TRUE	TRUE	FALSE	TRUE	FALSE	TRUE	FALSE
82560	TRUE	FALSE	TRUE	FALSE	TRUE	FALSE	TRUE	FALSE	FALSE	TRUE	TRUE	FALSE	TRUE	FALSE	FALSE	TRUE	TRUE	FALSE	TRUE	FALSE
82562	TRUE	FALSE	TRUE	FALSE	FALSE	TRUE	TRUE	FALSE	TRUE	FALSE	FALSE	TRUE	TRUE	FALSE	TRUE	FALSE	TRUE	FALSE	TRUE	FALSE
82563	TRUE	FALSE	TRUE	FALSE	TRUE	FALSE	TRUE	FALSE	TRUE	FALSE	TRUE	FALSE	TRUE	FALSE	TRUE	FALSE	FALSE	TRUE	FALSE	TRUE
82564	TRUE	FALSE	TRUE	FALSE	FALSE	TRUE	FALSE	TRUE	TRUE	FALSE	TRUE	FALSE	TRUE	FALSE	TRUE	FALSE	TRUE	FALSE	TRUE	FALSE
82565	TRUE	FALSE	TRUE	FALSE	FALSE	TRUE	TRUE	FALSE	TRUE	FALSE	TRUE	FALSE	TRUE	FALSE	FALSE	TRUE	TRUE	FALSE	TRUE	FALSE
82566	TRUE	FALSE	TRUE	FALSE	TRUE	FALSE	TRUE	FALSE	TRUE	FALSE	FALSE	TRUE	TRUE	FALSE	TRUE	FALSE	FALSE	TRUE	TRUE	FALSE
82568	TRUE	FALSE	TRUE	FALSE	TRUE	FALSE	TRUE	FALSE	TRUE	FALSE	TRUE	FALSE	FALSE	TRUE	FALSE	TRUE	TRUE	FALSE	TRUE	FALSE
82569	TRUE	FALSE	TRUE	FALSE	TRUE	FALSE	TRUE	FALSE	TRUE	FALSE	FALSE	TRUE	TRUE	FALSE	TRUE	FALSE	FALSE	TRUE	TRUE	FALSE
82570	TRUE	FALSE	TRUE	FALSE	TRUE	FALSE	TRUE	FALSE	TRUE	FALSE	TRUE	FALSE	TRUE	FALSE	FALSE	TRUE	FALSE	TRUE	TRUE	FALSE
82571	TRUE	FALSE	TRUE	FALSE	TRUE	FALSE	TRUE	FALSE	FALSE	TRUE	TRUE	FALSE	TRUE	FALSE	TRUE	FALSE	TRUE	FALSE	FALSE	TRUE
82572	TRUE	FALSE	TRUE	FALSE	TRUE	FALSE	TRUE	FALSE	TRUE	FALSE	FALSE	TRUE	TRUE	FALSE	TRUE	FALSE	FALSE	TRUE	TRUE	FALSE
82573	TRUE	FALSE	TRUE	FALSE	TRUE	FALSE	TRUE	FALSE	TRUE	FALSE	TRUE	FALSE	TRUE	FALSE	FALSE	TRUE	FALSE	TRUE	TRUE	FALSE
82575	TRUE	FALSE	TRUE	FALSE	TRUE	FALSE	TRUE	FALSE	FALSE	TRUE	FALSE	TRUE	TRUE	FALSE	TRUE	FALSE	TRUE	FALSE	TRUE	FALSE
82576	TRUE	FALSE	TRUE	FALSE	TRUE	FALSE	TRUE	FALSE	FALSE	TRUE	TRUE	FALSE	TRUE	FALSE	FALSE	TRUE	TRUE	FALSE	TRUE	FALSE
82577	TRUE	FALSE	TRUE	FALSE	TRUE	FALSE	TRUE	FALSE	TRUE	FALSE	FALSE	TRUE	TRUE	FALSE	TRUE	FALSE	FALSE	TRUE	TRUE	FALSE
82578	TRUE	FALSE	TRUE	FALSE	TRUE	FALSE	TRUE	FALSE	TRUE	FALSE	FALSE	TRUE	TRUE	FALSE	TRUE	FALSE	FALSE	TRUE	TRUE	FALSE
82579	FALSE	TRUE	FALSE	TRUE	TRUE	FALSE	TRUE	FALSE	TRUE	FALSE	TRUE	FALSE	TRUE	FALSE	TRUE	FALSE	TRUE	FALSE	TRUE	FALSE
82580	TRUE	FALSE	TRUE	FALSE	FALSE	TRUE	TRUE	FALSE	TRUE	FALSE	TRUE	FALSE	TRUE	FALSE	FALSE	TRUE	TRUE	FALSE	TRUE	FALSE
82581	TRUE	FALSE	FALSE	TRUE	TRUE	FALSE	TRUE	FALSE	TRUE	FALSE	TRUE	FALSE	FALSE	TRUE	TRUE	FALSE	TRUE	FALSE	TRUE	FALSE
82583	TRUE	FALSE	TRUE	FALSE	FALSE	TRUE	TRUE	FALSE	TRUE	FALSE	TRUE	FALSE	TRUE	FALSE	TRUE	FALSE	TRUE	FALSE	FALSE	TRUE
82585	FALSE	TRUE	TRUE	FALSE	TRUE	FALSE	FALSE	TRUE	TRUE	FALSE	TRUE	FALSE	TRUE	FALSE	TRUE	FALSE	TRUE	FALSE	TRUE	FALSE
82586	TRUE	FALSE	TRUE	FALSE	FALSE	TRUE	TRUE	FALSE	TRUE	FALSE	TRUE	FALSE	TRUE	FALSE	FALSE	TRUE	TRUE	FALSE	TRUE	FALSE
82587	TRUE	FALSE	TRUE	FALSE	TRUE	FALSE	FALSE	TRUE	FALSE	TRUE	TRUE	FALSE	TRUE	FALSE	TRUE	FALSE	TRUE	FALSE	TRUE	FALSE
82588	TRUE	FALSE	TRUE	FALSE	TRUE	FALSE	FALSE	TRUE	FALSE	TRUE	TRUE	FALSE	TRUE	FALSE	TRUE	FALSE	TRUE	FALSE	TRUE	FALSE
82589	FALSE	TRUE	FALSE	TRUE	TRUE	FALSE	TRUE	FALSE	TRUE	FALSE	TRUE	FALSE	TRUE	FALSE	TRUE	FALSE	TRUE	FALSE	TRUE	FALSE
82591	TRUE	FALSE	TRUE	FALSE	FALSE	TRUE	TRUE	FALSE	TRUE	FALSE	TRUE	FALSE	TRUE	FALSE	FALSE	TRUE	TRUE	FALSE	TRUE	FALSE
82592	TRUE	FALSE	TRUE	FALSE	TRUE	FALSE	TRUE	FALSE	TRUE	FALSE	TRUE	FALSE	TRUE	FALSE	FALSE	TRUE	FALSE	TRUE	TRUE	FALSE
82593	TRUE	FALSE	TRUE	FALSE	FALSE	TRUE	TRUE	FALSE	TRUE	FALSE	TRUE	FALSE	TRUE	FALSE	TRUE	FALSE	TRUE	FALSE	FALSE	TRUE
82594	TRUE	FALSE	TRUE	FALSE	FALSE	TRUE	TRUE	FALSE	TRUE	FALSE	TRUE	FALSE	TRUE	FALSE	TRUE	FALSE	TRUE	FALSE	FALSE	TRUE
82595	TRUE	FALSE	FALSE	TRUE	TRUE	FALSE	TRUE	FALSE	TRUE	FALSE	TRUE	FALSE	TRUE	FALSE	TRUE	FALSE	FALSE	TRUE	TRUE	FALSE
82596	TRUE	FALSE	TRUE	FALSE	FALSE	TRUE	TRUE	FALSE	TRUE	FALSE	TRUE	FALSE	TRUE	FALSE	TRUE	FALSE	TRUE	FALSE	FALSE	TRUE
82597	FALSE	TRUE	FALSE	TRUE	TRUE	FALSE	TRUE	FALSE	TRUE	FALSE	TRUE	FALSE	TRUE	FALSE	TRUE	FALSE	TRUE	FALSE	TRUE	FALSE
82598	FALSE	TRUE	TRUE	FALSE	TRUE	FALSE	TRUE	FALSE	TRUE	FALSE	FALSE	TRUE	TRUE	FALSE	TRUE	FALSE	TRUE	FALSE	TRUE	FALSE
82599	FALSE	TRUE	TRUE	FALSE	TRUE	FALSE	TRUE	FALSE	TRUE	FALSE	TRUE	FALSE	TRUE	FALSE	FALSE	TRUE	TRUE	FALSE	TRUE	FALSE
82600	FALSE	TRUE	TRUE	FALSE	TRUE	FALSE	TRUE	FALSE	TRUE	FALSE	FALSE	TRUE	TRUE	FALSE	TRUE	FALSE	TRUE	FALSE	TRUE	FALSE
82601	TRUE	FALSE	TRUE	FALSE	TRUE	FALSE	TRUE	FALSE	TRUE	FALSE	TRUE	FALSE	FALSE	TRUE	TRUE	FALSE	TRUE	FALSE	FALSE	TRUE
82602	TRUE	FALSE	TRUE	FALSE	TRUE	FALSE	FALSE	TRUE	FALSE	TRUE	TRUE	FALSE	TRUE	FALSE	TRUE	FALSE	TRUE	FALSE	TRUE	FALSE
82603	TRUE	FALSE	TRUE	FALSE	FALSE	TRUE	TRUE	FALSE	TRUE	FALSE	TRUE	FALSE	TRUE	FALSE	TRUE	FALSE	TRUE	FALSE	FALSE	TRUE
82605	TRUE	FALSE	TRUE	FALSE	TRUE	FALSE	TRUE	FALSE	TRUE	FALSE	TRUE	FALSE	FALSE	TRUE	TRUE	FALSE	TRUE	FALSE	FALSE	TRUE
82606	TRUE	FALSE	TRUE	FALSE	TRUE	FALSE	FALSE	TRUE	FALSE	TRUE	TRUE	FALSE	TRUE	FALSE	TRUE	FALSE	TRUE	FALSE	TRUE	FALSE
82607	FALSE	TRUE	FALSE	TRUE	TRUE	FALSE	TRUE	FALSE	TRUE	FALSE	TRUE	FALSE	TRUE	FALSE	TRUE	FALSE	TRUE	FALSE	TRUE	FALSE
82611	TRUE	FALSE	TRUE	FALSE	FALSE	TRUE	FALSE	TRUE	TRUE	FALSE	TRUE	FALSE	TRUE	FALSE	TRUE	FALSE	TRUE	FALSE	TRUE	FALSE
82612	TRUE	FALSE	TRUE	FALSE	TRUE	FALSE	TRUE	FALSE	FALSE	TRUE	TRUE	FALSE	TRUE	FALSE	TRUE	FALSE	TRUE	FALSE	FALSE	TRUE
82614	TRUE	FALSE	TRUE	FALSE	TRUE	FALSE	TRUE	FALSE	FALSE	TRUE	FALSE	TRUE	TRUE	FALSE	TRUE	FALSE	TRUE	FALSE	TRUE	FALSE
82615	TRUE	FALSE	FALSE	TRUE	TRUE	FALSE	TRUE	FALSE	TRUE	FALSE	TRUE	FALSE	TRUE	FALSE	TRUE	FALSE	FALSE	TRUE	TRUE	FALSE
82620	TRUE	FALSE	TRUE	FALSE	TRUE	FALSE	TRUE	FALSE	FALSE	TRUE	TRUE	FALSE	TRUE	FALSE	FALSE	TRUE	TRUE	FALSE	TRUE	FALSE
82622	TRUE	FALSE	TRUE	FALSE	FALSE	TRUE	TRUE	FALSE	TRUE	FALSE	TRUE	FALSE	TRUE	FALSE	TRUE	FALSE	TRUE	FALSE	FALSE	TRUE
82623	TRUE	FALSE	TRUE	FALSE	TRUE	FALSE	TRUE	FALSE	TRUE	FALSE	TRUE	FALSE	FALSE	TRUE	FALSE	TRUE	TRUE	FALSE	TRUE	FALSE
82624	TRUE	FALSE	TRUE	FALSE	TRUE	FALSE	TRUE	FALSE	FALSE	TRUE	FALSE	TRUE	TRUE	FALSE	TRUE	FALSE	TRUE	FALSE	TRUE	FALSE
82625	TRUE	FALSE	TRUE	FALSE	TRUE	FALSE	FALSE	TRUE	FALSE	TRUE	TRUE	FALSE	TRUE	FALSE	TRUE	FALSE	TRUE	FALSE	TRUE	FALSE
82626	TRUE	FALSE	TRUE	FALSE	TRUE	FALSE	TRUE	FALSE	FALSE	TRUE	FALSE	TRUE	TRUE	FALSE	TRUE	FALSE	TRUE	FALSE	TRUE	FALSE
82627	TRUE	FALSE	TRUE	FALSE	FALSE	TRUE	TRUE	FALSE	TRUE	FALSE	TRUE	FALSE	TRUE	FALSE	TRUE	FALSE	TRUE	FALSE	FALSE	TRUE
82628	TRUE	FALSE	TRUE	FALSE	FALSE	TRUE	TRUE	FALSE	TRUE	FALSE	TRUE	FALSE	TRUE	FALSE	FALSE	TRUE	TRUE	FALSE	TRUE	FALSE
82629	TRUE	FALSE	TRUE	FALSE	TRUE	FALSE	TRUE	FALSE	TRUE	FALSE	FALSE	TRUE	FALSE	TRUE	TRUE	FALSE	TRUE	FALSE	TRUE	FALSE
82630	FALSE	TRUE	TRUE	FALSE	TRUE	FALSE	FALSE	TRUE	TRUE	FALSE	TRUE	FALSE	TRUE	FALSE	TRUE	FALSE	TRUE	FALSE	TRUE	FALSE
82632	FALSE	TRUE	TRUE	FALSE	TRUE	FALSE	FALSE	TRUE	TRUE	FALSE	TRUE	FALSE	TRUE	FALSE	TRUE	FALSE	TRUE	FALSE	TRUE	FALSE
82633	FALSE	TRUE	TRUE	FALSE	TRUE	FALSE	FALSE	TRUE	TRUE	FALSE	TRUE	FALSE	TRUE	FALSE	TRUE	FALSE	TRUE	FALSE	TRUE	FALSE
82634	FALSE	TRUE	TRUE	FALSE	TRUE	FALSE	TRUE	FALSE	TRUE	FALSE	TRUE	FALSE	TRUE	FALSE	FALSE	TRUE	TRUE	FALSE	TRUE	FALSE
82635	FALSE	TRUE	TRUE	FALSE	TRUE	FALSE	TRUE	FALSE	TRUE	FALSE	TRUE	FALSE	TRUE	FALSE	FALSE	TRUE	TRUE	FALSE	TRUE	FALSE
82636	TRUE	FALSE	TRUE	FALSE	TRUE	FALSE	TRUE	FALSE	TRUE	FALSE	TRUE	FALSE	FALSE	TRUE	FALSE	TRUE	TRUE	FALSE	TRUE	FALSE
82637	TRUE	FALSE	TRUE	FALSE	FALSE	TRUE	TRUE	FALSE	TRUE	FALSE	TRUE	FALSE	TRUE	FALSE	FALSE	TRUE	TRUE	FALSE	TRUE	FALSE
82641	FALSE	TRUE	FALSE	TRUE	TRUE	FALSE	TRUE	FALSE	TRUE	FALSE	TRUE	FALSE	TRUE	FALSE	TRUE	FALSE	TRUE	FALSE	TRUE	FALSE
82643	TRUE	FALSE	FALSE	TRUE	TRUE	FALSE	TRUE	FALSE	TRUE	FALSE	TRUE	FALSE	FALSE	TRUE	TRUE	FALSE	TRUE	FALSE	TRUE	FALSE
82645	FALSE	TRUE	TRUE	FALSE	TRUE	FALSE	TRUE	FALSE	TRUE	FALSE	TRUE	FALSE	TRUE	FALSE	FALSE	TRUE	TRUE	FALSE	TRUE	FALSE
82649	TRUE	FALSE	TRUE	FALSE	TRUE	FALSE	TRUE	FALSE	TRUE	FALSE	TRUE	FALSE	TRUE	FALSE	FALSE	TRUE	FALSE	TRUE	TRUE	FALSE
82651	TRUE	FALSE	TRUE	FALSE	TRUE	FALSE	TRUE	FALSE	TRUE	FALSE	FALSE	TRUE	TRUE	FALSE	TRUE	FALSE	FALSE	TRUE	TRUE	FALSE
82652	FALSE	TRUE	TRUE	FALSE	TRUE	FALSE	TRUE	FALSE	TRUE	FALSE	FALSE	TRUE	TRUE	FALSE	TRUE	FALSE	TRUE	FALSE	TRUE	FALSE
82653	FALSE	TRUE	TRUE	FALSE	TRUE	FALSE	FALSE	TRUE	TRUE	FALSE	TRUE	FALSE	TRUE	FALSE	TRUE	FALSE	TRUE	FALSE	TRUE	FALSE
82654	FALSE	TRUE	TRUE	FALSE	TRUE	FALSE	TRUE	FALSE	TRUE	FALSE	FALSE	TRUE	TRUE	FALSE	TRUE	FALSE	TRUE	FALSE	TRUE	FALSE
82655	FALSE	TRUE	TRUE	FALSE	TRUE	FALSE	TRUE	FALSE	TRUE	FALSE	TRUE	FALSE	TRUE	FALSE	FALSE	TRUE	TRUE	FALSE	TRUE	FALSE
82656	FALSE	TRUE	TRUE	FALSE	TRUE	FALSE	TRUE	FALSE	TRUE	FALSE	TRUE	FALSE	TRUE	FALSE	TRUE	FALSE	TRUE	FALSE	FALSE	TRUE
82657	FALSE	TRUE	TRUE	FALSE	TRUE	FALSE	TRUE	FALSE	TRUE	FALSE	FALSE	TRUE	TRUE	FALSE	TRUE	FALSE	TRUE	FALSE	TRUE	FALSE
82658	FALSE	TRUE	TRUE	FALSE	TRUE	FALSE	TRUE	FALSE	TRUE	FALSE	TRUE	FALSE	TRUE	FALSE	FALSE	TRUE	TRUE	FALSE	TRUE	FALSE
83249	FALSE	TRUE	FALSE	TRUE	TRUE	FALSE	TRUE	FALSE	TRUE	FALSE	TRUE	FALSE	TRUE	FALSE	TRUE	FALSE	TRUE	FALSE	TRUE	FALSE
83250	FALSE	TRUE	FALSE	TRUE	TRUE	FALSE	TRUE	FALSE	TRUE	FALSE	TRUE	FALSE	TRUE	FALSE	TRUE	FALSE	TRUE	FALSE	TRUE	FALSE
83251	FALSE	TRUE	TRUE	FALSE	TRUE	FALSE	TRUE	FALSE	TRUE	FALSE	TRUE	FALSE	TRUE	FALSE	TRUE	FALSE	TRUE	FALSE	FALSE	TRUE
83252	FALSE	TRUE	TRUE	FALSE	TRUE	FALSE	TRUE	FALSE	TRUE	FALSE	TRUE	FALSE	TRUE	FALSE	TRUE	FALSE	TRUE	FALSE	FALSE	TRUE
83253	FALSE	TRUE	TRUE	FALSE	TRUE	FALSE	TRUE	FALSE	TRUE	FALSE	TRUE	FALSE	TRUE	FALSE	TRUE	FALSE	TRUE	FALSE	FALSE	TRUE
83254	TRUE	FALSE	TRUE	FALSE	TRUE	FALSE	TRUE	FALSE	TRUE	FALSE	TRUE	FALSE	FALSE	TRUE	FALSE	TRUE	TRUE	FALSE	TRUE	FALSE
83255	FALSE	TRUE	TRUE	FALSE	TRUE	FALSE	FALSE	TRUE	TRUE	FALSE	TRUE	FALSE	TRUE	FALSE	TRUE	FALSE	TRUE	FALSE	TRUE	FALSE
83256	TRUE	FALSE	TRUE	FALSE	TRUE	FALSE	TRUE	FALSE	TRUE	FALSE	FALSE	TRUE	TRUE	FALSE	TRUE	FALSE	FALSE	TRUE	TRUE	FALSE
83257	TRUE	FALSE	TRUE	FALSE	TRUE	FALSE	TRUE	FALSE	TRUE	FALSE	TRUE	FALSE	FALSE	TRUE	FALSE	TRUE	TRUE	FALSE	TRUE	FALSE
83258	TRUE	FALSE	TRUE	FALSE	TRUE	FALSE	FALSE	TRUE	FALSE	TRUE	TRUE	FALSE	TRUE	FALSE	TRUE	FALSE	TRUE	FALSE	TRUE	FALSE
83259	FALSE	TRUE	TRUE	FALSE	TRUE	FALSE	TRUE	FALSE	TRUE	FALSE	TRUE	FALSE	TRUE	FALSE	TRUE	FALSE	TRUE	FALSE	FALSE	TRUE
83603	TRUE	FALSE	TRUE	FALSE	TRUE	FALSE	TRUE	FALSE	FALSE	TRUE	TRUE	FALSE	TRUE	FALSE	TRUE	FALSE	TRUE	FALSE	FALSE	TRUE
83604	FALSE	TRUE	FALSE	TRUE	TRUE	FALSE	TRUE	FALSE	TRUE	FALSE	TRUE	FALSE	TRUE	FALSE	TRUE	FALSE	TRUE	FALSE	TRUE	FALSE
83605	TRUE	FALSE	TRUE	FALSE	FALSE	TRUE	TRUE	FALSE	TRUE	FALSE	TRUE	FALSE	TRUE	FALSE	FALSE	TRUE	TRUE	FALSE	TRUE	FALSE
83606	TRUE	FALSE	TRUE	FALSE	FALSE	TRUE	FALSE	TRUE	TRUE	FALSE	TRUE	FALSE	TRUE	FALSE	TRUE	FALSE	TRUE	FALSE	TRUE	FALSE
84554	TRUE	FALSE	TRUE	FALSE	FALSE	TRUE	TRUE	FALSE	TRUE	FALSE	TRUE	FALSE	TRUE	FALSE	TRUE	FALSE	TRUE	FALSE	FALSE	TRUE
84666	FALSE	TRUE	TRUE	FALSE	TRUE	FALSE	TRUE	FALSE	TRUE	FALSE	TRUE	FALSE	TRUE	FALSE	FALSE	TRUE	TRUE	FALSE	TRUE	FALSE
84667	TRUE	FALSE	TRUE	FALSE	TRUE	FALSE	TRUE	FALSE	TRUE	FALSE	TRUE	FALSE	TRUE	FALSE	FALSE	TRUE	FALSE	TRUE	TRUE	FALSE
84668	TRUE	FALSE	TRUE	FALSE	FALSE	TRUE	TRUE	FALSE	TRUE	FALSE	TRUE	FALSE	TRUE	FALSE	TRUE	FALSE	TRUE	FALSE	FALSE	TRUE
84991	FALSE	TRUE	TRUE	FALSE	TRUE	FALSE	TRUE	FALSE	TRUE	FALSE	TRUE	FALSE	TRUE	FALSE	FALSE	TRUE	TRUE	FALSE	TRUE	FALSE
84992	TRUE	FALSE	TRUE	FALSE	TRUE	FALSE	FALSE	TRUE	TRUE	FALSE	TRUE	FALSE	TRUE	FALSE	TRUE	FALSE	FALSE	TRUE	TRUE	FALSE
86098	TRUE	FALSE	TRUE	FALSE	FALSE	TRUE	FALSE	TRUE	TRUE	FALSE	TRUE	FALSE	TRUE	FALSE	TRUE	FALSE	TRUE	FALSE	TRUE	FALSE
86099	FALSE	TRUE	TRUE	FALSE	TRUE	FALSE	FALSE	TRUE	TRUE	FALSE	TRUE	FALSE	TRUE	FALSE	TRUE	FALSE	TRUE	FALSE	TRUE	FALSE
86162	FALSE	TRUE	TRUE	FALSE	TRUE	FALSE	FALSE	TRUE	TRUE	FALSE	TRUE	FALSE	TRUE	FALSE	TRUE	FALSE	TRUE	FALSE	TRUE	FALSE
86163	TRUE	FALSE	FALSE	TRUE	TRUE	FALSE	TRUE	FALSE	TRUE	FALSE	TRUE	FALSE	FALSE	TRUE	TRUE	FALSE	TRUE	FALSE	TRUE	FALSE
86165	TRUE	FALSE	TRUE	FALSE	TRUE	FALSE	TRUE	FALSE	TRUE	FALSE	FALSE	TRUE	TRUE	FALSE	TRUE	FALSE	FALSE	TRUE	TRUE	FALSE
86166	FALSE	TRUE	FALSE	TRUE	TRUE	FALSE	TRUE	FALSE	TRUE	FALSE	TRUE	FALSE	TRUE	FALSE	TRUE	FALSE	TRUE	FALSE	TRUE	FALSE
86167	FALSE	TRUE	TRUE	FALSE	TRUE	FALSE	TRUE	FALSE	TRUE	FALSE	TRUE	FALSE	TRUE	FALSE	TRUE	FALSE	TRUE	FALSE	FALSE	TRUE
86168	FALSE	TRUE	TRUE	FALSE	TRUE	FALSE	TRUE	FALSE	TRUE	FALSE	TRUE	FALSE	TRUE	FALSE	FALSE	TRUE	TRUE	FALSE	TRUE	FALSE
86169	FALSE	TRUE	TRUE	FALSE	TRUE	FALSE	TRUE	FALSE	TRUE	FALSE	TRUE	FALSE	TRUE	FALSE	TRUE	FALSE	TRUE	FALSE	FALSE	TRUE
86170	TRUE	FALSE	TRUE	FALSE	TRUE	FALSE	TRUE	FALSE	FALSE	TRUE	FALSE	TRUE	TRUE	FALSE	TRUE	FALSE	TRUE	FALSE	TRUE	FALSE
86171	TRUE	FALSE	TRUE	FALSE	TRUE	FALSE	FALSE	TRUE	TRUE	FALSE	TRUE	FALSE	FALSE	TRUE	TRUE	FALSE	TRUE	FALSE	TRUE	FALSE
86172	TRUE	FALSE	TRUE	FALSE	TRUE	FALSE	TRUE	FALSE	TRUE	FALSE	TRUE	FALSE	FALSE	TRUE	TRUE	FALSE	TRUE	FALSE	FALSE	TRUE
86173	TRUE	FALSE	TRUE	FALSE	FALSE	TRUE	TRUE	FALSE	TRUE	FALSE	TRUE	FALSE	TRUE	FALSE	TRUE	FALSE	TRUE	FALSE	FALSE	TRUE
86174	TRUE	FALSE	TRUE	FALSE	FALSE	TRUE	FALSE	TRUE	TRUE	FALSE	TRUE	FALSE	TRUE	FALSE	TRUE	FALSE	TRUE	FALSE	TRUE	FALSE
86175	TRUE	FALSE	TRUE	FALSE	TRUE	FALSE	TRUE	FALSE	TRUE	FALSE	FALSE	TRUE	FALSE	TRUE	TRUE	FALSE	TRUE	FALSE	TRUE	FALSE
86177	TRUE	FALSE	FALSE	TRUE	FALSE	TRUE	TRUE	FALSE	TRUE	FALSE	TRUE	FALSE	TRUE	FALSE	TRUE	FALSE	TRUE	FALSE	TRUE	FALSE
86178	TRUE	FALSE	TRUE	FALSE	FALSE	TRUE	TRUE	FALSE	TRUE	FALSE	TRUE	FALSE	TRUE	FALSE	FALSE	TRUE	TRUE	FALSE	TRUE	FALSE
86179	FALSE	TRUE	TRUE	FALSE	TRUE	FALSE	TRUE	FALSE	TRUE	FALSE	TRUE	FALSE	TRUE	FALSE	TRUE	FALSE	TRUE	FALSE	FALSE	TRUE
86180	TRUE	FALSE	FALSE	TRUE	TRUE	FALSE	TRUE	FALSE	FALSE	TRUE	TRUE	FALSE	TRUE	FALSE	TRUE	FALSE	TRUE	FALSE	TRUE	FALSE
86181	TRUE	FALSE	TRUE	FALSE	TRUE	FALSE	TRUE	FALSE	TRUE	FALSE	TRUE	FALSE	FALSE	TRUE	TRUE	FALSE	TRUE	FALSE	FALSE	TRUE
86182	TRUE	FALSE	TRUE	FALSE	TRUE	FALSE	TRUE	FALSE	TRUE	FALSE	TRUE	FALSE	TRUE	FALSE	FALSE	TRUE	FALSE	TRUE	TRUE	FALSE
86185	FALSE	TRUE	TRUE	FALSE	TRUE	FALSE	TRUE	FALSE	TRUE	FALSE	FALSE	TRUE	TRUE	FALSE	TRUE	FALSE	TRUE	FALSE	TRUE	FALSE
86186	FALSE	TRUE	TRUE	FALSE	TRUE	FALSE	TRUE	FALSE	TRUE	FALSE	TRUE	FALSE	TRUE	FALSE	FALSE	TRUE	TRUE	FALSE	TRUE	FALSE
86187	TRUE	FALSE	TRUE	FALSE	TRUE	FALSE	FALSE	TRUE	TRUE	FALSE	TRUE	FALSE	TRUE	FALSE	TRUE	FALSE	FALSE	TRUE	TRUE	FALSE
86188	FALSE	TRUE	TRUE	FALSE	TRUE	FALSE	TRUE	FALSE	TRUE	FALSE	FALSE	TRUE	TRUE	FALSE	TRUE	FALSE	TRUE	FALSE	TRUE	FALSE
86189	TRUE	FALSE	TRUE	FALSE	TRUE	FALSE	TRUE	FALSE	FALSE	TRUE	TRUE	FALSE	TRUE	FALSE	TRUE	FALSE	TRUE	FALSE	FALSE	TRUE
86190	TRUE	FALSE	TRUE	FALSE	FALSE	TRUE	TRUE	FALSE	TRUE	FALSE	TRUE	FALSE	TRUE	FALSE	TRUE	FALSE	TRUE	FALSE	FALSE	TRUE
86193	TRUE	FALSE	FALSE	TRUE	FALSE	TRUE	TRUE	FALSE	TRUE	FALSE	TRUE	FALSE	TRUE	FALSE	TRUE	FALSE	TRUE	FALSE	TRUE	FALSE
86194	TRUE	FALSE	TRUE	FALSE	TRUE	FALSE	FALSE	TRUE	TRUE	FALSE	TRUE	FALSE	TRUE	FALSE	TRUE	FALSE	FALSE	TRUE	TRUE	FALSE
86195	FALSE	TRUE	TRUE	FALSE	TRUE	FALSE	TRUE	FALSE	TRUE	FALSE	FALSE	TRUE	TRUE	FALSE	TRUE	FALSE	TRUE	FALSE	TRUE	FALSE
86196	TRUE	FALSE	TRUE	FALSE	TRUE	FALSE	FALSE	TRUE	TRUE	FALSE	TRUE	FALSE	FALSE	TRUE	TRUE	FALSE	TRUE	FALSE	TRUE	FALSE
86198	FALSE	TRUE	TRUE	FALSE	TRUE	FALSE	TRUE	FALSE	TRUE	FALSE	TRUE	FALSE	TRUE	FALSE	FALSE	TRUE	TRUE	FALSE	TRUE	FALSE
86199	TRUE	FALSE	TRUE	FALSE	TRUE	FALSE	TRUE	FALSE	TRUE	FALSE	FALSE	TRUE	FALSE	TRUE	TRUE	FALSE	TRUE	FALSE	TRUE	FALSE
86200	TRUE	FALSE	TRUE	FALSE	TRUE	FALSE	FALSE	TRUE	TRUE	FALSE	TRUE	FALSE	TRUE	FALSE	TRUE	FALSE	FALSE	TRUE	TRUE	FALSE
86202	TRUE	FALSE	TRUE	FALSE	FALSE	TRUE	TRUE	FALSE	TRUE	FALSE	TRUE	FALSE	TRUE	FALSE	TRUE	FALSE	TRUE	FALSE	FALSE	TRUE
86204	TRUE	FALSE	FALSE	TRUE	TRUE	FALSE	TRUE	FALSE	TRUE	FALSE	TRUE	FALSE	TRUE	FALSE	TRUE	FALSE	FALSE	TRUE	TRUE	FALSE
86206	TRUE	FALSE	TRUE	FALSE	FALSE	TRUE	TRUE	FALSE	TRUE	FALSE	FALSE	TRUE	TRUE	FALSE	TRUE	FALSE	TRUE	FALSE	TRUE	FALSE
86208	TRUE	FALSE	TRUE	FALSE	FALSE	TRUE	FALSE	TRUE	TRUE	FALSE	TRUE	FALSE	TRUE	FALSE	TRUE	FALSE	TRUE	FALSE	TRUE	FALSE
86209	FALSE	TRUE	TRUE	FALSE	TRUE	FALSE	TRUE	FALSE	TRUE	FALSE	TRUE	FALSE	TRUE	FALSE	TRUE	FALSE	TRUE	FALSE	FALSE	TRUE
86210	FALSE	TRUE	TRUE	FALSE	TRUE	FALSE	TRUE	FALSE	TRUE	FALSE	FALSE	TRUE	TRUE	FALSE	TRUE	FALSE	TRUE	FALSE	TRUE	FALSE
86211	TRUE	FALSE	TRUE	FALSE	TRUE	FALSE	TRUE	FALSE	TRUE	FALSE	TRUE	FALSE	TRUE	FALSE	FALSE	TRUE	FALSE	TRUE	TRUE	FALSE
86212	TRUE	FALSE	TRUE	FALSE	FALSE	TRUE	TRUE	FALSE	TRUE	FALSE	TRUE	FALSE	TRUE	FALSE	FALSE	TRUE	TRUE	FALSE	TRUE	FALSE
86213	TRUE	FALSE	TRUE	FALSE	FALSE	TRUE	TRUE	FALSE	TRUE	FALSE	FALSE	TRUE	TRUE	FALSE	TRUE	FALSE	TRUE	FALSE	TRUE	FALSE
86220	TRUE	FALSE	TRUE	FALSE	FALSE	TRUE	TRUE	FALSE	TRUE	FALSE	TRUE	FALSE	TRUE	FALSE	FALSE	TRUE	TRUE	FALSE	TRUE	FALSE
86221	TRUE	FALSE	TRUE	FALSE	TRUE	FALSE	TRUE	FALSE	TRUE	FALSE	TRUE	FALSE	TRUE	FALSE	TRUE	FALSE	FALSE	TRUE	FALSE	TRUE
86223	TRUE	FALSE	TRUE	FALSE	TRUE	FALSE	FALSE	TRUE	TRUE	FALSE	TRUE	FALSE	TRUE	FALSE	TRUE	FALSE	FALSE	TRUE	TRUE	FALSE
86224	FALSE	TRUE	TRUE	FALSE	TRUE	FALSE	TRUE	FALSE	TRUE	FALSE	TRUE	FALSE	TRUE	FALSE	FALSE	TRUE	TRUE	FALSE	TRUE	FALSE
86225	TRUE	FALSE	FALSE	TRUE	FALSE	TRUE	TRUE	FALSE	TRUE	FALSE	TRUE	FALSE	TRUE	FALSE	TRUE	FALSE	TRUE	FALSE	TRUE	FALSE
86226	TRUE	FALSE	TRUE	FALSE	FALSE	TRUE	TRUE	FALSE	TRUE	FALSE	TRUE	FALSE	TRUE	FALSE	TRUE	FALSE	TRUE	FALSE	FALSE	TRUE
86227	FALSE	TRUE	FALSE	TRUE	TRUE	FALSE	TRUE	FALSE	TRUE	FALSE	TRUE	FALSE	TRUE	FALSE	TRUE	FALSE	TRUE	FALSE	TRUE	FALSE
86228	TRUE	FALSE	FALSE	TRUE	FALSE	TRUE	TRUE	FALSE	TRUE	FALSE	TRUE	FALSE	TRUE	FALSE	TRUE	FALSE	TRUE	FALSE	TRUE	FALSE
86229	TRUE	FALSE	TRUE	FALSE	FALSE	TRUE	TRUE	FALSE	TRUE	FALSE	FALSE	TRUE	TRUE	FALSE	TRUE	FALSE	TRUE	FALSE	TRUE	FALSE
86230	TRUE	FALSE	TRUE	FALSE	TRUE	FALSE	FALSE	TRUE	TRUE	FALSE	TRUE	FALSE	FALSE	TRUE	TRUE	FALSE	TRUE	FALSE	TRUE	FALSE
86231	TRUE	FALSE	TRUE	FALSE	FALSE	TRUE	TRUE	FALSE	TRUE	FALSE	TRUE	FALSE	TRUE	FALSE	FALSE	TRUE	TRUE	FALSE	TRUE	FALSE
86232	TRUE	FALSE	TRUE	FALSE	TRUE	FALSE	TRUE	FALSE	TRUE	FALSE	TRUE	FALSE	FALSE	TRUE	TRUE	FALSE	TRUE	FALSE	FALSE	TRUE
86233	FALSE	TRUE	TRUE	FALSE	TRUE	FALSE	TRUE	FALSE	TRUE	FALSE	TRUE	FALSE	TRUE	FALSE	FALSE	TRUE	TRUE	FALSE	TRUE	FALSE
86234	TRUE	FALSE	TRUE	FALSE	FALSE	TRUE	FALSE	TRUE	TRUE	FALSE	TRUE	FALSE	TRUE	FALSE	TRUE	FALSE	TRUE	FALSE	TRUE	FALSE
86236	TRUE	FALSE	TRUE	FALSE	FALSE	TRUE	TRUE	FALSE	TRUE	FALSE	FALSE	TRUE	TRUE	FALSE	TRUE	FALSE	TRUE	FALSE	TRUE	FALSE
86238	FALSE	TRUE	TRUE	FALSE	TRUE	FALSE	FALSE	TRUE	TRUE	FALSE	TRUE	FALSE	TRUE	FALSE	TRUE	FALSE	TRUE	FALSE	TRUE	FALSE
86239	FALSE	TRUE	TRUE	FALSE	TRUE	FALSE	TRUE	FALSE	TRUE	FALSE	FALSE	TRUE	TRUE	FALSE	TRUE	FALSE	TRUE	FALSE	TRUE	FALSE
86240	TRUE	FALSE	FALSE	TRUE	TRUE	FALSE	TRUE	FALSE	FALSE	TRUE	TRUE	FALSE	TRUE	FALSE	TRUE	FALSE	TRUE	FALSE	TRUE	FALSE
86241	TRUE	FALSE	TRUE	FALSE	TRUE	FALSE	TRUE	FALSE	TRUE	FALSE	TRUE	FALSE	TRUE	FALSE	TRUE	FALSE	FALSE	TRUE	FALSE	TRUE
86242	TRUE	FALSE	TRUE	FALSE	FALSE	TRUE	TRUE	FALSE	TRUE	FALSE	FALSE	TRUE	TRUE	FALSE	TRUE	FALSE	TRUE	FALSE	TRUE	FALSE
86243	TRUE	FALSE	TRUE	FALSE	TRUE	FALSE	TRUE	FALSE	TRUE	FALSE	TRUE	FALSE	FALSE	TRUE	FALSE	TRUE	TRUE	FALSE	TRUE	FALSE
86244	TRUE	FALSE	TRUE	FALSE	TRUE	FALSE	FALSE	TRUE	TRUE	FALSE	TRUE	FALSE	FALSE	TRUE	TRUE	FALSE	TRUE	FALSE	TRUE	FALSE
86245	TRUE	FALSE	TRUE	FALSE	FALSE	TRUE	FALSE	TRUE	TRUE	FALSE	TRUE	FALSE	TRUE	FALSE	TRUE	FALSE	TRUE	FALSE	TRUE	FALSE
86246	TRUE	FALSE	FALSE	TRUE	TRUE	FALSE	TRUE	FALSE	TRUE	FALSE	TRUE	FALSE	TRUE	FALSE	TRUE	FALSE	FALSE	TRUE	TRUE	FALSE
86247	TRUE	FALSE	TRUE	FALSE	TRUE	FALSE	TRUE	FALSE	TRUE	FALSE	FALSE	TRUE	TRUE	FALSE	TRUE	FALSE	FALSE	TRUE	TRUE	FALSE
86248	FALSE	TRUE	FALSE	TRUE	TRUE	FALSE	TRUE	FALSE	TRUE	FALSE	TRUE	FALSE	TRUE	FALSE	TRUE	FALSE	TRUE	FALSE	TRUE	FALSE
86250	TRUE	FALSE	TRUE	FALSE	TRUE	FALSE	FALSE	TRUE	TRUE	FALSE	TRUE	FALSE	TRUE	FALSE	TRUE	FALSE	FALSE	TRUE	TRUE	FALSE
86251	TRUE	FALSE	TRUE	FALSE	FALSE	TRUE	TRUE	FALSE	TRUE	FALSE	TRUE	FALSE	TRUE	FALSE	TRUE	FALSE	TRUE	FALSE	FALSE	TRUE
86252	FALSE	TRUE	TRUE	FALSE	TRUE	FALSE	TRUE	FALSE	TRUE	FALSE	TRUE	FALSE	TRUE	FALSE	TRUE	FALSE	TRUE	FALSE	FALSE	TRUE
86253	TRUE	FALSE	TRUE	FALSE	TRUE	FALSE	TRUE	FALSE	FALSE	TRUE	TRUE	FALSE	TRUE	FALSE	FALSE	TRUE	TRUE	FALSE	TRUE	FALSE
86254	FALSE	TRUE	TRUE	FALSE	TRUE	FALSE	TRUE	FALSE	TRUE	FALSE	TRUE	FALSE	TRUE	FALSE	TRUE	FALSE	TRUE	FALSE	FALSE	TRUE
86255	TRUE	FALSE	TRUE	FALSE	TRUE	FALSE	TRUE	FALSE	TRUE	FALSE	TRUE	FALSE	FALSE	TRUE	TRUE	FALSE	TRUE	FALSE	FALSE	TRUE
86257	TRUE	FALSE	TRUE	FALSE	FALSE	TRUE	TRUE	FALSE	TRUE	FALSE	TRUE	FALSE	TRUE	FALSE	TRUE	FALSE	TRUE	FALSE	FALSE	TRUE
86258	TRUE	FALSE	TRUE	FALSE	TRUE	FALSE	TRUE	FALSE	TRUE	FALSE	TRUE	FALSE	TRUE	FALSE	TRUE	FALSE	FALSE	TRUE	FALSE	TRUE
86259	FALSE	TRUE	TRUE	FALSE	TRUE	FALSE	TRUE	FALSE	TRUE	FALSE	FALSE	TRUE	TRUE	FALSE	TRUE	FALSE	TRUE	FALSE	TRUE	FALSE
86260	TRUE	FALSE	TRUE	FALSE	TRUE	FALSE	TRUE	FALSE	TRUE	FALSE	TRUE	FALSE	TRUE	FALSE	TRUE	FALSE	FALSE	TRUE	FALSE	TRUE
86261	TRUE	FALSE	TRUE	FALSE	FALSE	TRUE	FALSE	TRUE	TRUE	FALSE	TRUE	FALSE	TRUE	FALSE	TRUE	FALSE	TRUE	FALSE	TRUE	FALSE
86262	TRUE	FALSE	TRUE	FALSE	TRUE	FALSE	FALSE	TRUE	TRUE	FALSE	TRUE	FALSE	FALSE	TRUE	TRUE	FALSE	TRUE	FALSE	TRUE	FALSE
86263	TRUE	FALSE	TRUE	FALSE	TRUE	FALSE	TRUE	FALSE	FALSE	TRUE	FALSE	TRUE	TRUE	FALSE	TRUE	FALSE	TRUE	FALSE	TRUE	FALSE
86264	TRUE	FALSE	FALSE	TRUE	FALSE	TRUE	TRUE	FALSE	TRUE	FALSE	TRUE	FALSE	TRUE	FALSE	TRUE	FALSE	TRUE	FALSE	TRUE	FALSE
86265	TRUE	FALSE	TRUE	FALSE	FALSE	TRUE	TRUE	FALSE	TRUE	FALSE	TRUE	FALSE	TRUE	FALSE	TRUE	FALSE	TRUE	FALSE	FALSE	TRUE
86266	TRUE	FALSE	TRUE	FALSE	TRUE	FALSE	TRUE	FALSE	TRUE	FALSE	FALSE	TRUE	FALSE	TRUE	TRUE	FALSE	TRUE	FALSE	TRUE	FALSE
86267	TRUE	FALSE	TRUE	FALSE	TRUE	FALSE	TRUE	FALSE	TRUE	FALSE	FALSE	TRUE	TRUE	FALSE	TRUE	FALSE	FALSE	TRUE	TRUE	FALSE
86268	TRUE	FALSE	TRUE	FALSE	FALSE	TRUE	TRUE	FALSE	TRUE	FALSE	FALSE	TRUE	TRUE	FALSE	TRUE	FALSE	TRUE	FALSE	TRUE	FALSE
86271	TRUE	FALSE	TRUE	FALSE	FALSE	TRUE	TRUE	FALSE	TRUE	FALSE	FALSE	TRUE	TRUE	FALSE	TRUE	FALSE	TRUE	FALSE	TRUE	FALSE
86272	TRUE	FALSE	TRUE	FALSE	TRUE	FALSE	TRUE	FALSE	TRUE	FALSE	FALSE	TRUE	TRUE	FALSE	TRUE	FALSE	FALSE	TRUE	TRUE	FALSE
86273	FALSE	TRUE	TRUE	FALSE	TRUE	FALSE	TRUE	FALSE	TRUE	FALSE	FALSE	TRUE	TRUE	FALSE	TRUE	FALSE	TRUE	FALSE	TRUE	FALSE
86274	FALSE	TRUE	TRUE	FALSE	TRUE	FALSE	TRUE	FALSE	TRUE	FALSE	FALSE	TRUE	TRUE	FALSE	TRUE	FALSE	TRUE	FALSE	TRUE	FALSE
86275	TRUE	FALSE	TRUE	FALSE	TRUE	FALSE	TRUE	FALSE	FALSE	TRUE	FALSE	TRUE	TRUE	FALSE	TRUE	FALSE	TRUE	FALSE	TRUE	FALSE
86276	TRUE	FALSE	TRUE	FALSE	TRUE	FALSE	FALSE	TRUE	TRUE	FALSE	TRUE	FALSE	TRUE	FALSE	TRUE	FALSE	FALSE	TRUE	TRUE	FALSE
86277	TRUE	FALSE	FALSE	TRUE	TRUE	FALSE	TRUE	FALSE	TRUE	FALSE	TRUE	FALSE	FALSE	TRUE	TRUE	FALSE	TRUE	FALSE	TRUE	FALSE
86278	TRUE	FALSE	TRUE	FALSE	FALSE	TRUE	TRUE	FALSE	TRUE	FALSE	TRUE	FALSE	TRUE	FALSE	TRUE	FALSE	TRUE	FALSE	FALSE	TRUE
86279	TRUE	FALSE	TRUE	FALSE	FALSE	TRUE	FALSE	TRUE	TRUE	FALSE	TRUE	FALSE	TRUE	FALSE	TRUE	FALSE	TRUE	FALSE	TRUE	FALSE
86280	FALSE	TRUE	TRUE	FALSE	TRUE	FALSE	TRUE	FALSE	TRUE	FALSE	TRUE	FALSE	TRUE	FALSE	FALSE	TRUE	TRUE	FALSE	TRUE	FALSE
86281	TRUE	FALSE	TRUE	FALSE	TRUE	FALSE	FALSE	TRUE	FALSE	TRUE	TRUE	FALSE	TRUE	FALSE	TRUE	FALSE	TRUE	FALSE	TRUE	FALSE
86282	TRUE	FALSE	TRUE	FALSE	FALSE	TRUE	TRUE	FALSE	TRUE	FALSE	FALSE	TRUE	TRUE	FALSE	TRUE	FALSE	TRUE	FALSE	TRUE	FALSE
86283	TRUE	FALSE	TRUE	FALSE	TRUE	FALSE	TRUE	FALSE	TRUE	FALSE	FALSE	TRUE	TRUE	FALSE	TRUE	FALSE	FALSE	TRUE	TRUE	FALSE
86284	TRUE	FALSE	TRUE	FALSE	FALSE	TRUE	TRUE	FALSE	TRUE	FALSE	TRUE	FALSE	TRUE	FALSE	TRUE	FALSE	TRUE	FALSE	FALSE	TRUE
86285	FALSE	TRUE	TRUE	FALSE	TRUE	FALSE	TRUE	FALSE	TRUE	FALSE	TRUE	FALSE	TRUE	FALSE	TRUE	FALSE	TRUE	FALSE	FALSE	TRUE
86286	TRUE	FALSE	FALSE	TRUE	FALSE	TRUE	TRUE	FALSE	TRUE	FALSE	TRUE	FALSE	TRUE	FALSE	TRUE	FALSE	TRUE	FALSE	TRUE	FALSE
86287	TRUE	FALSE	TRUE	FALSE	TRUE	FALSE	TRUE	FALSE	TRUE	FALSE	FALSE	TRUE	FALSE	TRUE	TRUE	FALSE	TRUE	FALSE	TRUE	FALSE
86288	TRUE	FALSE	TRUE	FALSE	TRUE	FALSE	FALSE	TRUE	TRUE	FALSE	TRUE	FALSE	TRUE	FALSE	TRUE	FALSE	FALSE	TRUE	TRUE	FALSE
86289	TRUE	FALSE	TRUE	FALSE	TRUE	FALSE	FALSE	TRUE	TRUE	FALSE	TRUE	FALSE	TRUE	FALSE	TRUE	FALSE	FALSE	TRUE	TRUE	FALSE
86291	TRUE	FALSE	FALSE	TRUE	TRUE	FALSE	TRUE	FALSE	TRUE	FALSE	TRUE	FALSE	FALSE	TRUE	TRUE	FALSE	TRUE	FALSE	TRUE	FALSE
86294	TRUE	FALSE	TRUE	FALSE	TRUE	FALSE	FALSE	TRUE	TRUE	FALSE	TRUE	FALSE	FALSE	TRUE	TRUE	FALSE	TRUE	FALSE	TRUE	FALSE
86295	TRUE	FALSE	FALSE	TRUE	FALSE	TRUE	TRUE	FALSE	TRUE	FALSE	TRUE	FALSE	TRUE	FALSE	TRUE	FALSE	TRUE	FALSE	TRUE	FALSE
86297	FALSE	TRUE	TRUE	FALSE	TRUE	FALSE	TRUE	FALSE	TRUE	FALSE	FALSE	TRUE	TRUE	FALSE	TRUE	FALSE	TRUE	FALSE	TRUE	FALSE
86298	TRUE	FALSE	FALSE	TRUE	TRUE	FALSE	TRUE	FALSE	TRUE	FALSE	TRUE	FALSE	FALSE	TRUE	TRUE	FALSE	TRUE	FALSE	TRUE	FALSE
86299	TRUE	FALSE	FALSE	TRUE	TRUE	FALSE	TRUE	FALSE	TRUE	FALSE	TRUE	FALSE	FALSE	TRUE	TRUE	FALSE	TRUE	FALSE	TRUE	FALSE
86300	TRUE	FALSE	TRUE	FALSE	TRUE	FALSE	FALSE	TRUE	TRUE	FALSE	TRUE	FALSE	TRUE	FALSE	TRUE	FALSE	FALSE	TRUE	TRUE	FALSE
86302	TRUE	FALSE	TRUE	FALSE	TRUE	FALSE	TRUE	FALSE	FALSE	TRUE	TRUE	FALSE	TRUE	FALSE	FALSE	TRUE	TRUE	FALSE	TRUE	FALSE
86303	TRUE	FALSE	TRUE	FALSE	TRUE	FALSE	TRUE	FALSE	TRUE	FALSE	TRUE	FALSE	TRUE	FALSE	FALSE	TRUE	FALSE	TRUE	TRUE	FALSE
86307	TRUE	FALSE	TRUE	FALSE	FALSE	TRUE	FALSE	TRUE	TRUE	FALSE	TRUE	FALSE	TRUE	FALSE	TRUE	FALSE	TRUE	FALSE	TRUE	FALSE
86308	TRUE	FALSE	TRUE	FALSE	FALSE	TRUE	TRUE	FALSE	TRUE	FALSE	TRUE	FALSE	TRUE	FALSE	FALSE	TRUE	TRUE	FALSE	TRUE	FALSE
86309	TRUE	FALSE	TRUE	FALSE	TRUE	FALSE	TRUE	FALSE	TRUE	FALSE	FALSE	TRUE	FALSE	TRUE	TRUE	FALSE	TRUE	FALSE	TRUE	FALSE
86310	TRUE	FALSE	TRUE	FALSE	TRUE	FALSE	TRUE	FALSE	FALSE	TRUE	TRUE	FALSE	TRUE	FALSE	TRUE	FALSE	TRUE	FALSE	FALSE	TRUE
86312	TRUE	FALSE	TRUE	FALSE	TRUE	FALSE	TRUE	FALSE	TRUE	FALSE	FALSE	TRUE	TRUE	FALSE	TRUE	FALSE	FALSE	TRUE	TRUE	FALSE
86313	FALSE	TRUE	TRUE	FALSE	TRUE	FALSE	FALSE	TRUE	TRUE	FALSE	TRUE	FALSE	TRUE	FALSE	TRUE	FALSE	TRUE	FALSE	TRUE	FALSE
86314	FALSE	TRUE	TRUE	FALSE	TRUE	FALSE	FALSE	TRUE	TRUE	FALSE	TRUE	FALSE	TRUE	FALSE	TRUE	FALSE	TRUE	FALSE	TRUE	FALSE
86315	FALSE	TRUE	TRUE	FALSE	TRUE	FALSE	TRUE	FALSE	TRUE	FALSE	TRUE	FALSE	TRUE	FALSE	TRUE	FALSE	TRUE	FALSE	FALSE	TRUE
86318	TRUE	FALSE	TRUE	FALSE	TRUE	FALSE	TRUE	FALSE	TRUE	FALSE	TRUE	FALSE	TRUE	FALSE	TRUE	FALSE	FALSE	TRUE	FALSE	TRUE
86319	TRUE	FALSE	TRUE	FALSE	TRUE	FALSE	TRUE	FALSE	FALSE	TRUE	FALSE	TRUE	TRUE	FALSE	TRUE	FALSE	TRUE	FALSE	TRUE	FALSE
86320	FALSE	TRUE	TRUE	FALSE	TRUE	FALSE	FALSE	TRUE	TRUE	FALSE	TRUE	FALSE	TRUE	FALSE	TRUE	FALSE	TRUE	FALSE	TRUE	FALSE
86321	TRUE	FALSE	TRUE	FALSE	TRUE	FALSE	TRUE	FALSE	TRUE	FALSE	TRUE	FALSE	TRUE	FALSE	TRUE	FALSE	FALSE	TRUE	FALSE	TRUE
86322	FALSE	TRUE	TRUE	FALSE	TRUE	FALSE	TRUE	FALSE	TRUE	FALSE	FALSE	TRUE	TRUE	FALSE	TRUE	FALSE	TRUE	FALSE	TRUE	FALSE
86323	FALSE	TRUE	FALSE	TRUE	TRUE	FALSE	TRUE	FALSE	TRUE	FALSE	TRUE	FALSE	TRUE	FALSE	TRUE	FALSE	TRUE	FALSE	TRUE	FALSE
86324	TRUE	FALSE	TRUE	FALSE	FALSE	TRUE	TRUE	FALSE	TRUE	FALSE	TRUE	FALSE	TRUE	FALSE	TRUE	FALSE	TRUE	FALSE	FALSE	TRUE
86325	FALSE	TRUE	TRUE	FALSE	TRUE	FALSE	TRUE	FALSE	TRUE	FALSE	TRUE	FALSE	TRUE	FALSE	FALSE	TRUE	TRUE	FALSE	TRUE	FALSE
86326	FALSE	TRUE	FALSE	TRUE	TRUE	FALSE	TRUE	FALSE	TRUE	FALSE	TRUE	FALSE	TRUE	FALSE	TRUE	FALSE	TRUE	FALSE	TRUE	FALSE
86327	TRUE	FALSE	TRUE	FALSE	TRUE	FALSE	FALSE	TRUE	TRUE	FALSE	TRUE	FALSE	FALSE	TRUE	TRUE	FALSE	TRUE	FALSE	TRUE	FALSE
86328	FALSE	TRUE	FALSE	TRUE	TRUE	FALSE	TRUE	FALSE	TRUE	FALSE	TRUE	FALSE	TRUE	FALSE	TRUE	FALSE	TRUE	FALSE	TRUE	FALSE
86329	FALSE	TRUE	TRUE	FALSE	TRUE	FALSE	TRUE	FALSE	TRUE	FALSE	TRUE	FALSE	TRUE	FALSE	TRUE	FALSE	TRUE	FALSE	FALSE	TRUE
86330	FALSE	TRUE	TRUE	FALSE	TRUE	FALSE	FALSE	TRUE	TRUE	FALSE	TRUE	FALSE	TRUE	FALSE	TRUE	FALSE	TRUE	FALSE	TRUE	FALSE
86331	TRUE	FALSE	TRUE	FALSE	TRUE	FALSE	TRUE	FALSE	TRUE	FALSE	TRUE	FALSE	FALSE	TRUE	FALSE	TRUE	TRUE	FALSE	TRUE	FALSE
86332	FALSE	TRUE	TRUE	FALSE	TRUE	FALSE	TRUE	FALSE	TRUE	FALSE	TRUE	FALSE	TRUE	FALSE	TRUE	FALSE	TRUE	FALSE	FALSE	TRUE
86333	TRUE	FALSE	TRUE	FALSE	TRUE	FALSE	TRUE	FALSE	FALSE	TRUE	FALSE	TRUE	TRUE	FALSE	TRUE	FALSE	TRUE	FALSE	TRUE	FALSE
86340	FALSE	TRUE	TRUE	FALSE	TRUE	FALSE	TRUE	FALSE	TRUE	FALSE	FALSE	TRUE	TRUE	FALSE	TRUE	FALSE	TRUE	FALSE	TRUE	FALSE
86342	TRUE	FALSE	TRUE	FALSE	TRUE	FALSE	TRUE	FALSE	FALSE	TRUE	FALSE	TRUE	TRUE	FALSE	TRUE	FALSE	TRUE	FALSE	TRUE	FALSE
86343	TRUE	FALSE	TRUE	FALSE	TRUE	FALSE	TRUE	FALSE	TRUE	FALSE	TRUE	FALSE	TRUE	FALSE	TRUE	FALSE	FALSE	TRUE	FALSE	TRUE
86345	TRUE	FALSE	TRUE	FALSE	FALSE	TRUE	TRUE	FALSE	TRUE	FALSE	FALSE	TRUE	TRUE	FALSE	TRUE	FALSE	TRUE	FALSE	TRUE	FALSE
86346	TRUE	FALSE	TRUE	FALSE	TRUE	FALSE	TRUE	FALSE	TRUE	FALSE	FALSE	TRUE	TRUE	FALSE	TRUE	FALSE	FALSE	TRUE	TRUE	FALSE
86347	TRUE	FALSE	TRUE	FALSE	FALSE	TRUE	TRUE	FALSE	TRUE	FALSE	TRUE	FALSE	TRUE	FALSE	FALSE	TRUE	TRUE	FALSE	TRUE	FALSE
86349	FALSE	TRUE	TRUE	FALSE	TRUE	FALSE	TRUE	FALSE	TRUE	FALSE	TRUE	FALSE	TRUE	FALSE	TRUE	FALSE	TRUE	FALSE	FALSE	TRUE
86350	FALSE	TRUE	TRUE	FALSE	TRUE	FALSE	TRUE	FALSE	TRUE	FALSE	TRUE	FALSE	TRUE	FALSE	TRUE	FALSE	TRUE	FALSE	FALSE	TRUE
86351	FALSE	TRUE	TRUE	FALSE	TRUE	FALSE	FALSE	TRUE	TRUE	FALSE	TRUE	FALSE	TRUE	FALSE	TRUE	FALSE	TRUE	FALSE	TRUE	FALSE
86352	TRUE	FALSE	FALSE	TRUE	TRUE	FALSE	TRUE	FALSE	TRUE	FALSE	TRUE	FALSE	TRUE	FALSE	TRUE	FALSE	FALSE	TRUE	TRUE	FALSE
86353	TRUE	FALSE	TRUE	FALSE	FALSE	TRUE	TRUE	FALSE	TRUE	FALSE	TRUE	FALSE	TRUE	FALSE	TRUE	FALSE	TRUE	FALSE	FALSE	TRUE
86354	TRUE	FALSE	TRUE	FALSE	FALSE	TRUE	TRUE	FALSE	TRUE	FALSE	TRUE	FALSE	TRUE	FALSE	FALSE	TRUE	TRUE	FALSE	TRUE	FALSE
86355	TRUE	FALSE	TRUE	FALSE	FALSE	TRUE	FALSE	TRUE	TRUE	FALSE	TRUE	FALSE	TRUE	FALSE	TRUE	FALSE	TRUE	FALSE	TRUE	FALSE
86356	FALSE	TRUE	FALSE	TRUE	TRUE	FALSE	TRUE	FALSE	TRUE	FALSE	TRUE	FALSE	TRUE	FALSE	TRUE	FALSE	TRUE	FALSE	TRUE	FALSE
86357	TRUE	FALSE	TRUE	FALSE	TRUE	FALSE	FALSE	TRUE	TRUE	FALSE	TRUE	FALSE	TRUE	FALSE	TRUE	FALSE	FALSE	TRUE	TRUE	FALSE
86358	TRUE	FALSE	FALSE	TRUE	TRUE	FALSE	TRUE	FALSE	FALSE	TRUE	TRUE	FALSE	TRUE	FALSE	TRUE	FALSE	TRUE	FALSE	TRUE	FALSE
86359	TRUE	FALSE	TRUE	FALSE	TRUE	FALSE	TRUE	FALSE	TRUE	FALSE	TRUE	FALSE	FALSE	TRUE	FALSE	TRUE	TRUE	FALSE	TRUE	FALSE
86362	FALSE	TRUE	TRUE	FALSE	TRUE	FALSE	TRUE	FALSE	TRUE	FALSE	FALSE	TRUE	TRUE	FALSE	TRUE	FALSE	TRUE	FALSE	TRUE	FALSE
86363	FALSE	TRUE	TRUE	FALSE	TRUE	FALSE	TRUE	FALSE	TRUE	FALSE	FALSE	TRUE	TRUE	FALSE	TRUE	FALSE	TRUE	FALSE	TRUE	FALSE
86364	FALSE	TRUE	TRUE	FALSE	TRUE	FALSE	TRUE	FALSE	TRUE	FALSE	TRUE	FALSE	TRUE	FALSE	TRUE	FALSE	TRUE	FALSE	FALSE	TRUE
86365	TRUE	FALSE	FALSE	TRUE	TRUE	FALSE	TRUE	FALSE	FALSE	TRUE	TRUE	FALSE	TRUE	FALSE	TRUE	FALSE	TRUE	FALSE	TRUE	FALSE
86366	TRUE	FALSE	TRUE	FALSE	FALSE	TRUE	TRUE	FALSE	TRUE	FALSE	TRUE	FALSE	TRUE	FALSE	TRUE	FALSE	TRUE	FALSE	FALSE	TRUE
86367	TRUE	FALSE	TRUE	FALSE	FALSE	TRUE	TRUE	FALSE	TRUE	FALSE	TRUE	FALSE	TRUE	FALSE	TRUE	FALSE	TRUE	FALSE	FALSE	TRUE
86368	TRUE	FALSE	TRUE	FALSE	FALSE	TRUE	TRUE	FALSE	TRUE	FALSE	TRUE	FALSE	TRUE	FALSE	FALSE	TRUE	TRUE	FALSE	TRUE	FALSE
86379	FALSE	TRUE	TRUE	FALSE	TRUE	FALSE	TRUE	FALSE	TRUE	FALSE	TRUE	FALSE	TRUE	FALSE	FALSE	TRUE	TRUE	FALSE	TRUE	FALSE
86380	TRUE	FALSE	TRUE	FALSE	TRUE	FALSE	TRUE	FALSE	FALSE	TRUE	TRUE	FALSE	TRUE	FALSE	TRUE	FALSE	TRUE	FALSE	FALSE	TRUE
86381	TRUE	FALSE	TRUE	FALSE	TRUE	FALSE	TRUE	FALSE	TRUE	FALSE	TRUE	FALSE	FALSE	TRUE	TRUE	FALSE	TRUE	FALSE	FALSE	TRUE
86382	TRUE	FALSE	FALSE	TRUE	FALSE	TRUE	TRUE	FALSE	TRUE	FALSE	TRUE	FALSE	TRUE	FALSE	TRUE	FALSE	TRUE	FALSE	TRUE	FALSE
86383	TRUE	FALSE	FALSE	TRUE	TRUE	FALSE	TRUE	FALSE	TRUE	FALSE	TRUE	FALSE	FALSE	TRUE	TRUE	FALSE	TRUE	FALSE	TRUE	FALSE
86384	TRUE	FALSE	FALSE	TRUE	TRUE	FALSE	TRUE	FALSE	FALSE	TRUE	TRUE	FALSE	TRUE	FALSE	TRUE	FALSE	TRUE	FALSE	TRUE	FALSE
86385	TRUE	FALSE	FALSE	TRUE	FALSE	TRUE	TRUE	FALSE	TRUE	FALSE	TRUE	FALSE	TRUE	FALSE	TRUE	FALSE	TRUE	FALSE	TRUE	FALSE
86386	TRUE	FALSE	TRUE	FALSE	TRUE	FALSE	TRUE	FALSE	FALSE	TRUE	TRUE	FALSE	TRUE	FALSE	TRUE	FALSE	TRUE	FALSE	FALSE	TRUE
86387	FALSE	TRUE	TRUE	FALSE	TRUE	FALSE	TRUE	FALSE	TRUE	FALSE	TRUE	FALSE	TRUE	FALSE	FALSE	TRUE	TRUE	FALSE	TRUE	FALSE
86388	TRUE	FALSE	TRUE	FALSE	TRUE	FALSE	FALSE	TRUE	TRUE	FALSE	TRUE	FALSE	TRUE	FALSE	TRUE	FALSE	FALSE	TRUE	TRUE	FALSE
86389	TRUE	FALSE	TRUE	FALSE	TRUE	FALSE	TRUE	FALSE	FALSE	TRUE	FALSE	TRUE	TRUE	FALSE	TRUE	FALSE	TRUE	FALSE	TRUE	FALSE
86390	TRUE	FALSE	TRUE	FALSE	TRUE	FALSE	TRUE	FALSE	TRUE	FALSE	FALSE	TRUE	TRUE	FALSE	TRUE	FALSE	FALSE	TRUE	TRUE	FALSE
86394	TRUE	FALSE	TRUE	FALSE	TRUE	FALSE	TRUE	FALSE	TRUE	FALSE	TRUE	FALSE	TRUE	FALSE	FALSE	TRUE	FALSE	TRUE	TRUE	FALSE
86395	TRUE	FALSE	TRUE	FALSE	TRUE	FALSE	FALSE	TRUE	FALSE	TRUE	TRUE	FALSE	TRUE	FALSE	TRUE	FALSE	TRUE	FALSE	TRUE	FALSE
86396	TRUE	FALSE	TRUE	FALSE	TRUE	FALSE	TRUE	FALSE	TRUE	FALSE	FALSE	TRUE	FALSE	TRUE	TRUE	FALSE	TRUE	FALSE	TRUE	FALSE
86397	FALSE	TRUE	FALSE	TRUE	TRUE	FALSE	TRUE	FALSE	TRUE	FALSE	TRUE	FALSE	TRUE	FALSE	TRUE	FALSE	TRUE	FALSE	TRUE	FALSE
86398	TRUE	FALSE	TRUE	FALSE	TRUE	FALSE	FALSE	TRUE	TRUE	FALSE	TRUE	FALSE	TRUE	FALSE	TRUE	FALSE	FALSE	TRUE	TRUE	FALSE
86399	TRUE	FALSE	FALSE	TRUE	TRUE	FALSE	TRUE	FALSE	TRUE	FALSE	TRUE	FALSE	FALSE	TRUE	TRUE	FALSE	TRUE	FALSE	TRUE	FALSE
86401	TRUE	FALSE	TRUE	FALSE	FALSE	TRUE	FALSE	TRUE	TRUE	FALSE	TRUE	FALSE	TRUE	FALSE	TRUE	FALSE	TRUE	FALSE	TRUE	FALSE
86403	TRUE	FALSE	TRUE	FALSE	FALSE	TRUE	TRUE	FALSE	TRUE	FALSE	TRUE	FALSE	TRUE	FALSE	TRUE	FALSE	TRUE	FALSE	FALSE	TRUE
86408	FALSE	TRUE	TRUE	FALSE	TRUE	FALSE	FALSE	TRUE	TRUE	FALSE	TRUE	FALSE	TRUE	FALSE	TRUE	FALSE	TRUE	FALSE	TRUE	FALSE
86409	FALSE	TRUE	TRUE	FALSE	TRUE	FALSE	FALSE	TRUE	TRUE	FALSE	TRUE	FALSE	TRUE	FALSE	TRUE	FALSE	TRUE	FALSE	TRUE	FALSE
86410	TRUE	FALSE	TRUE	FALSE	TRUE	FALSE	FALSE	TRUE	TRUE	FALSE	TRUE	FALSE	FALSE	TRUE	TRUE	FALSE	TRUE	FALSE	TRUE	FALSE
86411	TRUE	FALSE	TRUE	FALSE	FALSE	TRUE	TRUE	FALSE	TRUE	FALSE	TRUE	FALSE	TRUE	FALSE	TRUE	FALSE	TRUE	FALSE	FALSE	TRUE
86412	TRUE	FALSE	TRUE	FALSE	TRUE	FALSE	TRUE	FALSE	FALSE	TRUE	TRUE	FALSE	TRUE	FALSE	TRUE	FALSE	TRUE	FALSE	FALSE	TRUE
86413	TRUE	FALSE	TRUE	FALSE	TRUE	FALSE	TRUE	FALSE	TRUE	FALSE	TRUE	FALSE	FALSE	TRUE	FALSE	TRUE	TRUE	FALSE	TRUE	FALSE
86414	TRUE	FALSE	FALSE	TRUE	TRUE	FALSE	TRUE	FALSE	TRUE	FALSE	TRUE	FALSE	FALSE	TRUE	TRUE	FALSE	TRUE	FALSE	TRUE	FALSE
86415	TRUE	FALSE	TRUE	FALSE	TRUE	FALSE	TRUE	FALSE	FALSE	TRUE	FALSE	TRUE	TRUE	FALSE	TRUE	FALSE	TRUE	FALSE	TRUE	FALSE
86416	TRUE	FALSE	TRUE	FALSE	TRUE	FALSE	FALSE	TRUE	FALSE	TRUE	TRUE	FALSE	TRUE	FALSE	TRUE	FALSE	TRUE	FALSE	TRUE	FALSE
86417	TRUE	FALSE	FALSE	TRUE	TRUE	FALSE	TRUE	FALSE	TRUE	FALSE	TRUE	FALSE	FALSE	TRUE	TRUE	FALSE	TRUE	FALSE	TRUE	FALSE
86418	FALSE	TRUE	TRUE	FALSE	TRUE	FALSE	FALSE	TRUE	TRUE	FALSE	TRUE	FALSE	TRUE	FALSE	TRUE	FALSE	TRUE	FALSE	TRUE	FALSE
86419	TRUE	FALSE	TRUE	FALSE	TRUE	FALSE	FALSE	TRUE	TRUE	FALSE	TRUE	FALSE	TRUE	FALSE	TRUE	FALSE	FALSE	TRUE	TRUE	FALSE
86420	TRUE	FALSE	TRUE	FALSE	TRUE	FALSE	TRUE	FALSE	TRUE	FALSE	TRUE	FALSE	TRUE	FALSE	TRUE	FALSE	FALSE	TRUE	FALSE	TRUE
86421	TRUE	FALSE	TRUE	FALSE	TRUE	FALSE	TRUE	FALSE	FALSE	TRUE	TRUE	FALSE	TRUE	FALSE	FALSE	TRUE	TRUE	FALSE	TRUE	FALSE
86423	TRUE	FALSE	TRUE	FALSE	TRUE	FALSE	TRUE	FALSE	TRUE	FALSE	TRUE	FALSE	FALSE	TRUE	TRUE	FALSE	TRUE	FALSE	FALSE	TRUE
86424	TRUE	FALSE	TRUE	FALSE	TRUE	FALSE	TRUE	FALSE	TRUE	FALSE	FALSE	TRUE	FALSE	TRUE	TRUE	FALSE	TRUE	FALSE	TRUE	FALSE
86425	TRUE	FALSE	TRUE	FALSE	TRUE	FALSE	TRUE	FALSE	TRUE	FALSE	FALSE	TRUE	TRUE	FALSE	TRUE	FALSE	FALSE	TRUE	TRUE	FALSE
86426	TRUE	FALSE	FALSE	TRUE	TRUE	FALSE	TRUE	FALSE	TRUE	FALSE	TRUE	FALSE	FALSE	TRUE	TRUE	FALSE	TRUE	FALSE	TRUE	FALSE
86427	FALSE	TRUE	TRUE	FALSE	TRUE	FALSE	FALSE	TRUE	TRUE	FALSE	TRUE	FALSE	TRUE	FALSE	TRUE	FALSE	TRUE	FALSE	TRUE	FALSE
86428	TRUE	FALSE	TRUE	FALSE	FALSE	TRUE	FALSE	TRUE	TRUE	FALSE	TRUE	FALSE	TRUE	FALSE	TRUE	FALSE	TRUE	FALSE	TRUE	FALSE
86429	TRUE	FALSE	FALSE	TRUE	FALSE	TRUE	TRUE	FALSE	TRUE	FALSE	TRUE	FALSE	TRUE	FALSE	TRUE	FALSE	TRUE	FALSE	TRUE	FALSE
86430	TRUE	FALSE	TRUE	FALSE	FALSE	TRUE	TRUE	FALSE	TRUE	FALSE	FALSE	TRUE	TRUE	FALSE	TRUE	FALSE	TRUE	FALSE	TRUE	FALSE
86431	TRUE	FALSE	FALSE	TRUE	TRUE	FALSE	TRUE	FALSE	TRUE	FALSE	TRUE	FALSE	TRUE	FALSE	TRUE	FALSE	FALSE	TRUE	TRUE	FALSE
86432	FALSE	TRUE	TRUE	FALSE	TRUE	FALSE	TRUE	FALSE	TRUE	FALSE	FALSE	TRUE	TRUE	FALSE	TRUE	FALSE	TRUE	FALSE	TRUE	FALSE
86434	TRUE	FALSE	TRUE	FALSE	TRUE	FALSE	TRUE	FALSE	TRUE	FALSE	TRUE	FALSE	FALSE	TRUE	TRUE	FALSE	TRUE	FALSE	FALSE	TRUE
86452	TRUE	FALSE	TRUE	FALSE	FALSE	TRUE	TRUE	FALSE	TRUE	FALSE	FALSE	TRUE	TRUE	FALSE	TRUE	FALSE	TRUE	FALSE	TRUE	FALSE
86490	FALSE	TRUE	TRUE	FALSE	TRUE	FALSE	TRUE	FALSE	TRUE	FALSE	TRUE	FALSE	TRUE	FALSE	FALSE	TRUE	TRUE	FALSE	TRUE	FALSE
86491	TRUE	FALSE	FALSE	TRUE	TRUE	FALSE	TRUE	FALSE	TRUE	FALSE	TRUE	FALSE	TRUE	FALSE	TRUE	FALSE	FALSE	TRUE	TRUE	FALSE
86492	FALSE	TRUE	FALSE	TRUE	TRUE	FALSE	TRUE	FALSE	TRUE	FALSE	TRUE	FALSE	TRUE	FALSE	TRUE	FALSE	TRUE	FALSE	TRUE	FALSE
86493	FALSE	TRUE	TRUE	FALSE	TRUE	FALSE	TRUE	FALSE	TRUE	FALSE	TRUE	FALSE	TRUE	FALSE	FALSE	TRUE	TRUE	FALSE	TRUE	FALSE
86494	FALSE	TRUE	TRUE	FALSE	TRUE	FALSE	TRUE	FALSE	TRUE	FALSE	TRUE	FALSE	TRUE	FALSE	TRUE	FALSE	TRUE	FALSE	FALSE	TRUE
86495	FALSE	TRUE	TRUE	FALSE	TRUE	FALSE	TRUE	FALSE	TRUE	FALSE	FALSE	TRUE	TRUE	FALSE	TRUE	FALSE	TRUE	FALSE	TRUE	FALSE
86552	TRUE	FALSE	TRUE	FALSE	TRUE	FALSE	TRUE	FALSE	FALSE	TRUE	TRUE	FALSE	TRUE	FALSE	TRUE	FALSE	TRUE	FALSE	FALSE	TRUE
86553	TRUE	FALSE	FALSE	TRUE	TRUE	FALSE	TRUE	FALSE	TRUE	FALSE	TRUE	FALSE	FALSE	TRUE	TRUE	FALSE	TRUE	FALSE	TRUE	FALSE
86554	TRUE	FALSE	TRUE	FALSE	FALSE	TRUE	FALSE	TRUE	TRUE	FALSE	TRUE	FALSE	TRUE	FALSE	TRUE	FALSE	TRUE	FALSE	TRUE	FALSE
86575	FALSE	TRUE	TRUE	FALSE	TRUE	FALSE	TRUE	FALSE	TRUE	FALSE	TRUE	FALSE	TRUE	FALSE	FALSE	TRUE	TRUE	FALSE	TRUE	FALSE
86576	FALSE	TRUE	TRUE	FALSE	TRUE	FALSE	TRUE	FALSE	TRUE	FALSE	FALSE	TRUE	TRUE	FALSE	TRUE	FALSE	TRUE	FALSE	TRUE	FALSE
86577	FALSE	TRUE	TRUE	FALSE	TRUE	FALSE	FALSE	TRUE	TRUE	FALSE	TRUE	FALSE	TRUE	FALSE	TRUE	FALSE	TRUE	FALSE	TRUE	FALSE
86578	TRUE	FALSE	TRUE	FALSE	TRUE	FALSE	FALSE	TRUE	TRUE	FALSE	TRUE	FALSE	TRUE	FALSE	TRUE	FALSE	FALSE	TRUE	TRUE	FALSE
86579	FALSE	TRUE	FALSE	TRUE	TRUE	FALSE	TRUE	FALSE	TRUE	FALSE	TRUE	FALSE	TRUE	FALSE	TRUE	FALSE	TRUE	FALSE	TRUE	FALSE
86580	FALSE	TRUE	FALSE	TRUE	TRUE	FALSE	TRUE	FALSE	TRUE	FALSE	TRUE	FALSE	TRUE	FALSE	TRUE	FALSE	TRUE	FALSE	TRUE	FALSE
86581	FALSE	TRUE	TRUE	FALSE	TRUE	FALSE	TRUE	FALSE	TRUE	FALSE	TRUE	FALSE	TRUE	FALSE	TRUE	FALSE	TRUE	FALSE	FALSE	TRUE
86582	TRUE	FALSE	FALSE	TRUE	TRUE	FALSE	TRUE	FALSE	TRUE	FALSE	TRUE	FALSE	TRUE	FALSE	TRUE	FALSE	FALSE	TRUE	TRUE	FALSE
86583	TRUE	FALSE	TRUE	FALSE	FALSE	TRUE	TRUE	FALSE	TRUE	FALSE	FALSE	TRUE	TRUE	FALSE	TRUE	FALSE	TRUE	FALSE	TRUE	FALSE
86584	TRUE	FALSE	TRUE	FALSE	TRUE	FALSE	TRUE	FALSE	TRUE	FALSE	TRUE	FALSE	FALSE	TRUE	TRUE	FALSE	TRUE	FALSE	FALSE	TRUE
86585	TRUE	FALSE	TRUE	FALSE	FALSE	TRUE	TRUE	FALSE	TRUE	FALSE	TRUE	FALSE	TRUE	FALSE	TRUE	FALSE	TRUE	FALSE	FALSE	TRUE
86587	TRUE	FALSE	TRUE	FALSE	FALSE	TRUE	FALSE	TRUE	TRUE	FALSE	TRUE	FALSE	TRUE	FALSE	TRUE	FALSE	TRUE	FALSE	TRUE	FALSE
86588	FALSE	TRUE	TRUE	FALSE	TRUE	FALSE	FALSE	TRUE	TRUE	FALSE	TRUE	FALSE	TRUE	FALSE	TRUE	FALSE	TRUE	FALSE	TRUE	FALSE
86589	TRUE	FALSE	TRUE	FALSE	TRUE	FALSE	TRUE	FALSE	TRUE	FALSE	FALSE	TRUE	FALSE	TRUE	TRUE	FALSE	TRUE	FALSE	TRUE	FALSE
86590	TRUE	FALSE	TRUE	FALSE	TRUE	FALSE	FALSE	TRUE	FALSE	TRUE	TRUE	FALSE	TRUE	FALSE	TRUE	FALSE	TRUE	FALSE	TRUE	FALSE
86592	TRUE	FALSE	TRUE	FALSE	FALSE	TRUE	TRUE	FALSE	TRUE	FALSE	FALSE	TRUE	TRUE	FALSE	TRUE	FALSE	TRUE	FALSE	TRUE	FALSE
86593	TRUE	FALSE	TRUE	FALSE	TRUE	FALSE	TRUE	FALSE	TRUE	FALSE	FALSE	TRUE	TRUE	FALSE	TRUE	FALSE	FALSE	TRUE	TRUE	FALSE
86594	FALSE	TRUE	TRUE	FALSE	TRUE	FALSE	TRUE	FALSE	TRUE	FALSE	TRUE	FALSE	TRUE	FALSE	FALSE	TRUE	TRUE	FALSE	TRUE	FALSE
86595	FALSE	TRUE	TRUE	FALSE	TRUE	FALSE	TRUE	FALSE	TRUE	FALSE	FALSE	TRUE	TRUE	FALSE	TRUE	FALSE	TRUE	FALSE	TRUE	FALSE
86596	TRUE	FALSE	TRUE	FALSE	TRUE	FALSE	TRUE	FALSE	FALSE	TRUE	FALSE	TRUE	TRUE	FALSE	TRUE	FALSE	TRUE	FALSE	TRUE	FALSE
86603	FALSE	TRUE	TRUE	FALSE	TRUE	FALSE	TRUE	FALSE	TRUE	FALSE	TRUE	FALSE	TRUE	FALSE	FALSE	TRUE	TRUE	FALSE	TRUE	FALSE
86605	FALSE	TRUE	TRUE	FALSE	TRUE	FALSE	TRUE	FALSE	TRUE	FALSE	TRUE	FALSE	TRUE	FALSE	FALSE	TRUE	TRUE	FALSE	TRUE	FALSE
86606	TRUE	FALSE	TRUE	FALSE	TRUE	FALSE	TRUE	FALSE	TRUE	FALSE	TRUE	FALSE	TRUE	FALSE	FALSE	TRUE	FALSE	TRUE	TRUE	FALSE
86607	FALSE	TRUE	TRUE	FALSE	TRUE	FALSE	TRUE	FALSE	TRUE	FALSE	TRUE	FALSE	TRUE	FALSE	TRUE	FALSE	TRUE	FALSE	FALSE	TRUE
86608	FALSE	TRUE	TRUE	FALSE	TRUE	FALSE	TRUE	FALSE	TRUE	FALSE	FALSE	TRUE	TRUE	FALSE	TRUE	FALSE	TRUE	FALSE	TRUE	FALSE
86609	FALSE	TRUE	TRUE	FALSE	TRUE	FALSE	TRUE	FALSE	TRUE	FALSE	TRUE	FALSE	TRUE	FALSE	TRUE	FALSE	TRUE	FALSE	FALSE	TRUE
86610	FALSE	TRUE	TRUE	FALSE	TRUE	FALSE	TRUE	FALSE	TRUE	FALSE	FALSE	TRUE	TRUE	FALSE	TRUE	FALSE	TRUE	FALSE	TRUE	FALSE
86611	FALSE	TRUE	TRUE	FALSE	TRUE	FALSE	TRUE	FALSE	TRUE	FALSE	TRUE	FALSE	TRUE	FALSE	TRUE	FALSE	TRUE	FALSE	FALSE	TRUE
86612	FALSE	TRUE	TRUE	FALSE	TRUE	FALSE	TRUE	FALSE	TRUE	FALSE	TRUE	FALSE	TRUE	FALSE	TRUE	FALSE	TRUE	FALSE	FALSE	TRUE
86613	FALSE	TRUE	FALSE	TRUE	TRUE	FALSE	TRUE	FALSE	TRUE	FALSE	TRUE	FALSE	TRUE	FALSE	TRUE	FALSE	TRUE	FALSE	TRUE	FALSE
86615	FALSE	TRUE	TRUE	FALSE	TRUE	FALSE	TRUE	FALSE	TRUE	FALSE	TRUE	FALSE	TRUE	FALSE	TRUE	FALSE	TRUE	FALSE	FALSE	TRUE
86616	TRUE	FALSE	FALSE	TRUE	TRUE	FALSE	TRUE	FALSE	TRUE	FALSE	TRUE	FALSE	TRUE	FALSE	TRUE	FALSE	FALSE	TRUE	TRUE	FALSE
86617	TRUE	FALSE	TRUE	FALSE	TRUE	FALSE	TRUE	FALSE	TRUE	FALSE	TRUE	FALSE	TRUE	FALSE	TRUE	FALSE	FALSE	TRUE	FALSE	TRUE
86619	TRUE	FALSE	FALSE	TRUE	TRUE	FALSE	TRUE	FALSE	TRUE	FALSE	TRUE	FALSE	FALSE	TRUE	TRUE	FALSE	TRUE	FALSE	TRUE	FALSE
86620	FALSE	TRUE	TRUE	FALSE	TRUE	FALSE	FALSE	TRUE	TRUE	FALSE	TRUE	FALSE	TRUE	FALSE	TRUE	FALSE	TRUE	FALSE	TRUE	FALSE
86621	FALSE	TRUE	TRUE	FALSE	TRUE	FALSE	TRUE	FALSE	TRUE	FALSE	FALSE	TRUE	TRUE	FALSE	TRUE	FALSE	TRUE	FALSE	TRUE	FALSE
86624	TRUE	FALSE	TRUE	FALSE	TRUE	FALSE	TRUE	FALSE	TRUE	FALSE	TRUE	FALSE	FALSE	TRUE	FALSE	TRUE	TRUE	FALSE	TRUE	FALSE
86625	TRUE	FALSE	TRUE	FALSE	TRUE	FALSE	TRUE	FALSE	FALSE	TRUE	TRUE	FALSE	TRUE	FALSE	FALSE	TRUE	TRUE	FALSE	TRUE	FALSE
86626	TRUE	FALSE	TRUE	FALSE	TRUE	FALSE	TRUE	FALSE	TRUE	FALSE	FALSE	TRUE	FALSE	TRUE	TRUE	FALSE	TRUE	FALSE	TRUE	FALSE
86627	TRUE	FALSE	TRUE	FALSE	TRUE	FALSE	TRUE	FALSE	TRUE	FALSE	FALSE	TRUE	TRUE	FALSE	TRUE	FALSE	FALSE	TRUE	TRUE	FALSE
86628	TRUE	FALSE	TRUE	FALSE	TRUE	FALSE	TRUE	FALSE	TRUE	FALSE	FALSE	TRUE	TRUE	FALSE	TRUE	FALSE	FALSE	TRUE	TRUE	FALSE
86629	TRUE	FALSE	TRUE	FALSE	TRUE	FALSE	TRUE	FALSE	TRUE	FALSE	TRUE	FALSE	FALSE	TRUE	FALSE	TRUE	TRUE	FALSE	TRUE	FALSE
86630	TRUE	FALSE	TRUE	FALSE	TRUE	FALSE	TRUE	FALSE	FALSE	TRUE	TRUE	FALSE	TRUE	FALSE	TRUE	FALSE	TRUE	FALSE	FALSE	TRUE
86631	TRUE	FALSE	TRUE	FALSE	FALSE	TRUE	TRUE	FALSE	TRUE	FALSE	FALSE	TRUE	TRUE	FALSE	TRUE	FALSE	TRUE	FALSE	TRUE	FALSE
86632	TRUE	FALSE	FALSE	TRUE	TRUE	FALSE	TRUE	FALSE	TRUE	FALSE	TRUE	FALSE	TRUE	FALSE	TRUE	FALSE	FALSE	TRUE	TRUE	FALSE
86633	TRUE	FALSE	FALSE	TRUE	FALSE	TRUE	TRUE	FALSE	TRUE	FALSE	TRUE	FALSE	TRUE	FALSE	TRUE	FALSE	TRUE	FALSE	TRUE	FALSE
86634	FALSE	TRUE	FALSE	TRUE	TRUE	FALSE	TRUE	FALSE	TRUE	FALSE	TRUE	FALSE	TRUE	FALSE	TRUE	FALSE	TRUE	FALSE	TRUE	FALSE
86635	FALSE	TRUE	FALSE	TRUE	TRUE	FALSE	TRUE	FALSE	TRUE	FALSE	TRUE	FALSE	TRUE	FALSE	TRUE	FALSE	TRUE	FALSE	TRUE	FALSE
86636	FALSE	TRUE	TRUE	FALSE	TRUE	FALSE	FALSE	TRUE	TRUE	FALSE	TRUE	FALSE	TRUE	FALSE	TRUE	FALSE	TRUE	FALSE	TRUE	FALSE
86637	TRUE	FALSE	FALSE	TRUE	FALSE	TRUE	TRUE	FALSE	TRUE	FALSE	TRUE	FALSE	TRUE	FALSE	TRUE	FALSE	TRUE	FALSE	TRUE	FALSE
86638	TRUE	FALSE	TRUE	FALSE	TRUE	FALSE	TRUE	FALSE	FALSE	TRUE	TRUE	FALSE	TRUE	FALSE	TRUE	FALSE	TRUE	FALSE	FALSE	TRUE
86639	TRUE	FALSE	TRUE	FALSE	TRUE	FALSE	TRUE	FALSE	TRUE	FALSE	FALSE	TRUE	TRUE	FALSE	TRUE	FALSE	FALSE	TRUE	TRUE	FALSE
86640	TRUE	FALSE	TRUE	FALSE	FALSE	TRUE	TRUE	FALSE	TRUE	FALSE	TRUE	FALSE	TRUE	FALSE	TRUE	FALSE	TRUE	FALSE	FALSE	TRUE
86641	TRUE	FALSE	TRUE	FALSE	FALSE	TRUE	TRUE	FALSE	TRUE	FALSE	TRUE	FALSE	TRUE	FALSE	TRUE	FALSE	TRUE	FALSE	FALSE	TRUE
86642	TRUE	FALSE	TRUE	FALSE	FALSE	TRUE	TRUE	FALSE	TRUE	FALSE	FALSE	TRUE	TRUE	FALSE	TRUE	FALSE	TRUE	FALSE	TRUE	FALSE
86643	TRUE	FALSE	TRUE	FALSE	FALSE	TRUE	FALSE	TRUE	TRUE	FALSE	TRUE	FALSE	TRUE	FALSE	TRUE	FALSE	TRUE	FALSE	TRUE	FALSE
86644	TRUE	FALSE	TRUE	FALSE	TRUE	FALSE	TRUE	FALSE	TRUE	FALSE	TRUE	FALSE	FALSE	TRUE	FALSE	TRUE	TRUE	FALSE	TRUE	FALSE
86645	TRUE	FALSE	TRUE	FALSE	TRUE	FALSE	FALSE	TRUE	TRUE	FALSE	TRUE	FALSE	TRUE	FALSE	TRUE	FALSE	FALSE	TRUE	TRUE	FALSE
86646	TRUE	FALSE	TRUE	FALSE	FALSE	TRUE	TRUE	FALSE	TRUE	FALSE	TRUE	FALSE	TRUE	FALSE	FALSE	TRUE	TRUE	FALSE	TRUE	FALSE
86647	TRUE	FALSE	TRUE	FALSE	TRUE	FALSE	TRUE	FALSE	FALSE	TRUE	FALSE	TRUE	TRUE	FALSE	TRUE	FALSE	TRUE	FALSE	TRUE	FALSE
86648	TRUE	FALSE	TRUE	FALSE	FALSE	TRUE	TRUE	FALSE	TRUE	FALSE	TRUE	FALSE	TRUE	FALSE	TRUE	FALSE	TRUE	FALSE	FALSE	TRUE
86649	TRUE	FALSE	TRUE	FALSE	TRUE	FALSE	FALSE	TRUE	FALSE	TRUE	TRUE	FALSE	TRUE	FALSE	TRUE	FALSE	TRUE	FALSE	TRUE	FALSE
86650	FALSE	TRUE	FALSE	TRUE	TRUE	FALSE	TRUE	FALSE	TRUE	FALSE	TRUE	FALSE	TRUE	FALSE	TRUE	FALSE	TRUE	FALSE	TRUE	FALSE
86651	TRUE	FALSE	TRUE	FALSE	TRUE	FALSE	TRUE	FALSE	FALSE	TRUE	TRUE	FALSE	TRUE	FALSE	FALSE	TRUE	TRUE	FALSE	TRUE	FALSE
86652	TRUE	FALSE	TRUE	FALSE	TRUE	FALSE	TRUE	FALSE	FALSE	TRUE	FALSE	TRUE	TRUE	FALSE	TRUE	FALSE	TRUE	FALSE	TRUE	FALSE
86653	FALSE	TRUE	TRUE	FALSE	TRUE	FALSE	TRUE	FALSE	TRUE	FALSE	TRUE	FALSE	TRUE	FALSE	FALSE	TRUE	TRUE	FALSE	TRUE	FALSE
86654	TRUE	FALSE	TRUE	FALSE	TRUE	FALSE	TRUE	FALSE	FALSE	TRUE	TRUE	FALSE	TRUE	FALSE	TRUE	FALSE	TRUE	FALSE	FALSE	TRUE
86655	FALSE	TRUE	TRUE	FALSE	TRUE	FALSE	TRUE	FALSE	TRUE	FALSE	FALSE	TRUE	TRUE	FALSE	TRUE	FALSE	TRUE	FALSE	TRUE	FALSE
86656	TRUE	FALSE	TRUE	FALSE	FALSE	TRUE	TRUE	FALSE	TRUE	FALSE	TRUE	FALSE	TRUE	FALSE	TRUE	FALSE	TRUE	FALSE	FALSE	TRUE
86657	TRUE	FALSE	TRUE	FALSE	TRUE	FALSE	TRUE	FALSE	FALSE	TRUE	TRUE	FALSE	TRUE	FALSE	FALSE	TRUE	TRUE	FALSE	TRUE	FALSE
86658	FALSE	TRUE	TRUE	FALSE	TRUE	FALSE	TRUE	FALSE	TRUE	FALSE	TRUE	FALSE	TRUE	FALSE	TRUE	FALSE	TRUE	FALSE	FALSE	TRUE
86659	FALSE	TRUE	FALSE	TRUE	TRUE	FALSE	TRUE	FALSE	TRUE	FALSE	TRUE	FALSE	TRUE	FALSE	TRUE	FALSE	TRUE	FALSE	TRUE	FALSE
86660	TRUE	FALSE	FALSE	TRUE	TRUE	FALSE	TRUE	FALSE	TRUE	FALSE	TRUE	FALSE	FALSE	TRUE	TRUE	FALSE	TRUE	FALSE	TRUE	FALSE
86661	TRUE	FALSE	TRUE	FALSE	FALSE	TRUE	FALSE	TRUE	TRUE	FALSE	TRUE	FALSE	TRUE	FALSE	TRUE	FALSE	TRUE	FALSE	TRUE	FALSE
86662	TRUE	FALSE	TRUE	FALSE	FALSE	TRUE	TRUE	FALSE	TRUE	FALSE	TRUE	FALSE	TRUE	FALSE	TRUE	FALSE	TRUE	FALSE	FALSE	TRUE
86663	FALSE	TRUE	FALSE	TRUE	TRUE	FALSE	TRUE	FALSE	TRUE	FALSE	TRUE	FALSE	TRUE	FALSE	TRUE	FALSE	TRUE	FALSE	TRUE	FALSE
86664	TRUE	FALSE	TRUE	FALSE	FALSE	TRUE	FALSE	TRUE	TRUE	FALSE	TRUE	FALSE	TRUE	FALSE	TRUE	FALSE	TRUE	FALSE	TRUE	FALSE
86665	TRUE	FALSE	TRUE	FALSE	TRUE	FALSE	TRUE	FALSE	FALSE	TRUE	TRUE	FALSE	TRUE	FALSE	TRUE	FALSE	TRUE	FALSE	FALSE	TRUE
86666	TRUE	FALSE	TRUE	FALSE	TRUE	FALSE	TRUE	FALSE	TRUE	FALSE	TRUE	FALSE	TRUE	FALSE	FALSE	TRUE	FALSE	TRUE	TRUE	FALSE
86667	TRUE	FALSE	TRUE	FALSE	FALSE	TRUE	TRUE	FALSE	TRUE	FALSE	TRUE	FALSE	TRUE	FALSE	FALSE	TRUE	TRUE	FALSE	TRUE	FALSE
86668	TRUE	FALSE	TRUE	FALSE	FALSE	TRUE	TRUE	FALSE	TRUE	FALSE	FALSE	TRUE	TRUE	FALSE	TRUE	FALSE	TRUE	FALSE	TRUE	FALSE
86669	FALSE	TRUE	TRUE	FALSE	TRUE	FALSE	TRUE	FALSE	TRUE	FALSE	FALSE	TRUE	TRUE	FALSE	TRUE	FALSE	TRUE	FALSE	TRUE	FALSE
86670	TRUE	FALSE	TRUE	FALSE	TRUE	FALSE	FALSE	TRUE	TRUE	FALSE	TRUE	FALSE	FALSE	TRUE	TRUE	FALSE	TRUE	FALSE	TRUE	FALSE
86671	TRUE	FALSE	FALSE	TRUE	TRUE	FALSE	TRUE	FALSE	TRUE	FALSE	TRUE	FALSE	TRUE	FALSE	TRUE	FALSE	FALSE	TRUE	TRUE	FALSE
86672	TRUE	FALSE	TRUE	FALSE	TRUE	FALSE	TRUE	FALSE	TRUE	FALSE	TRUE	FALSE	TRUE	FALSE	TRUE	FALSE	FALSE	TRUE	FALSE	TRUE
86673	TRUE	FALSE	TRUE	FALSE	TRUE	FALSE	TRUE	FALSE	FALSE	TRUE	FALSE	TRUE	TRUE	FALSE	TRUE	FALSE	TRUE	FALSE	TRUE	FALSE
86674	FALSE	TRUE	FALSE	TRUE	TRUE	FALSE	TRUE	FALSE	TRUE	FALSE	TRUE	FALSE	TRUE	FALSE	TRUE	FALSE	TRUE	FALSE	TRUE	FALSE
86675	TRUE	FALSE	FALSE	TRUE	TRUE	FALSE	TRUE	FALSE	TRUE	FALSE	TRUE	FALSE	FALSE	TRUE	TRUE	FALSE	TRUE	FALSE	TRUE	FALSE
86676	TRUE	FALSE	FALSE	TRUE	TRUE	FALSE	TRUE	FALSE	FALSE	TRUE	TRUE	FALSE	TRUE	FALSE	TRUE	FALSE	TRUE	FALSE	TRUE	FALSE
86677	FALSE	TRUE	TRUE	FALSE	TRUE	FALSE	TRUE	FALSE	TRUE	FALSE	TRUE	FALSE	TRUE	FALSE	FALSE	TRUE	TRUE	FALSE	TRUE	FALSE
86678	TRUE	FALSE	FALSE	TRUE	TRUE	FALSE	TRUE	FALSE	TRUE	FALSE	TRUE	FALSE	TRUE	FALSE	TRUE	FALSE	FALSE	TRUE	TRUE	FALSE
86679	TRUE	FALSE	TRUE	FALSE	TRUE	FALSE	TRUE	FALSE	TRUE	FALSE	TRUE	FALSE	TRUE	FALSE	FALSE	TRUE	FALSE	TRUE	TRUE	FALSE
86680	TRUE	FALSE	TRUE	FALSE	TRUE	FALSE	TRUE	FALSE	TRUE	FALSE	TRUE	FALSE	FALSE	TRUE	TRUE	FALSE	TRUE	FALSE	FALSE	TRUE
86681	FALSE	TRUE	TRUE	FALSE	TRUE	FALSE	FALSE	TRUE	TRUE	FALSE	TRUE	FALSE	TRUE	FALSE	TRUE	FALSE	TRUE	FALSE	TRUE	FALSE
86682	FALSE	TRUE	TRUE	FALSE	TRUE	FALSE	TRUE	FALSE	TRUE	FALSE	TRUE	FALSE	TRUE	FALSE	TRUE	FALSE	TRUE	FALSE	FALSE	TRUE
86683	FALSE	TRUE	TRUE	FALSE	TRUE	FALSE	TRUE	FALSE	TRUE	FALSE	FALSE	TRUE	TRUE	FALSE	TRUE	FALSE	TRUE	FALSE	TRUE	FALSE
86684	FALSE	TRUE	TRUE	FALSE	TRUE	FALSE	TRUE	FALSE	TRUE	FALSE	TRUE	FALSE	TRUE	FALSE	TRUE	FALSE	TRUE	FALSE	FALSE	TRUE
86685	TRUE	FALSE	TRUE	FALSE	TRUE	FALSE	TRUE	FALSE	FALSE	TRUE	TRUE	FALSE	TRUE	FALSE	FALSE	TRUE	TRUE	FALSE	TRUE	FALSE
86686	TRUE	FALSE	TRUE	FALSE	TRUE	FALSE	TRUE	FALSE	TRUE	FALSE	TRUE	FALSE	TRUE	FALSE	FALSE	TRUE	FALSE	TRUE	TRUE	FALSE
86687	TRUE	FALSE	TRUE	FALSE	TRUE	FALSE	TRUE	FALSE	TRUE	FALSE	TRUE	FALSE	FALSE	TRUE	TRUE	FALSE	TRUE	FALSE	FALSE	TRUE
86688	TRUE	FALSE	TRUE	FALSE	FALSE	TRUE	FALSE	TRUE	TRUE	FALSE	TRUE	FALSE	TRUE	FALSE	TRUE	FALSE	TRUE	FALSE	TRUE	FALSE
86689	TRUE	FALSE	FALSE	TRUE	TRUE	FALSE	TRUE	FALSE	TRUE	FALSE	TRUE	FALSE	FALSE	TRUE	TRUE	FALSE	TRUE	FALSE	TRUE	FALSE
86690	TRUE	FALSE	TRUE	FALSE	TRUE	FALSE	TRUE	FALSE	TRUE	FALSE	TRUE	FALSE	FALSE	TRUE	FALSE	TRUE	TRUE	FALSE	TRUE	FALSE
86691	TRUE	FALSE	TRUE	FALSE	FALSE	TRUE	FALSE	TRUE	TRUE	FALSE	TRUE	FALSE	TRUE	FALSE	TRUE	FALSE	TRUE	FALSE	TRUE	FALSE
86692	TRUE	FALSE	TRUE	FALSE	TRUE	FALSE	TRUE	FALSE	TRUE	FALSE	TRUE	FALSE	TRUE	FALSE	FALSE	TRUE	FALSE	TRUE	TRUE	FALSE
86693	FALSE	TRUE	TRUE	FALSE	TRUE	FALSE	TRUE	FALSE	TRUE	FALSE	TRUE	FALSE	TRUE	FALSE	FALSE	TRUE	TRUE	FALSE	TRUE	FALSE
86694	TRUE	FALSE	TRUE	FALSE	TRUE	FALSE	TRUE	FALSE	TRUE	FALSE	FALSE	TRUE	TRUE	FALSE	TRUE	FALSE	FALSE	TRUE	TRUE	FALSE
86695	TRUE	FALSE	TRUE	FALSE	FALSE	TRUE	FALSE	TRUE	TRUE	FALSE	TRUE	FALSE	TRUE	FALSE	TRUE	FALSE	TRUE	FALSE	TRUE	FALSE
86696	FALSE	TRUE	TRUE	FALSE	TRUE	FALSE	TRUE	FALSE	TRUE	FALSE	FALSE	TRUE	TRUE	FALSE	TRUE	FALSE	TRUE	FALSE	TRUE	FALSE
86697	TRUE	FALSE	TRUE	FALSE	TRUE	FALSE	FALSE	TRUE	TRUE	FALSE	TRUE	FALSE	FALSE	TRUE	TRUE	FALSE	TRUE	FALSE	TRUE	FALSE
86698	TRUE	FALSE	TRUE	FALSE	TRUE	FALSE	TRUE	FALSE	TRUE	FALSE	FALSE	TRUE	FALSE	TRUE	TRUE	FALSE	TRUE	FALSE	TRUE	FALSE
86699	TRUE	FALSE	FALSE	TRUE	TRUE	FALSE	TRUE	FALSE	TRUE	FALSE	TRUE	FALSE	TRUE	FALSE	TRUE	FALSE	FALSE	TRUE	TRUE	FALSE
86700	FALSE	TRUE	TRUE	FALSE	TRUE	FALSE	TRUE	FALSE	TRUE	FALSE	TRUE	FALSE	TRUE	FALSE	FALSE	TRUE	TRUE	FALSE	TRUE	FALSE
86701	TRUE	FALSE	TRUE	FALSE	TRUE	FALSE	TRUE	FALSE	TRUE	FALSE	FALSE	TRUE	TRUE	FALSE	TRUE	FALSE	FALSE	TRUE	TRUE	FALSE
86702	TRUE	FALSE	TRUE	FALSE	FALSE	TRUE	FALSE	TRUE	TRUE	FALSE	TRUE	FALSE	TRUE	FALSE	TRUE	FALSE	TRUE	FALSE	TRUE	FALSE
86703	TRUE	FALSE	TRUE	FALSE	TRUE	FALSE	FALSE	TRUE	FALSE	TRUE	TRUE	FALSE	TRUE	FALSE	TRUE	FALSE	TRUE	FALSE	TRUE	FALSE
86704	TRUE	FALSE	TRUE	FALSE	TRUE	FALSE	FALSE	TRUE	TRUE	FALSE	TRUE	FALSE	FALSE	TRUE	TRUE	FALSE	TRUE	FALSE	TRUE	FALSE
86705	TRUE	FALSE	TRUE	FALSE	TRUE	FALSE	TRUE	FALSE	TRUE	FALSE	TRUE	FALSE	FALSE	TRUE	FALSE	TRUE	TRUE	FALSE	TRUE	FALSE
86706	FALSE	TRUE	TRUE	FALSE	TRUE	FALSE	TRUE	FALSE	TRUE	FALSE	TRUE	FALSE	TRUE	FALSE	TRUE	FALSE	TRUE	FALSE	FALSE	TRUE
86707	TRUE	FALSE	TRUE	FALSE	FALSE	TRUE	TRUE	FALSE	TRUE	FALSE	TRUE	FALSE	TRUE	FALSE	TRUE	FALSE	TRUE	FALSE	FALSE	TRUE
86708	TRUE	FALSE	TRUE	FALSE	TRUE	FALSE	FALSE	TRUE	FALSE	TRUE	TRUE	FALSE	TRUE	FALSE	TRUE	FALSE	TRUE	FALSE	TRUE	FALSE
86709	TRUE	FALSE	TRUE	FALSE	TRUE	FALSE	TRUE	FALSE	FALSE	TRUE	FALSE	TRUE	TRUE	FALSE	TRUE	FALSE	TRUE	FALSE	TRUE	FALSE
86710	TRUE	FALSE	TRUE	FALSE	TRUE	FALSE	TRUE	FALSE	TRUE	FALSE	TRUE	FALSE	FALSE	TRUE	FALSE	TRUE	TRUE	FALSE	TRUE	FALSE
86711	TRUE	FALSE	TRUE	FALSE	TRUE	FALSE	FALSE	TRUE	FALSE	TRUE	TRUE	FALSE	TRUE	FALSE	TRUE	FALSE	TRUE	FALSE	TRUE	FALSE
86712	TRUE	FALSE	TRUE	FALSE	TRUE	FALSE	TRUE	FALSE	TRUE	FALSE	TRUE	FALSE	FALSE	TRUE	FALSE	TRUE	TRUE	FALSE	TRUE	FALSE
86713	TRUE	FALSE	TRUE	FALSE	TRUE	FALSE	TRUE	FALSE	FALSE	TRUE	TRUE	FALSE	TRUE	FALSE	FALSE	TRUE	TRUE	FALSE	TRUE	FALSE
86714	FALSE	TRUE	TRUE	FALSE	TRUE	FALSE	TRUE	FALSE	TRUE	FALSE	FALSE	TRUE	TRUE	FALSE	TRUE	FALSE	TRUE	FALSE	TRUE	FALSE
86715	TRUE	FALSE	FALSE	TRUE	TRUE	FALSE	TRUE	FALSE	TRUE	FALSE	TRUE	FALSE	TRUE	FALSE	TRUE	FALSE	FALSE	TRUE	TRUE	FALSE
86716	TRUE	FALSE	TRUE	FALSE	TRUE	FALSE	TRUE	FALSE	FALSE	TRUE	FALSE	TRUE	TRUE	FALSE	TRUE	FALSE	TRUE	FALSE	TRUE	FALSE
86717	TRUE	FALSE	FALSE	TRUE	FALSE	TRUE	TRUE	FALSE	TRUE	FALSE	TRUE	FALSE	TRUE	FALSE	TRUE	FALSE	TRUE	FALSE	TRUE	FALSE
86718	TRUE	FALSE	FALSE	TRUE	TRUE	FALSE	TRUE	FALSE	TRUE	FALSE	TRUE	FALSE	TRUE	FALSE	TRUE	FALSE	FALSE	TRUE	TRUE	FALSE
86719	TRUE	FALSE	TRUE	FALSE	FALSE	TRUE	TRUE	FALSE	TRUE	FALSE	FALSE	TRUE	TRUE	FALSE	TRUE	FALSE	TRUE	FALSE	TRUE	FALSE
86720	TRUE	FALSE	TRUE	FALSE	TRUE	FALSE	FALSE	TRUE	TRUE	FALSE	TRUE	FALSE	TRUE	FALSE	TRUE	FALSE	FALSE	TRUE	TRUE	FALSE
86721	TRUE	FALSE	FALSE	TRUE	FALSE	TRUE	TRUE	FALSE	TRUE	FALSE	TRUE	FALSE	TRUE	FALSE	TRUE	FALSE	TRUE	FALSE	TRUE	FALSE
86722	FALSE	TRUE	TRUE	FALSE	TRUE	FALSE	FALSE	TRUE	TRUE	FALSE	TRUE	FALSE	TRUE	FALSE	TRUE	FALSE	TRUE	FALSE	TRUE	FALSE
86723	TRUE	FALSE	TRUE	FALSE	FALSE	TRUE	FALSE	TRUE	TRUE	FALSE	TRUE	FALSE	TRUE	FALSE	TRUE	FALSE	TRUE	FALSE	TRUE	FALSE
86750	TRUE	FALSE	TRUE	FALSE	TRUE	FALSE	TRUE	FALSE	TRUE	FALSE	TRUE	FALSE	TRUE	FALSE	TRUE	FALSE	FALSE	TRUE	FALSE	TRUE
86751	TRUE	FALSE	TRUE	FALSE	FALSE	TRUE	TRUE	FALSE	TRUE	FALSE	FALSE	TRUE	TRUE	FALSE	TRUE	FALSE	TRUE	FALSE	TRUE	FALSE
86752	TRUE	FALSE	TRUE	FALSE	TRUE	FALSE	TRUE	FALSE	TRUE	FALSE	TRUE	FALSE	TRUE	FALSE	FALSE	TRUE	FALSE	TRUE	TRUE	FALSE
86753	TRUE	FALSE	FALSE	TRUE	TRUE	FALSE	TRUE	FALSE	TRUE	FALSE	TRUE	FALSE	TRUE	FALSE	TRUE	FALSE	FALSE	TRUE	TRUE	FALSE
86754	TRUE	FALSE	TRUE	FALSE	TRUE	FALSE	TRUE	FALSE	TRUE	FALSE	TRUE	FALSE	FALSE	TRUE	TRUE	FALSE	TRUE	FALSE	FALSE	TRUE
86755	FALSE	TRUE	TRUE	FALSE	TRUE	FALSE	TRUE	FALSE	TRUE	FALSE	TRUE	FALSE	TRUE	FALSE	FALSE	TRUE	TRUE	FALSE	TRUE	FALSE
86756	FALSE	TRUE	TRUE	FALSE	TRUE	FALSE	TRUE	FALSE	TRUE	FALSE	FALSE	TRUE	TRUE	FALSE	TRUE	FALSE	TRUE	FALSE	TRUE	FALSE
86757	TRUE	FALSE	FALSE	TRUE	TRUE	FALSE	TRUE	FALSE	TRUE	FALSE	TRUE	FALSE	TRUE	FALSE	TRUE	FALSE	FALSE	TRUE	TRUE	FALSE
86758	TRUE	FALSE	TRUE	FALSE	TRUE	FALSE	TRUE	FALSE	TRUE	FALSE	FALSE	TRUE	TRUE	FALSE	TRUE	FALSE	FALSE	TRUE	TRUE	FALSE
86759	TRUE	FALSE	TRUE	FALSE	TRUE	FALSE	TRUE	FALSE	TRUE	FALSE	TRUE	FALSE	FALSE	TRUE	FALSE	TRUE	TRUE	FALSE	TRUE	FALSE
86760	TRUE	FALSE	FALSE	TRUE	TRUE	FALSE	TRUE	FALSE	TRUE	FALSE	TRUE	FALSE	TRUE	FALSE	TRUE	FALSE	FALSE	TRUE	TRUE	FALSE
86761	TRUE	FALSE	FALSE	TRUE	TRUE	FALSE	TRUE	FALSE	TRUE	FALSE	TRUE	FALSE	FALSE	TRUE	TRUE	FALSE	TRUE	FALSE	TRUE	FALSE
86762	TRUE	FALSE	TRUE	FALSE	TRUE	FALSE	FALSE	TRUE	TRUE	FALSE	TRUE	FALSE	FALSE	TRUE	TRUE	FALSE	TRUE	FALSE	TRUE	FALSE
86763	TRUE	FALSE	TRUE	FALSE	TRUE	FALSE	TRUE	FALSE	TRUE	FALSE	TRUE	FALSE	FALSE	TRUE	TRUE	FALSE	TRUE	FALSE	FALSE	TRUE
86764	TRUE	FALSE	TRUE	FALSE	TRUE	FALSE	FALSE	TRUE	TRUE	FALSE	TRUE	FALSE	FALSE	TRUE	TRUE	FALSE	TRUE	FALSE	TRUE	FALSE
86765	TRUE	FALSE	TRUE	FALSE	FALSE	TRUE	TRUE	FALSE	TRUE	FALSE	TRUE	FALSE	TRUE	FALSE	TRUE	FALSE	TRUE	FALSE	FALSE	TRUE
86766	TRUE	FALSE	TRUE	FALSE	TRUE	FALSE	TRUE	FALSE	TRUE	FALSE	TRUE	FALSE	FALSE	TRUE	TRUE	FALSE	TRUE	FALSE	FALSE	TRUE
86767	TRUE	FALSE	FALSE	TRUE	FALSE	TRUE	TRUE	FALSE	TRUE	FALSE	TRUE	FALSE	TRUE	FALSE	TRUE	FALSE	TRUE	FALSE	TRUE	FALSE
86768	TRUE	FALSE	TRUE	FALSE	TRUE	FALSE	TRUE	FALSE	TRUE	FALSE	TRUE	FALSE	FALSE	TRUE	TRUE	FALSE	TRUE	FALSE	FALSE	TRUE
86769	TRUE	FALSE	FALSE	TRUE	FALSE	TRUE	TRUE	FALSE	TRUE	FALSE	TRUE	FALSE	TRUE	FALSE	TRUE	FALSE	TRUE	FALSE	TRUE	FALSE
86770	TRUE	FALSE	FALSE	TRUE	TRUE	FALSE	TRUE	FALSE	TRUE	FALSE	TRUE	FALSE	FALSE	TRUE	TRUE	FALSE	TRUE	FALSE	TRUE	FALSE
86771	TRUE	FALSE	FALSE	TRUE	TRUE	FALSE	TRUE	FALSE	TRUE	FALSE	TRUE	FALSE	FALSE	TRUE	TRUE	FALSE	TRUE	FALSE	TRUE	FALSE
86772	TRUE	FALSE	FALSE	TRUE	FALSE	TRUE	TRUE	FALSE	TRUE	FALSE	TRUE	FALSE	TRUE	FALSE	TRUE	FALSE	TRUE	FALSE	TRUE	FALSE
86773	TRUE	FALSE	TRUE	FALSE	FALSE	TRUE	TRUE	FALSE	TRUE	FALSE	TRUE	FALSE	TRUE	FALSE	FALSE	TRUE	TRUE	FALSE	TRUE	FALSE
86774	TRUE	FALSE	TRUE	FALSE	TRUE	FALSE	FALSE	TRUE	FALSE	TRUE	TRUE	FALSE	TRUE	FALSE	TRUE	FALSE	TRUE	FALSE	TRUE	FALSE
86775	TRUE	FALSE	TRUE	FALSE	TRUE	FALSE	TRUE	FALSE	TRUE	FALSE	FALSE	TRUE	TRUE	FALSE	TRUE	FALSE	FALSE	TRUE	TRUE	FALSE
86776	TRUE	FALSE	FALSE	TRUE	TRUE	FALSE	TRUE	FALSE	FALSE	TRUE	TRUE	FALSE	TRUE	FALSE	TRUE	FALSE	TRUE	FALSE	TRUE	FALSE
86777	FALSE	TRUE	TRUE	FALSE	TRUE	FALSE	FALSE	TRUE	TRUE	FALSE	TRUE	FALSE	TRUE	FALSE	TRUE	FALSE	TRUE	FALSE	TRUE	FALSE
86778	FALSE	TRUE	FALSE	TRUE	TRUE	FALSE	TRUE	FALSE	TRUE	FALSE	TRUE	FALSE	TRUE	FALSE	TRUE	FALSE	TRUE	FALSE	TRUE	FALSE
86779	TRUE	FALSE	TRUE	FALSE	FALSE	TRUE	FALSE	TRUE	TRUE	FALSE	TRUE	FALSE	TRUE	FALSE	TRUE	FALSE	TRUE	FALSE	TRUE	FALSE
86780	FALSE	TRUE	TRUE	FALSE	TRUE	FALSE	FALSE	TRUE	TRUE	FALSE	TRUE	FALSE	TRUE	FALSE	TRUE	FALSE	TRUE	FALSE	TRUE	FALSE
86781	FALSE	TRUE	TRUE	FALSE	TRUE	FALSE	FALSE	TRUE	TRUE	FALSE	TRUE	FALSE	TRUE	FALSE	TRUE	FALSE	TRUE	FALSE	TRUE	FALSE
86782	TRUE	FALSE	FALSE	TRUE	TRUE	FALSE	TRUE	FALSE	TRUE	FALSE	TRUE	FALSE	TRUE	FALSE	TRUE	FALSE	FALSE	TRUE	TRUE	FALSE
86783	TRUE	FALSE	TRUE	FALSE	TRUE	FALSE	TRUE	FALSE	FALSE	TRUE	TRUE	FALSE	TRUE	FALSE	FALSE	TRUE	TRUE	FALSE	TRUE	FALSE
86784	FALSE	TRUE	FALSE	TRUE	TRUE	FALSE	TRUE	FALSE	TRUE	FALSE	TRUE	FALSE	TRUE	FALSE	TRUE	FALSE	TRUE	FALSE	TRUE	FALSE
86785	TRUE	FALSE	TRUE	FALSE	TRUE	FALSE	TRUE	FALSE	TRUE	FALSE	TRUE	FALSE	TRUE	FALSE	FALSE	TRUE	FALSE	TRUE	TRUE	FALSE
86786	TRUE	FALSE	FALSE	TRUE	TRUE	FALSE	TRUE	FALSE	FALSE	TRUE	TRUE	FALSE	TRUE	FALSE	TRUE	FALSE	TRUE	FALSE	TRUE	FALSE
86787	TRUE	FALSE	TRUE	FALSE	FALSE	TRUE	FALSE	TRUE	TRUE	FALSE	TRUE	FALSE	TRUE	FALSE	TRUE	FALSE	TRUE	FALSE	TRUE	FALSE
86788	TRUE	FALSE	TRUE	FALSE	TRUE	FALSE	TRUE	FALSE	TRUE	FALSE	TRUE	FALSE	TRUE	FALSE	FALSE	TRUE	FALSE	TRUE	TRUE	FALSE
86789	FALSE	TRUE	TRUE	FALSE	TRUE	FALSE	TRUE	FALSE	TRUE	FALSE	FALSE	TRUE	TRUE	FALSE	TRUE	FALSE	TRUE	FALSE	TRUE	FALSE
86790	FALSE	TRUE	FALSE	TRUE	TRUE	FALSE	TRUE	FALSE	TRUE	FALSE	TRUE	FALSE	TRUE	FALSE	TRUE	FALSE	TRUE	FALSE	TRUE	FALSE
86791	TRUE	FALSE	TRUE	FALSE	TRUE	FALSE	TRUE	FALSE	TRUE	FALSE	TRUE	FALSE	FALSE	TRUE	TRUE	FALSE	TRUE	FALSE	FALSE	TRUE
86792	TRUE	FALSE	FALSE	TRUE	TRUE	FALSE	TRUE	FALSE	FALSE	TRUE	TRUE	FALSE	TRUE	FALSE	TRUE	FALSE	TRUE	FALSE	TRUE	FALSE
86793	TRUE	FALSE	FALSE	TRUE	FALSE	TRUE	TRUE	FALSE	TRUE	FALSE	TRUE	FALSE	TRUE	FALSE	TRUE	FALSE	TRUE	FALSE	TRUE	FALSE
86794	TRUE	FALSE	TRUE	FALSE	FALSE	TRUE	FALSE	TRUE	TRUE	FALSE	TRUE	FALSE	TRUE	FALSE	TRUE	FALSE	TRUE	FALSE	TRUE	FALSE
86795	TRUE	FALSE	TRUE	FALSE	TRUE	FALSE	TRUE	FALSE	TRUE	FALSE	TRUE	FALSE	TRUE	FALSE	TRUE	FALSE	FALSE	TRUE	FALSE	TRUE
86796	FALSE	TRUE	TRUE	FALSE	TRUE	FALSE	TRUE	FALSE	TRUE	FALSE	TRUE	FALSE	TRUE	FALSE	TRUE	FALSE	TRUE	FALSE	FALSE	TRUE
86797	TRUE	FALSE	TRUE	FALSE	FALSE	TRUE	TRUE	FALSE	TRUE	FALSE	FALSE	TRUE	TRUE	FALSE	TRUE	FALSE	TRUE	FALSE	TRUE	FALSE
86798	TRUE	FALSE	FALSE	TRUE	TRUE	FALSE	TRUE	FALSE	TRUE	FALSE	TRUE	FALSE	TRUE	FALSE	TRUE	FALSE	FALSE	TRUE	TRUE	FALSE
86799	TRUE	FALSE	TRUE	FALSE	TRUE	FALSE	FALSE	TRUE	TRUE	FALSE	TRUE	FALSE	FALSE	TRUE	TRUE	FALSE	TRUE	FALSE	TRUE	FALSE
86800	TRUE	FALSE	TRUE	FALSE	TRUE	FALSE	FALSE	TRUE	FALSE	TRUE	TRUE	FALSE	TRUE	FALSE	TRUE	FALSE	TRUE	FALSE	TRUE	FALSE
86801	FALSE	TRUE	TRUE	FALSE	TRUE	FALSE	TRUE	FALSE	TRUE	FALSE	TRUE	FALSE	TRUE	FALSE	TRUE	FALSE	TRUE	FALSE	FALSE	TRUE
86802	FALSE	TRUE	TRUE	FALSE	TRUE	FALSE	TRUE	FALSE	TRUE	FALSE	TRUE	FALSE	TRUE	FALSE	FALSE	TRUE	TRUE	FALSE	TRUE	FALSE
86803	FALSE	TRUE	TRUE	FALSE	TRUE	FALSE	TRUE	FALSE	TRUE	FALSE	TRUE	FALSE	TRUE	FALSE	TRUE	FALSE	TRUE	FALSE	FALSE	TRUE
86804	FALSE	TRUE	TRUE	FALSE	TRUE	FALSE	FALSE	TRUE	TRUE	FALSE	TRUE	FALSE	TRUE	FALSE	TRUE	FALSE	TRUE	FALSE	TRUE	FALSE
86805	TRUE	FALSE	TRUE	FALSE	TRUE	FALSE	TRUE	FALSE	TRUE	FALSE	FALSE	TRUE	TRUE	FALSE	TRUE	FALSE	FALSE	TRUE	TRUE	FALSE
86806	TRUE	FALSE	FALSE	TRUE	TRUE	FALSE	TRUE	FALSE	TRUE	FALSE	TRUE	FALSE	TRUE	FALSE	TRUE	FALSE	FALSE	TRUE	TRUE	FALSE
86807	TRUE	FALSE	TRUE	FALSE	FALSE	TRUE	TRUE	FALSE	TRUE	FALSE	FALSE	TRUE	TRUE	FALSE	TRUE	FALSE	TRUE	FALSE	TRUE	FALSE
86808	FALSE	TRUE	FALSE	TRUE	TRUE	FALSE	TRUE	FALSE	TRUE	FALSE	TRUE	FALSE	TRUE	FALSE	TRUE	FALSE	TRUE	FALSE	TRUE	FALSE
86809	TRUE	FALSE	TRUE	FALSE	TRUE	FALSE	TRUE	FALSE	FALSE	TRUE	TRUE	FALSE	TRUE	FALSE	FALSE	TRUE	TRUE	FALSE	TRUE	FALSE
86810	FALSE	TRUE	FALSE	TRUE	TRUE	FALSE	TRUE	FALSE	TRUE	FALSE	TRUE	FALSE	TRUE	FALSE	TRUE	FALSE	TRUE	FALSE	TRUE	FALSE
86811	FALSE	TRUE	TRUE	FALSE	TRUE	FALSE	TRUE	FALSE	TRUE	FALSE	TRUE	FALSE	TRUE	FALSE	FALSE	TRUE	TRUE	FALSE	TRUE	FALSE
86812	FALSE	TRUE	TRUE	FALSE	TRUE	FALSE	TRUE	FALSE	TRUE	FALSE	TRUE	FALSE	TRUE	FALSE	TRUE	FALSE	TRUE	FALSE	FALSE	TRUE
86813	TRUE	FALSE	FALSE	TRUE	TRUE	FALSE	TRUE	FALSE	TRUE	FALSE	TRUE	FALSE	FALSE	TRUE	TRUE	FALSE	TRUE	FALSE	TRUE	FALSE
86814	TRUE	FALSE	FALSE	TRUE	TRUE	FALSE	TRUE	FALSE	TRUE	FALSE	TRUE	FALSE	FALSE	TRUE	TRUE	FALSE	TRUE	FALSE	TRUE	FALSE
86815	TRUE	FALSE	TRUE	FALSE	TRUE	FALSE	FALSE	TRUE	FALSE	TRUE	TRUE	FALSE	TRUE	FALSE	TRUE	FALSE	TRUE	FALSE	TRUE	FALSE
86816	FALSE	TRUE	TRUE	FALSE	TRUE	FALSE	TRUE	FALSE	TRUE	FALSE	TRUE	FALSE	TRUE	FALSE	TRUE	FALSE	TRUE	FALSE	FALSE	TRUE
86817	TRUE	FALSE	FALSE	TRUE	TRUE	FALSE	TRUE	FALSE	TRUE	FALSE	TRUE	FALSE	FALSE	TRUE	TRUE	FALSE	TRUE	FALSE	TRUE	FALSE
86818	TRUE	FALSE	TRUE	FALSE	TRUE	FALSE	FALSE	TRUE	TRUE	FALSE	TRUE	FALSE	FALSE	TRUE	TRUE	FALSE	TRUE	FALSE	TRUE	FALSE
86819	FALSE	TRUE	TRUE	FALSE	TRUE	FALSE	TRUE	FALSE	TRUE	FALSE	TRUE	FALSE	TRUE	FALSE	FALSE	TRUE	TRUE	FALSE	TRUE	FALSE
86820	FALSE	TRUE	FALSE	TRUE	TRUE	FALSE	TRUE	FALSE	TRUE	FALSE	TRUE	FALSE	TRUE	FALSE	TRUE	FALSE	TRUE	FALSE	TRUE	FALSE
86821	TRUE	FALSE	TRUE	FALSE	FALSE	TRUE	FALSE	TRUE	TRUE	FALSE	TRUE	FALSE	TRUE	FALSE	TRUE	FALSE	TRUE	FALSE	TRUE	FALSE
86822	TRUE	FALSE	TRUE	FALSE	FALSE	TRUE	TRUE	FALSE	TRUE	FALSE	TRUE	FALSE	TRUE	FALSE	TRUE	FALSE	TRUE	FALSE	FALSE	TRUE
86823	FALSE	TRUE	TRUE	FALSE	TRUE	FALSE	TRUE	FALSE	TRUE	FALSE	TRUE	FALSE	TRUE	FALSE	FALSE	TRUE	TRUE	FALSE	TRUE	FALSE
86824	FALSE	TRUE	TRUE	FALSE	TRUE	FALSE	FALSE	TRUE	TRUE	FALSE	TRUE	FALSE	TRUE	FALSE	TRUE	FALSE	TRUE	FALSE	TRUE	FALSE
86825	TRUE	FALSE	TRUE	FALSE	TRUE	FALSE	FALSE	TRUE	TRUE	FALSE	TRUE	FALSE	TRUE	FALSE	TRUE	FALSE	FALSE	TRUE	TRUE	FALSE
86826	FALSE	TRUE	TRUE	FALSE	TRUE	FALSE	TRUE	FALSE	TRUE	FALSE	FALSE	TRUE	TRUE	FALSE	TRUE	FALSE	TRUE	FALSE	TRUE	FALSE
86827	TRUE	FALSE	FALSE	TRUE	TRUE	FALSE	TRUE	FALSE	TRUE	FALSE	TRUE	FALSE	FALSE	TRUE	TRUE	FALSE	TRUE	FALSE	TRUE	FALSE
86828	TRUE	FALSE	FALSE	TRUE	TRUE	FALSE	TRUE	FALSE	FALSE	TRUE	TRUE	FALSE	TRUE	FALSE	TRUE	FALSE	TRUE	FALSE	TRUE	FALSE
86829	TRUE	FALSE	TRUE	FALSE	FALSE	TRUE	TRUE	FALSE	TRUE	FALSE	TRUE	FALSE	TRUE	FALSE	FALSE	TRUE	TRUE	FALSE	TRUE	FALSE
86830	TRUE	FALSE	FALSE	TRUE	TRUE	FALSE	TRUE	FALSE	FALSE	TRUE	TRUE	FALSE	TRUE	FALSE	TRUE	FALSE	TRUE	FALSE	TRUE	FALSE
86831	TRUE	FALSE	TRUE	FALSE	TRUE	FALSE	TRUE	FALSE	FALSE	TRUE	TRUE	FALSE	TRUE	FALSE	FALSE	TRUE	TRUE	FALSE	TRUE	FALSE
86832	TRUE	FALSE	FALSE	TRUE	TRUE	FALSE	TRUE	FALSE	TRUE	FALSE	TRUE	FALSE	FALSE	TRUE	TRUE	FALSE	TRUE	FALSE	TRUE	FALSE
86833	TRUE	FALSE	FALSE	TRUE	TRUE	FALSE	TRUE	FALSE	TRUE	FALSE	TRUE	FALSE	FALSE	TRUE	TRUE	FALSE	TRUE	FALSE	TRUE	FALSE
86834	FALSE	TRUE	TRUE	FALSE	TRUE	FALSE	TRUE	FALSE	TRUE	FALSE	TRUE	FALSE	TRUE	FALSE	FALSE	TRUE	TRUE	FALSE	TRUE	FALSE
86835	TRUE	FALSE	TRUE	FALSE	TRUE	FALSE	TRUE	FALSE	TRUE	FALSE	TRUE	FALSE	TRUE	FALSE	TRUE	FALSE	FALSE	TRUE	FALSE	TRUE
86836	TRUE	FALSE	TRUE	FALSE	TRUE	FALSE	TRUE	FALSE	FALSE	TRUE	FALSE	TRUE	TRUE	FALSE	TRUE	FALSE	TRUE	FALSE	TRUE	FALSE
86837	TRUE	FALSE	TRUE	FALSE	TRUE	FALSE	TRUE	FALSE	FALSE	TRUE	FALSE	TRUE	TRUE	FALSE	TRUE	FALSE	TRUE	FALSE	TRUE	FALSE
86838	FALSE	TRUE	TRUE	FALSE	TRUE	FALSE	TRUE	FALSE	TRUE	FALSE	TRUE	FALSE	TRUE	FALSE	FALSE	TRUE	TRUE	FALSE	TRUE	FALSE
86839	TRUE	FALSE	TRUE	FALSE	FALSE	TRUE	FALSE	TRUE	TRUE	FALSE	TRUE	FALSE	TRUE	FALSE	TRUE	FALSE	TRUE	FALSE	TRUE	FALSE
86840	TRUE	FALSE	FALSE	TRUE	TRUE	FALSE	TRUE	FALSE	FALSE	TRUE	TRUE	FALSE	TRUE	FALSE	TRUE	FALSE	TRUE	FALSE	TRUE	FALSE
86841	TRUE	FALSE	TRUE	FALSE	FALSE	TRUE	FALSE	TRUE	TRUE	FALSE	TRUE	FALSE	TRUE	FALSE	TRUE	FALSE	TRUE	FALSE	TRUE	FALSE
86842	TRUE	FALSE	TRUE	FALSE	TRUE	FALSE	TRUE	FALSE	TRUE	FALSE	TRUE	FALSE	FALSE	TRUE	FALSE	TRUE	TRUE	FALSE	TRUE	FALSE
86843	TRUE	FALSE	TRUE	FALSE	TRUE	FALSE	TRUE	FALSE	TRUE	FALSE	TRUE	FALSE	TRUE	FALSE	TRUE	FALSE	FALSE	TRUE	FALSE	TRUE
86844	FALSE	TRUE	TRUE	FALSE	TRUE	FALSE	TRUE	FALSE	TRUE	FALSE	TRUE	FALSE	TRUE	FALSE	FALSE	TRUE	TRUE	FALSE	TRUE	FALSE
86845	TRUE	FALSE	TRUE	FALSE	TRUE	FALSE	FALSE	TRUE	TRUE	FALSE	TRUE	FALSE	TRUE	FALSE	TRUE	FALSE	FALSE	TRUE	TRUE	FALSE
86846	FALSE	TRUE	TRUE	FALSE	TRUE	FALSE	TRUE	FALSE	TRUE	FALSE	TRUE	FALSE	TRUE	FALSE	TRUE	FALSE	TRUE	FALSE	FALSE	TRUE
86847	FALSE	TRUE	TRUE	FALSE	TRUE	FALSE	TRUE	FALSE	TRUE	FALSE	FALSE	TRUE	TRUE	FALSE	TRUE	FALSE	TRUE	FALSE	TRUE	FALSE
86848	TRUE	FALSE	TRUE	FALSE	FALSE	TRUE	FALSE	TRUE	TRUE	FALSE	TRUE	FALSE	TRUE	FALSE	TRUE	FALSE	TRUE	FALSE	TRUE	FALSE
86849	TRUE	FALSE	FALSE	TRUE	TRUE	FALSE	TRUE	FALSE	FALSE	TRUE	TRUE	FALSE	TRUE	FALSE	TRUE	FALSE	TRUE	FALSE	TRUE	FALSE
86850	TRUE	FALSE	TRUE	FALSE	TRUE	FALSE	TRUE	FALSE	TRUE	FALSE	TRUE	FALSE	TRUE	FALSE	TRUE	FALSE	FALSE	TRUE	FALSE	TRUE
86851	TRUE	FALSE	TRUE	FALSE	FALSE	TRUE	TRUE	FALSE	TRUE	FALSE	TRUE	FALSE	TRUE	FALSE	FALSE	TRUE	TRUE	FALSE	TRUE	FALSE
86852	FALSE	TRUE	TRUE	FALSE	TRUE	FALSE	FALSE	TRUE	TRUE	FALSE	TRUE	FALSE	TRUE	FALSE	TRUE	FALSE	TRUE	FALSE	TRUE	FALSE
86853	FALSE	TRUE	TRUE	FALSE	TRUE	FALSE	TRUE	FALSE	TRUE	FALSE	FALSE	TRUE	TRUE	FALSE	TRUE	FALSE	TRUE	FALSE	TRUE	FALSE
86854	TRUE	FALSE	TRUE	FALSE	TRUE	FALSE	TRUE	FALSE	TRUE	FALSE	TRUE	FALSE	FALSE	TRUE	FALSE	TRUE	TRUE	FALSE	TRUE	FALSE
86855	TRUE	FALSE	TRUE	FALSE	FALSE	TRUE	TRUE	FALSE	TRUE	FALSE	TRUE	FALSE	TRUE	FALSE	FALSE	TRUE	TRUE	FALSE	TRUE	FALSE
86856	FALSE	TRUE	TRUE	FALSE	TRUE	FALSE	FALSE	TRUE	TRUE	FALSE	TRUE	FALSE	TRUE	FALSE	TRUE	FALSE	TRUE	FALSE	TRUE	FALSE
86857	FALSE	TRUE	FALSE	TRUE	TRUE	FALSE	TRUE	FALSE	TRUE	FALSE	TRUE	FALSE	TRUE	FALSE	TRUE	FALSE	TRUE	FALSE	TRUE	FALSE
86858	TRUE	FALSE	TRUE	FALSE	FALSE	TRUE	TRUE	FALSE	TRUE	FALSE	TRUE	FALSE	TRUE	FALSE	TRUE	FALSE	TRUE	FALSE	FALSE	TRUE
86859	TRUE	FALSE	TRUE	FALSE	TRUE	FALSE	TRUE	FALSE	FALSE	TRUE	TRUE	FALSE	TRUE	FALSE	TRUE	FALSE	TRUE	FALSE	FALSE	TRUE
86860	TRUE	FALSE	TRUE	FALSE	TRUE	FALSE	TRUE	FALSE	TRUE	FALSE	FALSE	TRUE	FALSE	TRUE	TRUE	FALSE	TRUE	FALSE	TRUE	FALSE
86861	TRUE	FALSE	TRUE	FALSE	TRUE	FALSE	TRUE	FALSE	FALSE	TRUE	TRUE	FALSE	TRUE	FALSE	FALSE	TRUE	TRUE	FALSE	TRUE	FALSE
86862	TRUE	FALSE	TRUE	FALSE	TRUE	FALSE	TRUE	FALSE	FALSE	TRUE	TRUE	FALSE	TRUE	FALSE	TRUE	FALSE	TRUE	FALSE	FALSE	TRUE
86863	TRUE	FALSE	TRUE	FALSE	TRUE	FALSE	TRUE	FALSE	FALSE	TRUE	FALSE	TRUE	TRUE	FALSE	TRUE	FALSE	TRUE	FALSE	TRUE	FALSE
86864	TRUE	FALSE	TRUE	FALSE	TRUE	FALSE	TRUE	FALSE	FALSE	TRUE	FALSE	TRUE	TRUE	FALSE	TRUE	FALSE	TRUE	FALSE	TRUE	FALSE
86865	FALSE	TRUE	FALSE	TRUE	TRUE	FALSE	TRUE	FALSE	TRUE	FALSE	TRUE	FALSE	TRUE	FALSE	TRUE	FALSE	TRUE	FALSE	TRUE	FALSE
86866	TRUE	FALSE	TRUE	FALSE	TRUE	FALSE	FALSE	TRUE	TRUE	FALSE	TRUE	FALSE	TRUE	FALSE	TRUE	FALSE	FALSE	TRUE	TRUE	FALSE
86867	TRUE	FALSE	TRUE	FALSE	TRUE	FALSE	FALSE	TRUE	TRUE	FALSE	TRUE	FALSE	TRUE	FALSE	TRUE	FALSE	FALSE	TRUE	TRUE	FALSE
86868	TRUE	FALSE	TRUE	FALSE	FALSE	TRUE	TRUE	FALSE	TRUE	FALSE	TRUE	FALSE	TRUE	FALSE	TRUE	FALSE	TRUE	FALSE	FALSE	TRUE
86869	FALSE	TRUE	TRUE	FALSE	TRUE	FALSE	TRUE	FALSE	TRUE	FALSE	FALSE	TRUE	TRUE	FALSE	TRUE	FALSE	TRUE	FALSE	TRUE	FALSE
86870	FALSE	TRUE	TRUE	FALSE	TRUE	FALSE	TRUE	FALSE	TRUE	FALSE	TRUE	FALSE	TRUE	FALSE	FALSE	TRUE	TRUE	FALSE	TRUE	FALSE
86871	TRUE	FALSE	TRUE	FALSE	TRUE	FALSE	FALSE	TRUE	TRUE	FALSE	TRUE	FALSE	FALSE	TRUE	TRUE	FALSE	TRUE	FALSE	TRUE	FALSE
86872	TRUE	FALSE	TRUE	FALSE	TRUE	FALSE	TRUE	FALSE	TRUE	FALSE	TRUE	FALSE	TRUE	FALSE	FALSE	TRUE	FALSE	TRUE	TRUE	FALSE
86873	FALSE	TRUE	TRUE	FALSE	TRUE	FALSE	TRUE	FALSE	TRUE	FALSE	TRUE	FALSE	TRUE	FALSE	FALSE	TRUE	TRUE	FALSE	TRUE	FALSE
86874	TRUE	FALSE	TRUE	FALSE	TRUE	FALSE	TRUE	FALSE	TRUE	FALSE	TRUE	FALSE	FALSE	TRUE	TRUE	FALSE	TRUE	FALSE	FALSE	TRUE
86880	TRUE	FALSE	TRUE	FALSE	TRUE	FALSE	FALSE	TRUE	FALSE	TRUE	TRUE	FALSE	TRUE	FALSE	TRUE	FALSE	TRUE	FALSE	TRUE	FALSE
86881	TRUE	FALSE	TRUE	FALSE	TRUE	FALSE	TRUE	FALSE	FALSE	TRUE	FALSE	TRUE	TRUE	FALSE	TRUE	FALSE	TRUE	FALSE	TRUE	FALSE
86891	TRUE	FALSE	TRUE	FALSE	TRUE	FALSE	FALSE	TRUE	FALSE	TRUE	TRUE	FALSE	TRUE	FALSE	TRUE	FALSE	TRUE	FALSE	TRUE	FALSE
86892	TRUE	FALSE	TRUE	FALSE	TRUE	FALSE	TRUE	FALSE	FALSE	TRUE	FALSE	TRUE	TRUE	FALSE	TRUE	FALSE	TRUE	FALSE	TRUE	FALSE
86893	TRUE	FALSE	TRUE	FALSE	TRUE	FALSE	TRUE	FALSE	FALSE	TRUE	FALSE	TRUE	TRUE	FALSE	TRUE	FALSE	TRUE	FALSE	TRUE	FALSE
88134	TRUE	FALSE	TRUE	FALSE	TRUE	FALSE	TRUE	FALSE	FALSE	TRUE	TRUE	FALSE	TRUE	FALSE	FALSE	TRUE	TRUE	FALSE	TRUE	FALSE
88135	TRUE	FALSE	FALSE	TRUE	TRUE	FALSE	TRUE	FALSE	FALSE	TRUE	TRUE	FALSE	TRUE	FALSE	TRUE	FALSE	TRUE	FALSE	TRUE	FALSE
88138	TRUE	FALSE	TRUE	FALSE	TRUE	FALSE	TRUE	FALSE	FALSE	TRUE	TRUE	FALSE	TRUE	FALSE	TRUE	FALSE	TRUE	FALSE	FALSE	TRUE
88139	TRUE	FALSE	TRUE	FALSE	TRUE	FALSE	TRUE	FALSE	FALSE	TRUE	FALSE	TRUE	TRUE	FALSE	TRUE	FALSE	TRUE	FALSE	TRUE	FALSE
88140	TRUE	FALSE	TRUE	FALSE	TRUE	FALSE	TRUE	FALSE	FALSE	TRUE	TRUE	FALSE	TRUE	FALSE	TRUE	FALSE	TRUE	FALSE	FALSE	TRUE
88152	TRUE	FALSE	TRUE	FALSE	TRUE	FALSE	TRUE	FALSE	FALSE	TRUE	TRUE	FALSE	TRUE	FALSE	FALSE	TRUE	TRUE	FALSE	TRUE	FALSE
88153	TRUE	FALSE	TRUE	FALSE	TRUE	FALSE	FALSE	TRUE	FALSE	TRUE	TRUE	FALSE	TRUE	FALSE	TRUE	FALSE	TRUE	FALSE	TRUE	FALSE
88154	TRUE	FALSE	FALSE	TRUE	TRUE	FALSE	TRUE	FALSE	FALSE	TRUE	TRUE	FALSE	TRUE	FALSE	TRUE	FALSE	TRUE	FALSE	TRUE	FALSE
88155	TRUE	FALSE	TRUE	FALSE	TRUE	FALSE	FALSE	TRUE	FALSE	TRUE	TRUE	FALSE	TRUE	FALSE	TRUE	FALSE	TRUE	FALSE	TRUE	FALSE
88157	TRUE	FALSE	TRUE	FALSE	TRUE	FALSE	FALSE	TRUE	FALSE	TRUE	TRUE	FALSE	TRUE	FALSE	TRUE	FALSE	TRUE	FALSE	TRUE	FALSE
88158	TRUE	FALSE	TRUE	FALSE	TRUE	FALSE	FALSE	TRUE	FALSE	TRUE	TRUE	FALSE	TRUE	FALSE	TRUE	FALSE	TRUE	FALSE	TRUE	FALSE
88159	TRUE	FALSE	FALSE	TRUE	TRUE	FALSE	TRUE	FALSE	FALSE	TRUE	TRUE	FALSE	TRUE	FALSE	TRUE	FALSE	TRUE	FALSE	TRUE	FALSE
88160	TRUE	FALSE	TRUE	FALSE	TRUE	FALSE	TRUE	FALSE	FALSE	TRUE	FALSE	TRUE	TRUE	FALSE	TRUE	FALSE	TRUE	FALSE	TRUE	FALSE
88161	TRUE	FALSE	TRUE	FALSE	TRUE	FALSE	TRUE	FALSE	FALSE	TRUE	TRUE	FALSE	TRUE	FALSE	FALSE	TRUE	TRUE	FALSE	TRUE	FALSE
100469	TRUE	FALSE	TRUE	FALSE	TRUE	FALSE	TRUE	FALSE	TRUE	FALSE	TRUE	FALSE	TRUE	FALSE	TRUE	FALSE	FALSE	TRUE	FALSE	TRUE
100470	TRUE	FALSE	TRUE	FALSE	TRUE	FALSE	TRUE	FALSE	TRUE	FALSE	TRUE	FALSE	TRUE	FALSE	TRUE	FALSE	FALSE	TRUE	FALSE	TRUE
100471	TRUE	FALSE	FALSE	TRUE	FALSE	TRUE	TRUE	FALSE	TRUE	FALSE	TRUE	FALSE	TRUE	FALSE	TRUE	FALSE	TRUE	FALSE	TRUE	FALSE
100472	TRUE	FALSE	TRUE	FALSE	TRUE	FALSE	FALSE	TRUE	TRUE	FALSE	TRUE	FALSE	TRUE	FALSE	TRUE	FALSE	FALSE	TRUE	TRUE	FALSE
100473	TRUE	FALSE	TRUE	FALSE	TRUE	FALSE	TRUE	FALSE	TRUE	FALSE	TRUE	FALSE	TRUE	FALSE	FALSE	TRUE	FALSE	TRUE	TRUE	FALSE
100474	TRUE	FALSE	TRUE	FALSE	TRUE	FALSE	TRUE	FALSE	TRUE	FALSE	TRUE	FALSE	TRUE	FALSE	FALSE	TRUE	FALSE	TRUE	TRUE	FALSE
100475	TRUE	FALSE	TRUE	FALSE	TRUE	FALSE	TRUE	FALSE	TRUE	FALSE	TRUE	FALSE	TRUE	FALSE	FALSE	TRUE	FALSE	TRUE	TRUE	FALSE
100476	TRUE	FALSE	TRUE	FALSE	FALSE	TRUE	TRUE	FALSE	TRUE	FALSE	FALSE	TRUE	TRUE	FALSE	TRUE	FALSE	TRUE	FALSE	TRUE	FALSE
100477	TRUE	FALSE	TRUE	FALSE	TRUE	FALSE	TRUE	FALSE	TRUE	FALSE	TRUE	FALSE	TRUE	FALSE	TRUE	FALSE	FALSE	TRUE	FALSE	TRUE
100478	TRUE	FALSE	TRUE	FALSE	TRUE	FALSE	TRUE	FALSE	TRUE	FALSE	FALSE	TRUE	FALSE	TRUE	TRUE	FALSE	TRUE	FALSE	TRUE	FALSE
100479	TRUE	FALSE	TRUE	FALSE	TRUE	FALSE	TRUE	FALSE	TRUE	FALSE	TRUE	FALSE	FALSE	TRUE	TRUE	FALSE	TRUE	FALSE	FALSE	TRUE
100482	FALSE	TRUE	TRUE	FALSE	TRUE	FALSE	TRUE	FALSE	TRUE	FALSE	TRUE	FALSE	TRUE	FALSE	FALSE	TRUE	TRUE	FALSE	TRUE	FALSE
100483	TRUE	FALSE	TRUE	FALSE	TRUE	FALSE	TRUE	FALSE	TRUE	FALSE	TRUE	FALSE	FALSE	TRUE	TRUE	FALSE	TRUE	FALSE	FALSE	TRUE
100484	TRUE	FALSE	TRUE	FALSE	TRUE	FALSE	TRUE	FALSE	TRUE	FALSE	TRUE	FALSE	TRUE	FALSE	TRUE	FALSE	FALSE	TRUE	FALSE	TRUE
100485	TRUE	FALSE	TRUE	FALSE	FALSE	TRUE	FALSE	TRUE	TRUE	FALSE	TRUE	FALSE	TRUE	FALSE	TRUE	FALSE	TRUE	FALSE	TRUE	FALSE
100486	TRUE	FALSE	TRUE	FALSE	TRUE	FALSE	FALSE	TRUE	FALSE	TRUE	TRUE	FALSE	TRUE	FALSE	TRUE	FALSE	TRUE	FALSE	TRUE	FALSE
100487	TRUE	FALSE	TRUE	FALSE	TRUE	FALSE	TRUE	FALSE	TRUE	FALSE	FALSE	TRUE	TRUE	FALSE	TRUE	FALSE	FALSE	TRUE	TRUE	FALSE
100488	FALSE	TRUE	TRUE	FALSE	TRUE	FALSE	TRUE	FALSE	TRUE	FALSE	TRUE	FALSE	TRUE	FALSE	FALSE	TRUE	TRUE	FALSE	TRUE	FALSE
100489	TRUE	FALSE	TRUE	FALSE	TRUE	FALSE	TRUE	FALSE	FALSE	TRUE	TRUE	FALSE	TRUE	FALSE	TRUE	FALSE	TRUE	FALSE	FALSE	TRUE
100490	TRUE	FALSE	TRUE	FALSE	TRUE	FALSE	FALSE	TRUE	TRUE	FALSE	TRUE	FALSE	TRUE	FALSE	TRUE	FALSE	FALSE	TRUE	TRUE	FALSE
100491	TRUE	FALSE	TRUE	FALSE	TRUE	FALSE	FALSE	TRUE	TRUE	FALSE	TRUE	FALSE	FALSE	TRUE	TRUE	FALSE	TRUE	FALSE	TRUE	FALSE
100493	FALSE	TRUE	TRUE	FALSE	TRUE	FALSE	FALSE	TRUE	TRUE	FALSE	TRUE	FALSE	TRUE	FALSE	TRUE	FALSE	TRUE	FALSE	TRUE	FALSE
100494	TRUE	FALSE	TRUE	FALSE	TRUE	FALSE	TRUE	FALSE	TRUE	FALSE	TRUE	FALSE	TRUE	FALSE	FALSE	TRUE	FALSE	TRUE	TRUE	FALSE
100495	TRUE	FALSE	TRUE	FALSE	TRUE	FALSE	TRUE	FALSE	TRUE	FALSE	TRUE	FALSE	TRUE	FALSE	TRUE	FALSE	FALSE	TRUE	FALSE	TRUE
100496	FALSE	TRUE	FALSE	TRUE	TRUE	FALSE	TRUE	FALSE	TRUE	FALSE	TRUE	FALSE	TRUE	FALSE	TRUE	FALSE	TRUE	FALSE	TRUE	FALSE
100497	FALSE	TRUE	FALSE	TRUE	TRUE	FALSE	TRUE	FALSE	TRUE	FALSE	TRUE	FALSE	TRUE	FALSE	TRUE	FALSE	TRUE	FALSE	TRUE	FALSE
100498	TRUE	FALSE	TRUE	FALSE	TRUE	FALSE	TRUE	FALSE	FALSE	TRUE	TRUE	FALSE	TRUE	FALSE	TRUE	FALSE	TRUE	FALSE	FALSE	TRUE
100499	TRUE	FALSE	TRUE	FALSE	TRUE	FALSE	TRUE	FALSE	FALSE	TRUE	TRUE	FALSE	TRUE	FALSE	TRUE	FALSE	TRUE	FALSE	FALSE	TRUE
100500	TRUE	FALSE	TRUE	FALSE	TRUE	FALSE	TRUE	FALSE	FALSE	TRUE	TRUE	FALSE	TRUE	FALSE	TRUE	FALSE	TRUE	FALSE	FALSE	TRUE
100501	FALSE	TRUE	FALSE	TRUE	TRUE	FALSE	TRUE	FALSE	TRUE	FALSE	TRUE	FALSE	TRUE	FALSE	TRUE	FALSE	TRUE	FALSE	TRUE	FALSE
100502	TRUE	FALSE	TRUE	FALSE	FALSE	TRUE	FALSE	TRUE	TRUE	FALSE	TRUE	FALSE	TRUE	FALSE	TRUE	FALSE	TRUE	FALSE	TRUE	FALSE
100503	TRUE	FALSE	FALSE	TRUE	TRUE	FALSE	TRUE	FALSE	FALSE	TRUE	TRUE	FALSE	TRUE	FALSE	TRUE	FALSE	TRUE	FALSE	TRUE	FALSE
100504	TRUE	FALSE	FALSE	TRUE	TRUE	FALSE	TRUE	FALSE	TRUE	FALSE	TRUE	FALSE	TRUE	FALSE	TRUE	FALSE	FALSE	TRUE	TRUE	FALSE
100505	FALSE	TRUE	TRUE	FALSE	TRUE	FALSE	FALSE	TRUE	TRUE	FALSE	TRUE	FALSE	TRUE	FALSE	TRUE	FALSE	TRUE	FALSE	TRUE	FALSE
100506	TRUE	FALSE	FALSE	TRUE	TRUE	FALSE	TRUE	FALSE	FALSE	TRUE	TRUE	FALSE	TRUE	FALSE	TRUE	FALSE	TRUE	FALSE	TRUE	FALSE
100507	FALSE	TRUE	TRUE	FALSE	TRUE	FALSE	FALSE	TRUE	TRUE	FALSE	TRUE	FALSE	TRUE	FALSE	TRUE	FALSE	TRUE	FALSE	TRUE	FALSE
100508	TRUE	FALSE	TRUE	FALSE	TRUE	FALSE	FALSE	TRUE	TRUE	FALSE	TRUE	FALSE	TRUE	FALSE	TRUE	FALSE	FALSE	TRUE	TRUE	FALSE
100509	TRUE	FALSE	TRUE	FALSE	TRUE	FALSE	TRUE	FALSE	TRUE	FALSE	FALSE	TRUE	FALSE	TRUE	TRUE	FALSE	TRUE	FALSE	TRUE	FALSE
100510	TRUE	FALSE	TRUE	FALSE	TRUE	FALSE	TRUE	FALSE	TRUE	FALSE	TRUE	FALSE	FALSE	TRUE	TRUE	FALSE	TRUE	FALSE	FALSE	TRUE
100511	TRUE	FALSE	TRUE	FALSE	TRUE	FALSE	FALSE	TRUE	TRUE	FALSE	TRUE	FALSE	FALSE	TRUE	TRUE	FALSE	TRUE	FALSE	TRUE	FALSE
100512	TRUE	FALSE	TRUE	FALSE	TRUE	FALSE	TRUE	FALSE	TRUE	FALSE	TRUE	FALSE	TRUE	FALSE	FALSE	TRUE	FALSE	TRUE	TRUE	FALSE
100513	TRUE	FALSE	TRUE	FALSE	TRUE	FALSE	TRUE	FALSE	TRUE	FALSE	TRUE	FALSE	TRUE	FALSE	FALSE	TRUE	FALSE	TRUE	TRUE	FALSE
100514	TRUE	FALSE	TRUE	FALSE	TRUE	FALSE	TRUE	FALSE	TRUE	FALSE	TRUE	FALSE	FALSE	TRUE	FALSE	TRUE	TRUE	FALSE	TRUE	FALSE
100515	TRUE	FALSE	TRUE	FALSE	TRUE	FALSE	TRUE	FALSE	TRUE	FALSE	TRUE	FALSE	TRUE	FALSE	TRUE	FALSE	FALSE	TRUE	FALSE	TRUE
100516	TRUE	FALSE	TRUE	FALSE	TRUE	FALSE	TRUE	FALSE	FALSE	TRUE	TRUE	FALSE	TRUE	FALSE	FALSE	TRUE	TRUE	FALSE	TRUE	FALSE
100517	TRUE	FALSE	TRUE	FALSE	TRUE	FALSE	FALSE	TRUE	FALSE	TRUE	TRUE	FALSE	TRUE	FALSE	TRUE	FALSE	TRUE	FALSE	TRUE	FALSE
100518	FALSE	TRUE	FALSE	TRUE	TRUE	FALSE	TRUE	FALSE	TRUE	FALSE	TRUE	FALSE	TRUE	FALSE	TRUE	FALSE	TRUE	FALSE	TRUE	FALSE
100519	FALSE	TRUE	TRUE	FALSE	TRUE	FALSE	TRUE	FALSE	TRUE	FALSE	FALSE	TRUE	TRUE	FALSE	TRUE	FALSE	TRUE	FALSE	TRUE	FALSE
100520	FALSE	TRUE	TRUE	FALSE	TRUE	FALSE	TRUE	FALSE	TRUE	FALSE	TRUE	FALSE	TRUE	FALSE	FALSE	TRUE	TRUE	FALSE	TRUE	FALSE
100521	TRUE	FALSE	TRUE	FALSE	TRUE	FALSE	TRUE	FALSE	TRUE	FALSE	FALSE	TRUE	TRUE	FALSE	TRUE	FALSE	FALSE	TRUE	TRUE	FALSE
100522	TRUE	FALSE	TRUE	FALSE	TRUE	FALSE	TRUE	FALSE	TRUE	FALSE	FALSE	TRUE	FALSE	TRUE	TRUE	FALSE	TRUE	FALSE	TRUE	FALSE
100523	FALSE	TRUE	FALSE	TRUE	TRUE	FALSE	TRUE	FALSE	TRUE	FALSE	TRUE	FALSE	TRUE	FALSE	TRUE	FALSE	TRUE	FALSE	TRUE	FALSE
100524	FALSE	TRUE	FALSE	TRUE	TRUE	FALSE	TRUE	FALSE	TRUE	FALSE	TRUE	FALSE	TRUE	FALSE	TRUE	FALSE	TRUE	FALSE	TRUE	FALSE
100525	TRUE	FALSE	TRUE	FALSE	TRUE	FALSE	TRUE	FALSE	TRUE	FALSE	FALSE	TRUE	TRUE	FALSE	TRUE	FALSE	FALSE	TRUE	TRUE	FALSE
100526	TRUE	FALSE	TRUE	FALSE	FALSE	TRUE	FALSE	TRUE	TRUE	FALSE	TRUE	FALSE	TRUE	FALSE	TRUE	FALSE	TRUE	FALSE	TRUE	FALSE
100527	TRUE	FALSE	TRUE	FALSE	TRUE	FALSE	FALSE	TRUE	TRUE	FALSE	TRUE	FALSE	TRUE	FALSE	TRUE	FALSE	FALSE	TRUE	TRUE	FALSE
100528	TRUE	FALSE	TRUE	FALSE	FALSE	TRUE	TRUE	FALSE	TRUE	FALSE	FALSE	TRUE	TRUE	FALSE	TRUE	FALSE	TRUE	FALSE	TRUE	FALSE
100529	TRUE	FALSE	TRUE	FALSE	TRUE	FALSE	FALSE	TRUE	TRUE	FALSE	TRUE	FALSE	TRUE	FALSE	TRUE	FALSE	FALSE	TRUE	TRUE	FALSE
100530	TRUE	FALSE	TRUE	FALSE	TRUE	FALSE	TRUE	FALSE	TRUE	FALSE	TRUE	FALSE	TRUE	FALSE	FALSE	TRUE	FALSE	TRUE	TRUE	FALSE
100531	TRUE	FALSE	TRUE	FALSE	TRUE	FALSE	FALSE	TRUE	FALSE	TRUE	TRUE	FALSE	TRUE	FALSE	TRUE	FALSE	TRUE	FALSE	TRUE	FALSE
100532	TRUE	FALSE	FALSE	TRUE	FALSE	TRUE	TRUE	FALSE	TRUE	FALSE	TRUE	FALSE	TRUE	FALSE	TRUE	FALSE	TRUE	FALSE	TRUE	FALSE
100533	FALSE	TRUE	FALSE	TRUE	TRUE	FALSE	TRUE	FALSE	TRUE	FALSE	TRUE	FALSE	TRUE	FALSE	TRUE	FALSE	TRUE	FALSE	TRUE	FALSE
100534	TRUE	FALSE	TRUE	FALSE	TRUE	FALSE	FALSE	TRUE	TRUE	FALSE	TRUE	FALSE	TRUE	FALSE	TRUE	FALSE	FALSE	TRUE	TRUE	FALSE
100535	TRUE	FALSE	TRUE	FALSE	TRUE	FALSE	TRUE	FALSE	TRUE	FALSE	TRUE	FALSE	FALSE	TRUE	TRUE	FALSE	TRUE	FALSE	FALSE	TRUE
100536	TRUE	FALSE	TRUE	FALSE	TRUE	FALSE	TRUE	FALSE	TRUE	FALSE	FALSE	TRUE	TRUE	FALSE	TRUE	FALSE	FALSE	TRUE	TRUE	FALSE
100537	TRUE	FALSE	TRUE	FALSE	TRUE	FALSE	TRUE	FALSE	FALSE	TRUE	TRUE	FALSE	TRUE	FALSE	TRUE	FALSE	TRUE	FALSE	FALSE	TRUE
100538	TRUE	FALSE	TRUE	FALSE	FALSE	TRUE	TRUE	FALSE	TRUE	FALSE	TRUE	FALSE	TRUE	FALSE	FALSE	TRUE	TRUE	FALSE	TRUE	FALSE
100539	TRUE	FALSE	TRUE	FALSE	TRUE	FALSE	FALSE	TRUE	FALSE	TRUE	TRUE	FALSE	TRUE	FALSE	TRUE	FALSE	TRUE	FALSE	TRUE	FALSE
100540	TRUE	FALSE	TRUE	FALSE	TRUE	FALSE	TRUE	FALSE	TRUE	FALSE	TRUE	FALSE	TRUE	FALSE	TRUE	FALSE	FALSE	TRUE	FALSE	TRUE
100541	TRUE	FALSE	TRUE	FALSE	TRUE	FALSE	FALSE	TRUE	TRUE	FALSE	TRUE	FALSE	TRUE	FALSE	TRUE	FALSE	FALSE	TRUE	TRUE	FALSE
100542	TRUE	FALSE	TRUE	FALSE	TRUE	FALSE	TRUE	FALSE	TRUE	FALSE	FALSE	TRUE	TRUE	FALSE	TRUE	FALSE	FALSE	TRUE	TRUE	FALSE
100543	TRUE	FALSE	TRUE	FALSE	TRUE	FALSE	TRUE	FALSE	TRUE	FALSE	TRUE	FALSE	FALSE	TRUE	TRUE	FALSE	TRUE	FALSE	FALSE	TRUE
100544	TRUE	FALSE	TRUE	FALSE	TRUE	FALSE	TRUE	FALSE	TRUE	FALSE	TRUE	FALSE	TRUE	FALSE	FALSE	TRUE	FALSE	TRUE	TRUE	FALSE
100545	TRUE	FALSE	TRUE	FALSE	FALSE	TRUE	TRUE	FALSE	TRUE	FALSE	FALSE	TRUE	TRUE	FALSE	TRUE	FALSE	TRUE	FALSE	TRUE	FALSE
100546	TRUE	FALSE	FALSE	TRUE	FALSE	TRUE	TRUE	FALSE	TRUE	FALSE	TRUE	FALSE	TRUE	FALSE	TRUE	FALSE	TRUE	FALSE	TRUE	FALSE
100547	TRUE	FALSE	FALSE	TRUE	TRUE	FALSE	TRUE	FALSE	FALSE	TRUE	TRUE	FALSE	TRUE	FALSE	TRUE	FALSE	TRUE	FALSE	TRUE	FALSE
100548	TRUE	FALSE	TRUE	FALSE	FALSE	TRUE	FALSE	TRUE	TRUE	FALSE	TRUE	FALSE	TRUE	FALSE	TRUE	FALSE	TRUE	FALSE	TRUE	FALSE
100549	FALSE	TRUE	FALSE	TRUE	TRUE	FALSE	TRUE	FALSE	TRUE	FALSE	TRUE	FALSE	TRUE	FALSE	TRUE	FALSE	TRUE	FALSE	TRUE	FALSE
100550	TRUE	FALSE	TRUE	FALSE	TRUE	FALSE	FALSE	TRUE	TRUE	FALSE	TRUE	FALSE	FALSE	TRUE	TRUE	FALSE	TRUE	FALSE	TRUE	FALSE
100551	TRUE	FALSE	TRUE	FALSE	FALSE	TRUE	TRUE	FALSE	TRUE	FALSE	TRUE	FALSE	TRUE	FALSE	FALSE	TRUE	TRUE	FALSE	TRUE	FALSE
100552	TRUE	FALSE	FALSE	TRUE	FALSE	TRUE	TRUE	FALSE	TRUE	FALSE	TRUE	FALSE	TRUE	FALSE	TRUE	FALSE	TRUE	FALSE	TRUE	FALSE
100553	TRUE	FALSE	FALSE	TRUE	TRUE	FALSE	TRUE	FALSE	TRUE	FALSE	TRUE	FALSE	FALSE	TRUE	TRUE	FALSE	TRUE	FALSE	TRUE	FALSE
100554	TRUE	FALSE	FALSE	TRUE	TRUE	FALSE	TRUE	FALSE	TRUE	FALSE	TRUE	FALSE	FALSE	TRUE	TRUE	FALSE	TRUE	FALSE	TRUE	FALSE
100555	TRUE	FALSE	TRUE	FALSE	TRUE	FALSE	TRUE	FALSE	TRUE	FALSE	FALSE	TRUE	TRUE	FALSE	TRUE	FALSE	FALSE	TRUE	TRUE	FALSE
100556	TRUE	FALSE	TRUE	FALSE	TRUE	FALSE	FALSE	TRUE	TRUE	FALSE	TRUE	FALSE	TRUE	FALSE	TRUE	FALSE	FALSE	TRUE	TRUE	FALSE
100557	TRUE	FALSE	FALSE	TRUE	FALSE	TRUE	TRUE	FALSE	TRUE	FALSE	TRUE	FALSE	TRUE	FALSE	TRUE	FALSE	TRUE	FALSE	TRUE	FALSE
100558	TRUE	FALSE	TRUE	FALSE	TRUE	FALSE	TRUE	FALSE	FALSE	TRUE	TRUE	FALSE	TRUE	FALSE	FALSE	TRUE	TRUE	FALSE	TRUE	FALSE
100559	TRUE	FALSE	FALSE	TRUE	TRUE	FALSE	TRUE	FALSE	FALSE	TRUE	TRUE	FALSE	TRUE	FALSE	TRUE	FALSE	TRUE	FALSE	TRUE	FALSE
100560	FALSE	TRUE	TRUE	FALSE	TRUE	FALSE	TRUE	FALSE	TRUE	FALSE	TRUE	FALSE	TRUE	FALSE	TRUE	FALSE	TRUE	FALSE	FALSE	TRUE
100561	TRUE	FALSE	TRUE	FALSE	TRUE	FALSE	TRUE	FALSE	TRUE	FALSE	TRUE	FALSE	TRUE	FALSE	TRUE	FALSE	FALSE	TRUE	FALSE	TRUE
100562	FALSE	TRUE	TRUE	FALSE	TRUE	FALSE	TRUE	FALSE	TRUE	FALSE	FALSE	TRUE	TRUE	FALSE	TRUE	FALSE	TRUE	FALSE	TRUE	FALSE
100563	TRUE	FALSE	TRUE	FALSE	TRUE	FALSE	TRUE	FALSE	FALSE	TRUE	FALSE	TRUE	TRUE	FALSE	TRUE	FALSE	TRUE	FALSE	TRUE	FALSE
100564	TRUE	FALSE	FALSE	TRUE	TRUE	FALSE	TRUE	FALSE	TRUE	FALSE	TRUE	FALSE	FALSE	TRUE	TRUE	FALSE	TRUE	FALSE	TRUE	FALSE
100565	TRUE	FALSE	FALSE	TRUE	FALSE	TRUE	TRUE	FALSE	TRUE	FALSE	TRUE	FALSE	TRUE	FALSE	TRUE	FALSE	TRUE	FALSE	TRUE	FALSE
100566	TRUE	FALSE	TRUE	FALSE	FALSE	TRUE	FALSE	TRUE	TRUE	FALSE	TRUE	FALSE	TRUE	FALSE	TRUE	FALSE	TRUE	FALSE	TRUE	FALSE
100567	TRUE	FALSE	TRUE	FALSE	FALSE	TRUE	TRUE	FALSE	TRUE	FALSE	TRUE	FALSE	TRUE	FALSE	TRUE	FALSE	TRUE	FALSE	FALSE	TRUE
100568	FALSE	TRUE	TRUE	FALSE	TRUE	FALSE	FALSE	TRUE	TRUE	FALSE	TRUE	FALSE	TRUE	FALSE	TRUE	FALSE	TRUE	FALSE	TRUE	FALSE
100569	TRUE	FALSE	TRUE	FALSE	TRUE	FALSE	FALSE	TRUE	FALSE	TRUE	TRUE	FALSE	TRUE	FALSE	TRUE	FALSE	TRUE	FALSE	TRUE	FALSE
100570	FALSE	TRUE	TRUE	FALSE	TRUE	FALSE	TRUE	FALSE	TRUE	FALSE	FALSE	TRUE	TRUE	FALSE	TRUE	FALSE	TRUE	FALSE	TRUE	FALSE
100571	TRUE	FALSE	TRUE	FALSE	TRUE	FALSE	TRUE	FALSE	TRUE	FALSE	TRUE	FALSE	TRUE	FALSE	TRUE	FALSE	FALSE	TRUE	FALSE	TRUE
100572	TRUE	FALSE	TRUE	FALSE	TRUE	FALSE	TRUE	FALSE	TRUE	FALSE	TRUE	FALSE	FALSE	TRUE	FALSE	TRUE	TRUE	FALSE	TRUE	FALSE
100573	TRUE	FALSE	TRUE	FALSE	TRUE	FALSE	TRUE	FALSE	TRUE	FALSE	TRUE	FALSE	TRUE	FALSE	FALSE	TRUE	FALSE	TRUE	TRUE	FALSE
100574	TRUE	FALSE	FALSE	TRUE	TRUE	FALSE	TRUE	FALSE	FALSE	TRUE	TRUE	FALSE	TRUE	FALSE	TRUE	FALSE	TRUE	FALSE	TRUE	FALSE
100575	TRUE	FALSE	TRUE	FALSE	TRUE	FALSE	FALSE	TRUE	TRUE	FALSE	TRUE	FALSE	TRUE	FALSE	TRUE	FALSE	FALSE	TRUE	TRUE	FALSE
100576	TRUE	FALSE	TRUE	FALSE	TRUE	FALSE	TRUE	FALSE	TRUE	FALSE	TRUE	FALSE	TRUE	FALSE	FALSE	TRUE	FALSE	TRUE	TRUE	FALSE
100577	TRUE	FALSE	FALSE	TRUE	TRUE	FALSE	TRUE	FALSE	TRUE	FALSE	TRUE	FALSE	FALSE	TRUE	TRUE	FALSE	TRUE	FALSE	TRUE	FALSE
100578	TRUE	FALSE	TRUE	FALSE	TRUE	FALSE	TRUE	FALSE	TRUE	FALSE	FALSE	TRUE	TRUE	FALSE	TRUE	FALSE	FALSE	TRUE	TRUE	FALSE
100579	TRUE	FALSE	TRUE	FALSE	TRUE	FALSE	TRUE	FALSE	TRUE	FALSE	TRUE	FALSE	TRUE	FALSE	FALSE	TRUE	FALSE	TRUE	TRUE	FALSE
100580	TRUE	FALSE	TRUE	FALSE	TRUE	FALSE	TRUE	FALSE	TRUE	FALSE	TRUE	FALSE	FALSE	TRUE	TRUE	FALSE	TRUE	FALSE	FALSE	TRUE
100581	TRUE	FALSE	TRUE	FALSE	TRUE	FALSE	TRUE	FALSE	TRUE	FALSE	TRUE	FALSE	FALSE	TRUE	FALSE	TRUE	TRUE	FALSE	TRUE	FALSE
100582	TRUE	FALSE	FALSE	TRUE	TRUE	FALSE	TRUE	FALSE	TRUE	FALSE	TRUE	FALSE	TRUE	FALSE	TRUE	FALSE	FALSE	TRUE	TRUE	FALSE
100583	TRUE	FALSE	TRUE	FALSE	TRUE	FALSE	FALSE	TRUE	TRUE	FALSE	TRUE	FALSE	FALSE	TRUE	TRUE	FALSE	TRUE	FALSE	TRUE	FALSE
100584	TRUE	FALSE	TRUE	FALSE	FALSE	TRUE	TRUE	FALSE	TRUE	FALSE	TRUE	FALSE	TRUE	FALSE	FALSE	TRUE	TRUE	FALSE	TRUE	FALSE
100585	TRUE	FALSE	TRUE	FALSE	FALSE	TRUE	TRUE	FALSE	TRUE	FALSE	TRUE	FALSE	TRUE	FALSE	FALSE	TRUE	TRUE	FALSE	TRUE	FALSE
100586	TRUE	FALSE	TRUE	FALSE	TRUE	FALSE	FALSE	TRUE	TRUE	FALSE	TRUE	FALSE	TRUE	FALSE	TRUE	FALSE	FALSE	TRUE	TRUE	FALSE
100587	TRUE	FALSE	TRUE	FALSE	TRUE	FALSE	TRUE	FALSE	TRUE	FALSE	FALSE	TRUE	TRUE	FALSE	TRUE	FALSE	FALSE	TRUE	TRUE	FALSE
100588	TRUE	FALSE	FALSE	TRUE	TRUE	FALSE	TRUE	FALSE	TRUE	FALSE	TRUE	FALSE	FALSE	TRUE	TRUE	FALSE	TRUE	FALSE	TRUE	FALSE
100589	TRUE	FALSE	TRUE	FALSE	TRUE	FALSE	TRUE	FALSE	TRUE	FALSE	TRUE	FALSE	FALSE	TRUE	TRUE	FALSE	TRUE	FALSE	FALSE	TRUE
100590	TRUE	FALSE	TRUE	FALSE	TRUE	FALSE	FALSE	TRUE	TRUE	FALSE	TRUE	FALSE	FALSE	TRUE	TRUE	FALSE	TRUE	FALSE	TRUE	FALSE
100591	TRUE	FALSE	TRUE	FALSE	TRUE	FALSE	TRUE	FALSE	TRUE	FALSE	FALSE	TRUE	FALSE	TRUE	TRUE	FALSE	TRUE	FALSE	TRUE	FALSE
100592	TRUE	FALSE	TRUE	FALSE	TRUE	FALSE	TRUE	FALSE	FALSE	TRUE	FALSE	TRUE	TRUE	FALSE	TRUE	FALSE	TRUE	FALSE	TRUE	FALSE
100593	TRUE	FALSE	FALSE	TRUE	TRUE	FALSE	TRUE	FALSE	FALSE	TRUE	TRUE	FALSE	TRUE	FALSE	TRUE	FALSE	TRUE	FALSE	TRUE	FALSE
100594	TRUE	FALSE	TRUE	FALSE	TRUE	FALSE	TRUE	FALSE	TRUE	FALSE	TRUE	FALSE	FALSE	TRUE	TRUE	FALSE	TRUE	FALSE	FALSE	TRUE
100595	TRUE	FALSE	TRUE	FALSE	TRUE	FALSE	TRUE	FALSE	TRUE	FALSE	FALSE	TRUE	FALSE	TRUE	TRUE	FALSE	TRUE	FALSE	TRUE	FALSE
100596	TRUE	FALSE	FALSE	TRUE	TRUE	FALSE	TRUE	FALSE	FALSE	TRUE	TRUE	FALSE	TRUE	FALSE	TRUE	FALSE	TRUE	FALSE	TRUE	FALSE
100597	TRUE	FALSE	FALSE	TRUE	TRUE	FALSE	TRUE	FALSE	FALSE	TRUE	TRUE	FALSE	TRUE	FALSE	TRUE	FALSE	TRUE	FALSE	TRUE	FALSE
100598	TRUE	FALSE	FALSE	TRUE	TRUE	FALSE	TRUE	FALSE	FALSE	TRUE	TRUE	FALSE	TRUE	FALSE	TRUE	FALSE	TRUE	FALSE	TRUE	FALSE
100599	TRUE	FALSE	TRUE	FALSE	TRUE	FALSE	TRUE	FALSE	TRUE	FALSE	TRUE	FALSE	TRUE	FALSE	TRUE	FALSE	FALSE	TRUE	FALSE	TRUE
100600	TRUE	FALSE	TRUE	FALSE	TRUE	FALSE	TRUE	FALSE	FALSE	TRUE	FALSE	TRUE	TRUE	FALSE	TRUE	FALSE	TRUE	FALSE	TRUE	FALSE
100601	TRUE	FALSE	TRUE	FALSE	TRUE	FALSE	FALSE	TRUE	TRUE	FALSE	TRUE	FALSE	FALSE	TRUE	TRUE	FALSE	TRUE	FALSE	TRUE	FALSE
100602	FALSE	TRUE	TRUE	FALSE	TRUE	FALSE	FALSE	TRUE	TRUE	FALSE	TRUE	FALSE	TRUE	FALSE	TRUE	FALSE	TRUE	FALSE	TRUE	FALSE
100603	TRUE	FALSE	TRUE	FALSE	TRUE	FALSE	TRUE	FALSE	TRUE	FALSE	TRUE	FALSE	TRUE	FALSE	TRUE	FALSE	FALSE	TRUE	FALSE	TRUE
100604	TRUE	FALSE	TRUE	FALSE	TRUE	FALSE	TRUE	FALSE	TRUE	FALSE	TRUE	FALSE	FALSE	TRUE	TRUE	FALSE	TRUE	FALSE	FALSE	TRUE
100605	FALSE	TRUE	TRUE	FALSE	TRUE	FALSE	TRUE	FALSE	TRUE	FALSE	FALSE	TRUE	TRUE	FALSE	TRUE	FALSE	TRUE	FALSE	TRUE	FALSE
100606	TRUE	FALSE	TRUE	FALSE	TRUE	FALSE	TRUE	FALSE	TRUE	FALSE	FALSE	TRUE	TRUE	FALSE	TRUE	FALSE	FALSE	TRUE	TRUE	FALSE
100607	TRUE	FALSE	FALSE	TRUE	TRUE	FALSE	TRUE	FALSE	TRUE	FALSE	TRUE	FALSE	FALSE	TRUE	TRUE	FALSE	TRUE	FALSE	TRUE	FALSE
100608	TRUE	FALSE	FALSE	TRUE	TRUE	FALSE	TRUE	FALSE	TRUE	FALSE	TRUE	FALSE	FALSE	TRUE	TRUE	FALSE	TRUE	FALSE	TRUE	FALSE
100609	FALSE	TRUE	TRUE	FALSE	TRUE	FALSE	TRUE	FALSE	TRUE	FALSE	TRUE	FALSE	TRUE	FALSE	FALSE	TRUE	TRUE	FALSE	TRUE	FALSE
100610	TRUE	FALSE	TRUE	FALSE	TRUE	FALSE	FALSE	TRUE	TRUE	FALSE	TRUE	FALSE	TRUE	FALSE	TRUE	FALSE	FALSE	TRUE	TRUE	FALSE
100611	TRUE	FALSE	FALSE	TRUE	TRUE	FALSE	TRUE	FALSE	TRUE	FALSE	TRUE	FALSE	FALSE	TRUE	TRUE	FALSE	TRUE	FALSE	TRUE	FALSE
100612	TRUE	FALSE	TRUE	FALSE	TRUE	FALSE	FALSE	TRUE	FALSE	TRUE	TRUE	FALSE	TRUE	FALSE	TRUE	FALSE	TRUE	FALSE	TRUE	FALSE
100613	TRUE	FALSE	FALSE	TRUE	TRUE	FALSE	TRUE	FALSE	TRUE	FALSE	TRUE	FALSE	FALSE	TRUE	TRUE	FALSE	TRUE	FALSE	TRUE	FALSE
100614	TRUE	FALSE	TRUE	FALSE	TRUE	FALSE	TRUE	FALSE	TRUE	FALSE	FALSE	TRUE	FALSE	TRUE	TRUE	FALSE	TRUE	FALSE	TRUE	FALSE
100615	TRUE	FALSE	TRUE	FALSE	TRUE	FALSE	TRUE	FALSE	TRUE	FALSE	TRUE	FALSE	TRUE	FALSE	TRUE	FALSE	FALSE	TRUE	FALSE	TRUE
100616	TRUE	FALSE	TRUE	FALSE	FALSE	TRUE	TRUE	FALSE	TRUE	FALSE	TRUE	FALSE	TRUE	FALSE	TRUE	FALSE	TRUE	FALSE	FALSE	TRUE
100617	TRUE	FALSE	TRUE	FALSE	TRUE	FALSE	TRUE	FALSE	TRUE	FALSE	FALSE	TRUE	FALSE	TRUE	TRUE	FALSE	TRUE	FALSE	TRUE	FALSE
100618	TRUE	FALSE	TRUE	FALSE	TRUE	FALSE	TRUE	FALSE	FALSE	TRUE	TRUE	FALSE	TRUE	FALSE	TRUE	FALSE	TRUE	FALSE	FALSE	TRUE
100619	FALSE	TRUE	TRUE	FALSE	TRUE	FALSE	FALSE	TRUE	TRUE	FALSE	TRUE	FALSE	TRUE	FALSE	TRUE	FALSE	TRUE	FALSE	TRUE	FALSE
100620	TRUE	FALSE	FALSE	TRUE	TRUE	FALSE	TRUE	FALSE	TRUE	FALSE	TRUE	FALSE	TRUE	FALSE	TRUE	FALSE	FALSE	TRUE	TRUE	FALSE
100621	FALSE	TRUE	TRUE	FALSE	TRUE	FALSE	TRUE	FALSE	TRUE	FALSE	TRUE	FALSE	TRUE	FALSE	FALSE	TRUE	TRUE	FALSE	TRUE	FALSE
100622	FALSE	TRUE	TRUE	FALSE	TRUE	FALSE	TRUE	FALSE	TRUE	FALSE	TRUE	FALSE	TRUE	FALSE	FALSE	TRUE	TRUE	FALSE	TRUE	FALSE
100623	TRUE	FALSE	TRUE	FALSE	TRUE	FALSE	FALSE	TRUE	FALSE	TRUE	TRUE	FALSE	TRUE	FALSE	TRUE	FALSE	TRUE	FALSE	TRUE	FALSE
100624	TRUE	FALSE	TRUE	FALSE	TRUE	FALSE	TRUE	FALSE	TRUE	FALSE	TRUE	FALSE	TRUE	FALSE	FALSE	TRUE	FALSE	TRUE	TRUE	FALSE
100625	TRUE	FALSE	TRUE	FALSE	TRUE	FALSE	TRUE	FALSE	FALSE	TRUE	TRUE	FALSE	TRUE	FALSE	FALSE	TRUE	TRUE	FALSE	TRUE	FALSE
100626	TRUE	FALSE	TRUE	FALSE	TRUE	FALSE	FALSE	TRUE	FALSE	TRUE	TRUE	FALSE	TRUE	FALSE	TRUE	FALSE	TRUE	FALSE	TRUE	FALSE
100627	TRUE	FALSE	TRUE	FALSE	TRUE	FALSE	TRUE	FALSE	FALSE	TRUE	FALSE	TRUE	TRUE	FALSE	TRUE	FALSE	TRUE	FALSE	TRUE	FALSE
100628	FALSE	TRUE	FALSE	TRUE	TRUE	FALSE	TRUE	FALSE	TRUE	FALSE	TRUE	FALSE	TRUE	FALSE	TRUE	FALSE	TRUE	FALSE	TRUE	FALSE
100629	FALSE	TRUE	FALSE	TRUE	TRUE	FALSE	TRUE	FALSE	TRUE	FALSE	TRUE	FALSE	TRUE	FALSE	TRUE	FALSE	TRUE	FALSE	TRUE	FALSE
100630	TRUE	FALSE	TRUE	FALSE	TRUE	FALSE	FALSE	TRUE	TRUE	FALSE	TRUE	FALSE	TRUE	FALSE	TRUE	FALSE	FALSE	TRUE	TRUE	FALSE
100631	TRUE	FALSE	TRUE	FALSE	TRUE	FALSE	FALSE	TRUE	TRUE	FALSE	TRUE	FALSE	TRUE	FALSE	TRUE	FALSE	FALSE	TRUE	TRUE	FALSE
100632	TRUE	FALSE	TRUE	FALSE	TRUE	FALSE	FALSE	TRUE	FALSE	TRUE	TRUE	FALSE	TRUE	FALSE	TRUE	FALSE	TRUE	FALSE	TRUE	FALSE
100633	TRUE	FALSE	TRUE	FALSE	FALSE	TRUE	TRUE	FALSE	TRUE	FALSE	TRUE	FALSE	TRUE	FALSE	TRUE	FALSE	TRUE	FALSE	FALSE	TRUE
100634	TRUE	FALSE	TRUE	FALSE	TRUE	FALSE	TRUE	FALSE	TRUE	FALSE	FALSE	TRUE	TRUE	FALSE	TRUE	FALSE	FALSE	TRUE	TRUE	FALSE
100635	FALSE	TRUE	TRUE	FALSE	TRUE	FALSE	TRUE	FALSE	TRUE	FALSE	FALSE	TRUE	TRUE	FALSE	TRUE	FALSE	TRUE	FALSE	TRUE	FALSE
100636	TRUE	FALSE	TRUE	FALSE	TRUE	FALSE	TRUE	FALSE	TRUE	FALSE	TRUE	FALSE	TRUE	FALSE	FALSE	TRUE	FALSE	TRUE	TRUE	FALSE
100637	TRUE	FALSE	TRUE	FALSE	TRUE	FALSE	TRUE	FALSE	TRUE	FALSE	FALSE	TRUE	FALSE	TRUE	TRUE	FALSE	TRUE	FALSE	TRUE	FALSE
100638	TRUE	FALSE	TRUE	FALSE	TRUE	FALSE	FALSE	TRUE	TRUE	FALSE	TRUE	FALSE	TRUE	FALSE	TRUE	FALSE	FALSE	TRUE	TRUE	FALSE
100639	TRUE	FALSE	TRUE	FALSE	FALSE	TRUE	TRUE	FALSE	TRUE	FALSE	FALSE	TRUE	TRUE	FALSE	TRUE	FALSE	TRUE	FALSE	TRUE	FALSE
100640	TRUE	FALSE	TRUE	FALSE	FALSE	TRUE	TRUE	FALSE	TRUE	FALSE	FALSE	TRUE	TRUE	FALSE	TRUE	FALSE	TRUE	FALSE	TRUE	FALSE
100641	TRUE	FALSE	FALSE	TRUE	FALSE	TRUE	TRUE	FALSE	TRUE	FALSE	TRUE	FALSE	TRUE	FALSE	TRUE	FALSE	TRUE	FALSE	TRUE	FALSE
100642	TRUE	FALSE	FALSE	TRUE	FALSE	TRUE	TRUE	FALSE	TRUE	FALSE	TRUE	FALSE	TRUE	FALSE	TRUE	FALSE	TRUE	FALSE	TRUE	FALSE
100643	TRUE	FALSE	TRUE	FALSE	TRUE	FALSE	TRUE	FALSE	TRUE	FALSE	TRUE	FALSE	FALSE	TRUE	TRUE	FALSE	TRUE	FALSE	FALSE	TRUE
100644	TRUE	FALSE	TRUE	FALSE	TRUE	FALSE	TRUE	FALSE	TRUE	FALSE	FALSE	TRUE	TRUE	FALSE	TRUE	FALSE	FALSE	TRUE	TRUE	FALSE
100645	TRUE	FALSE	TRUE	FALSE	TRUE	FALSE	TRUE	FALSE	FALSE	TRUE	TRUE	FALSE	TRUE	FALSE	FALSE	TRUE	TRUE	FALSE	TRUE	FALSE
100646	TRUE	FALSE	TRUE	FALSE	TRUE	FALSE	FALSE	TRUE	TRUE	FALSE	TRUE	FALSE	FALSE	TRUE	TRUE	FALSE	TRUE	FALSE	TRUE	FALSE
100647	TRUE	FALSE	TRUE	FALSE	TRUE	FALSE	FALSE	TRUE	TRUE	FALSE	TRUE	FALSE	FALSE	TRUE	TRUE	FALSE	TRUE	FALSE	TRUE	FALSE
100648	TRUE	FALSE	FALSE	TRUE	TRUE	FALSE	TRUE	FALSE	TRUE	FALSE	TRUE	FALSE	TRUE	FALSE	TRUE	FALSE	FALSE	TRUE	TRUE	FALSE
100649	TRUE	FALSE	TRUE	FALSE	TRUE	FALSE	FALSE	TRUE	TRUE	FALSE	TRUE	FALSE	FALSE	TRUE	TRUE	FALSE	TRUE	FALSE	TRUE	FALSE
100650	FALSE	TRUE	TRUE	FALSE	TRUE	FALSE	FALSE	TRUE	TRUE	FALSE	TRUE	FALSE	TRUE	FALSE	TRUE	FALSE	TRUE	FALSE	TRUE	FALSE
100651	TRUE	FALSE	TRUE	FALSE	FALSE	TRUE	TRUE	FALSE	TRUE	FALSE	FALSE	TRUE	TRUE	FALSE	TRUE	FALSE	TRUE	FALSE	TRUE	FALSE
100652	TRUE	FALSE	TRUE	FALSE	TRUE	FALSE	TRUE	FALSE	TRUE	FALSE	TRUE	FALSE	FALSE	TRUE	TRUE	FALSE	TRUE	FALSE	FALSE	TRUE
100653	FALSE	TRUE	TRUE	FALSE	TRUE	FALSE	FALSE	TRUE	TRUE	FALSE	TRUE	FALSE	TRUE	FALSE	TRUE	FALSE	TRUE	FALSE	TRUE	FALSE
100654	TRUE	FALSE	TRUE	FALSE	TRUE	FALSE	TRUE	FALSE	TRUE	FALSE	TRUE	FALSE	TRUE	FALSE	FALSE	TRUE	FALSE	TRUE	TRUE	FALSE
100655	TRUE	FALSE	TRUE	FALSE	TRUE	FALSE	TRUE	FALSE	TRUE	FALSE	TRUE	FALSE	FALSE	TRUE	FALSE	TRUE	TRUE	FALSE	TRUE	FALSE
100656	TRUE	FALSE	FALSE	TRUE	FALSE	TRUE	TRUE	FALSE	TRUE	FALSE	TRUE	FALSE	TRUE	FALSE	TRUE	FALSE	TRUE	FALSE	TRUE	FALSE
100657	TRUE	FALSE	TRUE	FALSE	TRUE	FALSE	TRUE	FALSE	TRUE	FALSE	TRUE	FALSE	TRUE	FALSE	FALSE	TRUE	FALSE	TRUE	TRUE	FALSE
100658	TRUE	FALSE	TRUE	FALSE	TRUE	FALSE	TRUE	FALSE	TRUE	FALSE	TRUE	FALSE	TRUE	FALSE	TRUE	FALSE	FALSE	TRUE	FALSE	TRUE
100659	FALSE	TRUE	FALSE	TRUE	TRUE	FALSE	TRUE	FALSE	TRUE	FALSE	TRUE	FALSE	TRUE	FALSE	TRUE	FALSE	TRUE	FALSE	TRUE	FALSE
100660	TRUE	FALSE	TRUE	FALSE	TRUE	FALSE	TRUE	FALSE	FALSE	TRUE	FALSE	TRUE	TRUE	FALSE	TRUE	FALSE	TRUE	FALSE	TRUE	FALSE
100661	TRUE	FALSE	FALSE	TRUE	TRUE	FALSE	TRUE	FALSE	FALSE	TRUE	TRUE	FALSE	TRUE	FALSE	TRUE	FALSE	TRUE	FALSE	TRUE	FALSE
100662	TRUE	FALSE	TRUE	FALSE	TRUE	FALSE	TRUE	FALSE	TRUE	FALSE	FALSE	TRUE	FALSE	TRUE	TRUE	FALSE	TRUE	FALSE	TRUE	FALSE
100663	TRUE	FALSE	TRUE	FALSE	FALSE	TRUE	TRUE	FALSE	TRUE	FALSE	FALSE	TRUE	TRUE	FALSE	TRUE	FALSE	TRUE	FALSE	TRUE	FALSE
100664	TRUE	FALSE	FALSE	TRUE	TRUE	FALSE	TRUE	FALSE	FALSE	TRUE	TRUE	FALSE	TRUE	FALSE	TRUE	FALSE	TRUE	FALSE	TRUE	FALSE
100665	TRUE	FALSE	FALSE	TRUE	TRUE	FALSE	TRUE	FALSE	TRUE	FALSE	TRUE	FALSE	FALSE	TRUE	TRUE	FALSE	TRUE	FALSE	TRUE	FALSE
100666	FALSE	TRUE	FALSE	TRUE	TRUE	FALSE	TRUE	FALSE	TRUE	FALSE	TRUE	FALSE	TRUE	FALSE	TRUE	FALSE	TRUE	FALSE	TRUE	FALSE
100667	TRUE	FALSE	TRUE	FALSE	TRUE	FALSE	FALSE	TRUE	FALSE	TRUE	TRUE	FALSE	TRUE	FALSE	TRUE	FALSE	TRUE	FALSE	TRUE	FALSE
100668	TRUE	FALSE	TRUE	FALSE	TRUE	FALSE	TRUE	FALSE	FALSE	TRUE	FALSE	TRUE	TRUE	FALSE	TRUE	FALSE	TRUE	FALSE	TRUE	FALSE
100669	TRUE	FALSE	TRUE	FALSE	FALSE	TRUE	TRUE	FALSE	TRUE	FALSE	TRUE	FALSE	TRUE	FALSE	FALSE	TRUE	TRUE	FALSE	TRUE	FALSE
100670	TRUE	FALSE	TRUE	FALSE	TRUE	FALSE	TRUE	FALSE	FALSE	TRUE	TRUE	FALSE	TRUE	FALSE	TRUE	FALSE	TRUE	FALSE	FALSE	TRUE
100671	TRUE	FALSE	TRUE	FALSE	TRUE	FALSE	FALSE	TRUE	TRUE	FALSE	TRUE	FALSE	FALSE	TRUE	TRUE	FALSE	TRUE	FALSE	TRUE	FALSE
100672	TRUE	FALSE	FALSE	TRUE	TRUE	FALSE	TRUE	FALSE	TRUE	FALSE	TRUE	FALSE	TRUE	FALSE	TRUE	FALSE	FALSE	TRUE	TRUE	FALSE
100673	TRUE	FALSE	TRUE	FALSE	TRUE	FALSE	FALSE	TRUE	FALSE	TRUE	TRUE	FALSE	TRUE	FALSE	TRUE	FALSE	TRUE	FALSE	TRUE	FALSE
100674	FALSE	TRUE	TRUE	FALSE	TRUE	FALSE	TRUE	FALSE	TRUE	FALSE	TRUE	FALSE	TRUE	FALSE	FALSE	TRUE	TRUE	FALSE	TRUE	FALSE
100675	TRUE	FALSE	FALSE	TRUE	TRUE	FALSE	TRUE	FALSE	TRUE	FALSE	TRUE	FALSE	FALSE	TRUE	TRUE	FALSE	TRUE	FALSE	TRUE	FALSE
100676	TRUE	FALSE	FALSE	TRUE	TRUE	FALSE	TRUE	FALSE	TRUE	FALSE	TRUE	FALSE	TRUE	FALSE	TRUE	FALSE	FALSE	TRUE	TRUE	FALSE
100677	TRUE	FALSE	TRUE	FALSE	TRUE	FALSE	FALSE	TRUE	TRUE	FALSE	TRUE	FALSE	FALSE	TRUE	TRUE	FALSE	TRUE	FALSE	TRUE	FALSE
100678	TRUE	FALSE	TRUE	FALSE	TRUE	FALSE	TRUE	FALSE	TRUE	FALSE	FALSE	TRUE	TRUE	FALSE	TRUE	FALSE	FALSE	TRUE	TRUE	FALSE
100679	TRUE	FALSE	TRUE	FALSE	TRUE	FALSE	TRUE	FALSE	TRUE	FALSE	TRUE	FALSE	TRUE	FALSE	FALSE	TRUE	FALSE	TRUE	TRUE	FALSE
100680	TRUE	FALSE	TRUE	FALSE	TRUE	FALSE	FALSE	TRUE	TRUE	FALSE	TRUE	FALSE	TRUE	FALSE	TRUE	FALSE	FALSE	TRUE	TRUE	FALSE
100681	TRUE	FALSE	TRUE	FALSE	TRUE	FALSE	TRUE	FALSE	TRUE	FALSE	TRUE	FALSE	TRUE	FALSE	FALSE	TRUE	FALSE	TRUE	TRUE	FALSE
100682	TRUE	FALSE	FALSE	TRUE	TRUE	FALSE	TRUE	FALSE	TRUE	FALSE	TRUE	FALSE	TRUE	FALSE	TRUE	FALSE	FALSE	TRUE	TRUE	FALSE
100683	FALSE	TRUE	TRUE	FALSE	TRUE	FALSE	TRUE	FALSE	TRUE	FALSE	TRUE	FALSE	TRUE	FALSE	FALSE	TRUE	TRUE	FALSE	TRUE	FALSE
100684	TRUE	FALSE	TRUE	FALSE	TRUE	FALSE	TRUE	FALSE	FALSE	TRUE	TRUE	FALSE	TRUE	FALSE	TRUE	FALSE	TRUE	FALSE	FALSE	TRUE
100685	TRUE	FALSE	FALSE	TRUE	TRUE	FALSE	TRUE	FALSE	TRUE	FALSE	TRUE	FALSE	FALSE	TRUE	TRUE	FALSE	TRUE	FALSE	TRUE	FALSE
100686	TRUE	FALSE	FALSE	TRUE	TRUE	FALSE	TRUE	FALSE	FALSE	TRUE	TRUE	FALSE	TRUE	FALSE	TRUE	FALSE	TRUE	FALSE	TRUE	FALSE
100687	FALSE	TRUE	FALSE	TRUE	TRUE	FALSE	TRUE	FALSE	TRUE	FALSE	TRUE	FALSE	TRUE	FALSE	TRUE	FALSE	TRUE	FALSE	TRUE	FALSE
100688	TRUE	FALSE	TRUE	FALSE	FALSE	TRUE	TRUE	FALSE	TRUE	FALSE	FALSE	TRUE	TRUE	FALSE	TRUE	FALSE	TRUE	FALSE	TRUE	FALSE
100689	TRUE	FALSE	TRUE	FALSE	FALSE	TRUE	TRUE	FALSE	TRUE	FALSE	FALSE	TRUE	TRUE	FALSE	TRUE	FALSE	TRUE	FALSE	TRUE	FALSE
100690	TRUE	FALSE	TRUE	FALSE	TRUE	FALSE	TRUE	FALSE	FALSE	TRUE	TRUE	FALSE	TRUE	FALSE	FALSE	TRUE	TRUE	FALSE	TRUE	FALSE
100691	FALSE	TRUE	TRUE	FALSE	TRUE	FALSE	TRUE	FALSE	TRUE	FALSE	TRUE	FALSE	TRUE	FALSE	FALSE	TRUE	TRUE	FALSE	TRUE	FALSE
100692	TRUE	FALSE	TRUE	FALSE	TRUE	FALSE	TRUE	FALSE	TRUE	FALSE	TRUE	FALSE	FALSE	TRUE	FALSE	TRUE	TRUE	FALSE	TRUE	FALSE
100693	TRUE	FALSE	FALSE	TRUE	TRUE	FALSE	TRUE	FALSE	TRUE	FALSE	TRUE	FALSE	TRUE	FALSE	TRUE	FALSE	FALSE	TRUE	TRUE	FALSE
100694	FALSE	TRUE	TRUE	FALSE	TRUE	FALSE	TRUE	FALSE	TRUE	FALSE	TRUE	FALSE	TRUE	FALSE	FALSE	TRUE	TRUE	FALSE	TRUE	FALSE
100695	TRUE	FALSE	TRUE	FALSE	TRUE	FALSE	TRUE	FALSE	TRUE	FALSE	TRUE	FALSE	FALSE	TRUE	FALSE	TRUE	TRUE	FALSE	TRUE	FALSE
100696	TRUE	FALSE	TRUE	FALSE	TRUE	FALSE	TRUE	FALSE	TRUE	FALSE	TRUE	FALSE	FALSE	TRUE	FALSE	TRUE	TRUE	FALSE	TRUE	FALSE
100697	FALSE	TRUE	TRUE	FALSE	TRUE	FALSE	TRUE	FALSE	TRUE	FALSE	FALSE	TRUE	TRUE	FALSE	TRUE	FALSE	TRUE	FALSE	TRUE	FALSE
100698	TRUE	FALSE	TRUE	FALSE	TRUE	FALSE	TRUE	FALSE	TRUE	FALSE	FALSE	TRUE	TRUE	FALSE	TRUE	FALSE	FALSE	TRUE	TRUE	FALSE
100699	TRUE	FALSE	TRUE	FALSE	TRUE	FALSE	TRUE	FALSE	TRUE	FALSE	TRUE	FALSE	FALSE	TRUE	FALSE	TRUE	TRUE	FALSE	TRUE	FALSE
100700	TRUE	FALSE	TRUE	FALSE	TRUE	FALSE	TRUE	FALSE	FALSE	TRUE	TRUE	FALSE	TRUE	FALSE	TRUE	FALSE	TRUE	FALSE	FALSE	TRUE
100701	TRUE	FALSE	TRUE	FALSE	TRUE	FALSE	TRUE	FALSE	TRUE	FALSE	TRUE	FALSE	TRUE	FALSE	TRUE	FALSE	FALSE	TRUE	FALSE	TRUE
100702	TRUE	FALSE	TRUE	FALSE	TRUE	FALSE	FALSE	TRUE	TRUE	FALSE	TRUE	FALSE	TRUE	FALSE	TRUE	FALSE	FALSE	TRUE	TRUE	FALSE
100703	TRUE	FALSE	FALSE	TRUE	TRUE	FALSE	TRUE	FALSE	FALSE	TRUE	TRUE	FALSE	TRUE	FALSE	TRUE	FALSE	TRUE	FALSE	TRUE	FALSE
100704	TRUE	FALSE	TRUE	FALSE	FALSE	TRUE	TRUE	FALSE	TRUE	FALSE	FALSE	TRUE	TRUE	FALSE	TRUE	FALSE	TRUE	FALSE	TRUE	FALSE
100705	FALSE	TRUE	TRUE	FALSE	TRUE	FALSE	TRUE	FALSE	TRUE	FALSE	TRUE	FALSE	TRUE	FALSE	FALSE	TRUE	TRUE	FALSE	TRUE	FALSE
100706	FALSE	TRUE	FALSE	TRUE	TRUE	FALSE	TRUE	FALSE	TRUE	FALSE	TRUE	FALSE	TRUE	FALSE	TRUE	FALSE	TRUE	FALSE	TRUE	FALSE
100707	TRUE	FALSE	TRUE	FALSE	TRUE	FALSE	TRUE	FALSE	TRUE	FALSE	TRUE	FALSE	TRUE	FALSE	FALSE	TRUE	FALSE	TRUE	TRUE	FALSE
100708	FALSE	TRUE	FALSE	TRUE	TRUE	FALSE	TRUE	FALSE	TRUE	FALSE	TRUE	FALSE	TRUE	FALSE	TRUE	FALSE	TRUE	FALSE	TRUE	FALSE
100709	TRUE	FALSE	TRUE	FALSE	TRUE	FALSE	FALSE	TRUE	TRUE	FALSE	TRUE	FALSE	FALSE	TRUE	TRUE	FALSE	TRUE	FALSE	TRUE	FALSE
100710	TRUE	FALSE	TRUE	FALSE	FALSE	TRUE	TRUE	FALSE	TRUE	FALSE	TRUE	FALSE	TRUE	FALSE	FALSE	TRUE	TRUE	FALSE	TRUE	FALSE
100711	TRUE	FALSE	TRUE	FALSE	TRUE	FALSE	TRUE	FALSE	TRUE	FALSE	TRUE	FALSE	TRUE	FALSE	TRUE	FALSE	FALSE	TRUE	FALSE	TRUE
100712	TRUE	FALSE	TRUE	FALSE	TRUE	FALSE	TRUE	FALSE	TRUE	FALSE	FALSE	TRUE	FALSE	TRUE	TRUE	FALSE	TRUE	FALSE	TRUE	FALSE
100713	TRUE	FALSE	TRUE	FALSE	TRUE	FALSE	TRUE	FALSE	TRUE	FALSE	FALSE	TRUE	FALSE	TRUE	TRUE	FALSE	TRUE	FALSE	TRUE	FALSE
100714	FALSE	TRUE	TRUE	FALSE	TRUE	FALSE	FALSE	TRUE	TRUE	FALSE	TRUE	FALSE	TRUE	FALSE	TRUE	FALSE	TRUE	FALSE	TRUE	FALSE
100715	TRUE	FALSE	TRUE	FALSE	TRUE	FALSE	TRUE	FALSE	TRUE	FALSE	TRUE	FALSE	TRUE	FALSE	TRUE	FALSE	FALSE	TRUE	FALSE	TRUE
100716	FALSE	TRUE	FALSE	TRUE	TRUE	FALSE	TRUE	FALSE	TRUE	FALSE	TRUE	FALSE	TRUE	FALSE	TRUE	FALSE	TRUE	FALSE	TRUE	FALSE
100717	TRUE	FALSE	TRUE	FALSE	FALSE	TRUE	TRUE	FALSE	TRUE	FALSE	FALSE	TRUE	TRUE	FALSE	TRUE	FALSE	TRUE	FALSE	TRUE	FALSE
100718	FALSE	TRUE	TRUE	FALSE	TRUE	FALSE	TRUE	FALSE	TRUE	FALSE	TRUE	FALSE	TRUE	FALSE	TRUE	FALSE	TRUE	FALSE	FALSE	TRUE
100719	TRUE	FALSE	TRUE	FALSE	FALSE	TRUE	TRUE	FALSE	TRUE	FALSE	TRUE	FALSE	TRUE	FALSE	TRUE	FALSE	TRUE	FALSE	FALSE	TRUE
100720	TRUE	FALSE	TRUE	FALSE	TRUE	FALSE	TRUE	FALSE	TRUE	FALSE	TRUE	FALSE	FALSE	TRUE	FALSE	TRUE	TRUE	FALSE	TRUE	FALSE
100721	FALSE	TRUE	TRUE	FALSE	TRUE	FALSE	FALSE	TRUE	TRUE	FALSE	TRUE	FALSE	TRUE	FALSE	TRUE	FALSE	TRUE	FALSE	TRUE	FALSE
100722	TRUE	FALSE	FALSE	TRUE	TRUE	FALSE	TRUE	FALSE	TRUE	FALSE	TRUE	FALSE	TRUE	FALSE	TRUE	FALSE	FALSE	TRUE	TRUE	FALSE
100723	TRUE	FALSE	FALSE	TRUE	FALSE	TRUE	TRUE	FALSE	TRUE	FALSE	TRUE	FALSE	TRUE	FALSE	TRUE	FALSE	TRUE	FALSE	TRUE	FALSE
100724	TRUE	FALSE	TRUE	FALSE	TRUE	FALSE	TRUE	FALSE	TRUE	FALSE	TRUE	FALSE	FALSE	TRUE	TRUE	FALSE	TRUE	FALSE	FALSE	TRUE
100725	FALSE	TRUE	TRUE	FALSE	TRUE	FALSE	TRUE	FALSE	TRUE	FALSE	TRUE	FALSE	TRUE	FALSE	TRUE	FALSE	TRUE	FALSE	FALSE	TRUE
100726	TRUE	FALSE	TRUE	FALSE	TRUE	FALSE	FALSE	TRUE	TRUE	FALSE	TRUE	FALSE	FALSE	TRUE	TRUE	FALSE	TRUE	FALSE	TRUE	FALSE
100727	TRUE	FALSE	FALSE	TRUE	FALSE	TRUE	TRUE	FALSE	TRUE	FALSE	TRUE	FALSE	TRUE	FALSE	TRUE	FALSE	TRUE	FALSE	TRUE	FALSE
100728	TRUE	FALSE	FALSE	TRUE	TRUE	FALSE	TRUE	FALSE	TRUE	FALSE	TRUE	FALSE	TRUE	FALSE	TRUE	FALSE	FALSE	TRUE	TRUE	FALSE
100729	TRUE	FALSE	TRUE	FALSE	TRUE	FALSE	TRUE	FALSE	TRUE	FALSE	FALSE	TRUE	FALSE	TRUE	TRUE	FALSE	TRUE	FALSE	TRUE	FALSE
100730	TRUE	FALSE	TRUE	FALSE	TRUE	FALSE	TRUE	FALSE	FALSE	TRUE	TRUE	FALSE	TRUE	FALSE	FALSE	TRUE	TRUE	FALSE	TRUE	FALSE
100731	TRUE	FALSE	TRUE	FALSE	TRUE	FALSE	FALSE	TRUE	FALSE	TRUE	TRUE	FALSE	TRUE	FALSE	TRUE	FALSE	TRUE	FALSE	TRUE	FALSE
100732	FALSE	TRUE	TRUE	FALSE	TRUE	FALSE	TRUE	FALSE	TRUE	FALSE	TRUE	FALSE	TRUE	FALSE	FALSE	TRUE	TRUE	FALSE	TRUE	FALSE
100733	TRUE	FALSE	FALSE	TRUE	TRUE	FALSE	TRUE	FALSE	TRUE	FALSE	TRUE	FALSE	TRUE	FALSE	TRUE	FALSE	FALSE	TRUE	TRUE	FALSE
100734	TRUE	FALSE	TRUE	FALSE	TRUE	FALSE	FALSE	TRUE	TRUE	FALSE	TRUE	FALSE	TRUE	FALSE	TRUE	FALSE	FALSE	TRUE	TRUE	FALSE
100735	TRUE	FALSE	FALSE	TRUE	TRUE	FALSE	TRUE	FALSE	TRUE	FALSE	TRUE	FALSE	TRUE	FALSE	TRUE	FALSE	FALSE	TRUE	TRUE	FALSE
100736	TRUE	FALSE	TRUE	FALSE	FALSE	TRUE	TRUE	FALSE	TRUE	FALSE	TRUE	FALSE	TRUE	FALSE	FALSE	TRUE	TRUE	FALSE	TRUE	FALSE
100737	FALSE	TRUE	TRUE	FALSE	TRUE	FALSE	TRUE	FALSE	TRUE	FALSE	TRUE	FALSE	TRUE	FALSE	TRUE	FALSE	TRUE	FALSE	FALSE	TRUE
100738	TRUE	FALSE	TRUE	FALSE	FALSE	TRUE	TRUE	FALSE	TRUE	FALSE	TRUE	FALSE	TRUE	FALSE	FALSE	TRUE	TRUE	FALSE	TRUE	FALSE
100739	TRUE	FALSE	TRUE	FALSE	TRUE	FALSE	TRUE	FALSE	TRUE	FALSE	TRUE	FALSE	FALSE	TRUE	TRUE	FALSE	TRUE	FALSE	FALSE	TRUE
100740	FALSE	TRUE	FALSE	TRUE	TRUE	FALSE	TRUE	FALSE	TRUE	FALSE	TRUE	FALSE	TRUE	FALSE	TRUE	FALSE	TRUE	FALSE	TRUE	FALSE
100741	TRUE	FALSE	TRUE	FALSE	TRUE	FALSE	TRUE	FALSE	TRUE	FALSE	TRUE	FALSE	FALSE	TRUE	TRUE	FALSE	TRUE	FALSE	FALSE	TRUE
100742	FALSE	TRUE	TRUE	FALSE	TRUE	FALSE	FALSE	TRUE	TRUE	FALSE	TRUE	FALSE	TRUE	FALSE	TRUE	FALSE	TRUE	FALSE	TRUE	FALSE
100743	TRUE	FALSE	TRUE	FALSE	TRUE	FALSE	FALSE	TRUE	TRUE	FALSE	TRUE	FALSE	FALSE	TRUE	TRUE	FALSE	TRUE	FALSE	TRUE	FALSE
100744	TRUE	FALSE	TRUE	FALSE	TRUE	FALSE	TRUE	FALSE	FALSE	TRUE	FALSE	TRUE	TRUE	FALSE	TRUE	FALSE	TRUE	FALSE	TRUE	FALSE
100745	FALSE	TRUE	TRUE	FALSE	TRUE	FALSE	TRUE	FALSE	TRUE	FALSE	FALSE	TRUE	TRUE	FALSE	TRUE	FALSE	TRUE	FALSE	TRUE	FALSE
100746	TRUE	FALSE	TRUE	FALSE	TRUE	FALSE	TRUE	FALSE	TRUE	FALSE	TRUE	FALSE	TRUE	FALSE	FALSE	TRUE	FALSE	TRUE	TRUE	FALSE
100747	TRUE	FALSE	TRUE	FALSE	TRUE	FALSE	TRUE	FALSE	FALSE	TRUE	FALSE	TRUE	TRUE	FALSE	TRUE	FALSE	TRUE	FALSE	TRUE	FALSE
100748	FALSE	TRUE	TRUE	FALSE	TRUE	FALSE	TRUE	FALSE	TRUE	FALSE	TRUE	FALSE	TRUE	FALSE	TRUE	FALSE	TRUE	FALSE	FALSE	TRUE
100749	TRUE	FALSE	TRUE	FALSE	TRUE	FALSE	FALSE	TRUE	FALSE	TRUE	TRUE	FALSE	TRUE	FALSE	TRUE	FALSE	TRUE	FALSE	TRUE	FALSE
100750	TRUE	FALSE	TRUE	FALSE	TRUE	FALSE	TRUE	FALSE	TRUE	FALSE	TRUE	FALSE	FALSE	TRUE	TRUE	FALSE	TRUE	FALSE	FALSE	TRUE
100751	TRUE	FALSE	TRUE	FALSE	TRUE	FALSE	TRUE	FALSE	FALSE	TRUE	TRUE	FALSE	TRUE	FALSE	TRUE	FALSE	TRUE	FALSE	FALSE	TRUE
100752	FALSE	TRUE	FALSE	TRUE	TRUE	FALSE	TRUE	FALSE	TRUE	FALSE	TRUE	FALSE	TRUE	FALSE	TRUE	FALSE	TRUE	FALSE	TRUE	FALSE
100753	TRUE	FALSE	TRUE	FALSE	FALSE	TRUE	TRUE	FALSE	TRUE	FALSE	TRUE	FALSE	TRUE	FALSE	FALSE	TRUE	TRUE	FALSE	TRUE	FALSE
100754	TRUE	FALSE	TRUE	FALSE	TRUE	FALSE	TRUE	FALSE	TRUE	FALSE	FALSE	TRUE	FALSE	TRUE	TRUE	FALSE	TRUE	FALSE	TRUE	FALSE
100755	TRUE	FALSE	TRUE	FALSE	TRUE	FALSE	TRUE	FALSE	TRUE	FALSE	TRUE	FALSE	TRUE	FALSE	FALSE	TRUE	FALSE	TRUE	TRUE	FALSE
100756	TRUE	FALSE	TRUE	FALSE	FALSE	TRUE	FALSE	TRUE	TRUE	FALSE	TRUE	FALSE	TRUE	FALSE	TRUE	FALSE	TRUE	FALSE	TRUE	FALSE
100757	TRUE	FALSE	TRUE	FALSE	TRUE	FALSE	TRUE	FALSE	TRUE	FALSE	TRUE	FALSE	TRUE	FALSE	TRUE	FALSE	FALSE	TRUE	FALSE	TRUE
100758	TRUE	FALSE	TRUE	FALSE	FALSE	TRUE	TRUE	FALSE	TRUE	FALSE	FALSE	TRUE	TRUE	FALSE	TRUE	FALSE	TRUE	FALSE	TRUE	FALSE
100759	TRUE	FALSE	FALSE	TRUE	TRUE	FALSE	TRUE	FALSE	TRUE	FALSE	TRUE	FALSE	TRUE	FALSE	TRUE	FALSE	FALSE	TRUE	TRUE	FALSE
100760	TRUE	FALSE	TRUE	FALSE	TRUE	FALSE	TRUE	FALSE	TRUE	FALSE	FALSE	TRUE	FALSE	TRUE	TRUE	FALSE	TRUE	FALSE	TRUE	FALSE
100761	TRUE	FALSE	TRUE	FALSE	TRUE	FALSE	FALSE	TRUE	TRUE	FALSE	TRUE	FALSE	TRUE	FALSE	TRUE	FALSE	FALSE	TRUE	TRUE	FALSE
100762	TRUE	FALSE	FALSE	TRUE	TRUE	FALSE	TRUE	FALSE	TRUE	FALSE	TRUE	FALSE	FALSE	TRUE	TRUE	FALSE	TRUE	FALSE	TRUE	FALSE
100763	TRUE	FALSE	TRUE	FALSE	FALSE	TRUE	TRUE	FALSE	TRUE	FALSE	TRUE	FALSE	TRUE	FALSE	FALSE	TRUE	TRUE	FALSE	TRUE	FALSE
100764	TRUE	FALSE	TRUE	FALSE	TRUE	FALSE	FALSE	TRUE	FALSE	TRUE	TRUE	FALSE	TRUE	FALSE	TRUE	FALSE	TRUE	FALSE	TRUE	FALSE
100765	FALSE	TRUE	TRUE	FALSE	TRUE	FALSE	TRUE	FALSE	TRUE	FALSE	TRUE	FALSE	TRUE	FALSE	TRUE	FALSE	TRUE	FALSE	FALSE	TRUE
100766	TRUE	FALSE	TRUE	FALSE	TRUE	FALSE	TRUE	FALSE	TRUE	FALSE	FALSE	TRUE	FALSE	TRUE	TRUE	FALSE	TRUE	FALSE	TRUE	FALSE
100767	TRUE	FALSE	TRUE	FALSE	TRUE	FALSE	TRUE	FALSE	TRUE	FALSE	TRUE	FALSE	TRUE	FALSE	FALSE	TRUE	FALSE	TRUE	TRUE	FALSE
100768	TRUE	FALSE	TRUE	FALSE	TRUE	FALSE	TRUE	FALSE	TRUE	FALSE	TRUE	FALSE	TRUE	FALSE	TRUE	FALSE	FALSE	TRUE	FALSE	TRUE
100769	TRUE	FALSE	TRUE	FALSE	TRUE	FALSE	FALSE	TRUE	TRUE	FALSE	TRUE	FALSE	TRUE	FALSE	TRUE	FALSE	FALSE	TRUE	TRUE	FALSE
100770	TRUE	FALSE	FALSE	TRUE	TRUE	FALSE	TRUE	FALSE	TRUE	FALSE	TRUE	FALSE	TRUE	FALSE	TRUE	FALSE	FALSE	TRUE	TRUE	FALSE
100771	TRUE	FALSE	TRUE	FALSE	TRUE	FALSE	TRUE	FALSE	TRUE	FALSE	TRUE	FALSE	FALSE	TRUE	FALSE	TRUE	TRUE	FALSE	TRUE	FALSE
100772	FALSE	TRUE	TRUE	FALSE	TRUE	FALSE	TRUE	FALSE	TRUE	FALSE	TRUE	FALSE	TRUE	FALSE	TRUE	FALSE	TRUE	FALSE	FALSE	TRUE
100773	FALSE	TRUE	FALSE	TRUE	TRUE	FALSE	TRUE	FALSE	TRUE	FALSE	TRUE	FALSE	TRUE	FALSE	TRUE	FALSE	TRUE	FALSE	TRUE	FALSE
100774	TRUE	FALSE	TRUE	FALSE	TRUE	FALSE	TRUE	FALSE	TRUE	FALSE	TRUE	FALSE	FALSE	TRUE	FALSE	TRUE	TRUE	FALSE	TRUE	FALSE
100775	TRUE	FALSE	TRUE	FALSE	TRUE	FALSE	TRUE	FALSE	TRUE	FALSE	FALSE	TRUE	TRUE	FALSE	TRUE	FALSE	FALSE	TRUE	TRUE	FALSE
100776	TRUE	FALSE	TRUE	FALSE	TRUE	FALSE	TRUE	FALSE	TRUE	FALSE	FALSE	TRUE	FALSE	TRUE	TRUE	FALSE	TRUE	FALSE	TRUE	FALSE
100777	TRUE	FALSE	TRUE	FALSE	TRUE	FALSE	TRUE	FALSE	TRUE	FALSE	TRUE	FALSE	TRUE	FALSE	FALSE	TRUE	FALSE	TRUE	TRUE	FALSE
100778	TRUE	FALSE	TRUE	FALSE	TRUE	FALSE	FALSE	TRUE	TRUE	FALSE	TRUE	FALSE	TRUE	FALSE	TRUE	FALSE	FALSE	TRUE	TRUE	FALSE
100779	TRUE	FALSE	TRUE	FALSE	TRUE	FALSE	TRUE	FALSE	FALSE	TRUE	FALSE	TRUE	TRUE	FALSE	TRUE	FALSE	TRUE	FALSE	TRUE	FALSE
100780	TRUE	FALSE	TRUE	FALSE	TRUE	FALSE	TRUE	FALSE	FALSE	TRUE	TRUE	FALSE	TRUE	FALSE	TRUE	FALSE	TRUE	FALSE	FALSE	TRUE
100781	TRUE	FALSE	TRUE	FALSE	FALSE	TRUE	TRUE	FALSE	TRUE	FALSE	FALSE	TRUE	TRUE	FALSE	TRUE	FALSE	TRUE	FALSE	TRUE	FALSE
100782	TRUE	FALSE	TRUE	FALSE	FALSE	TRUE	TRUE	FALSE	TRUE	FALSE	TRUE	FALSE	TRUE	FALSE	FALSE	TRUE	TRUE	FALSE	TRUE	FALSE
100783	TRUE	FALSE	TRUE	FALSE	FALSE	TRUE	FALSE	TRUE	TRUE	FALSE	TRUE	FALSE	TRUE	FALSE	TRUE	FALSE	TRUE	FALSE	TRUE	FALSE
100784	TRUE	FALSE	TRUE	FALSE	TRUE	FALSE	TRUE	FALSE	TRUE	FALSE	TRUE	FALSE	TRUE	FALSE	TRUE	FALSE	FALSE	TRUE	FALSE	TRUE
100785	FALSE	TRUE	FALSE	TRUE	TRUE	FALSE	TRUE	FALSE	TRUE	FALSE	TRUE	FALSE	TRUE	FALSE	TRUE	FALSE	TRUE	FALSE	TRUE	FALSE
100786	TRUE	FALSE	TRUE	FALSE	TRUE	FALSE	FALSE	TRUE	TRUE	FALSE	TRUE	FALSE	FALSE	TRUE	TRUE	FALSE	TRUE	FALSE	TRUE	FALSE
100787	TRUE	FALSE	TRUE	FALSE	TRUE	FALSE	TRUE	FALSE	TRUE	FALSE	FALSE	TRUE	TRUE	FALSE	TRUE	FALSE	FALSE	TRUE	TRUE	FALSE
100788	TRUE	FALSE	TRUE	FALSE	TRUE	FALSE	TRUE	FALSE	FALSE	TRUE	TRUE	FALSE	TRUE	FALSE	TRUE	FALSE	TRUE	FALSE	FALSE	TRUE
100789	TRUE	FALSE	TRUE	FALSE	TRUE	FALSE	FALSE	TRUE	TRUE	FALSE	TRUE	FALSE	TRUE	FALSE	TRUE	FALSE	FALSE	TRUE	TRUE	FALSE
100790	TRUE	FALSE	TRUE	FALSE	TRUE	FALSE	FALSE	TRUE	TRUE	FALSE	TRUE	FALSE	TRUE	FALSE	TRUE	FALSE	FALSE	TRUE	TRUE	FALSE
100791	FALSE	TRUE	TRUE	FALSE	TRUE	FALSE	TRUE	FALSE	TRUE	FALSE	TRUE	FALSE	TRUE	FALSE	TRUE	FALSE	TRUE	FALSE	FALSE	TRUE
100792	TRUE	FALSE	FALSE	TRUE	TRUE	FALSE	TRUE	FALSE	TRUE	FALSE	TRUE	FALSE	TRUE	FALSE	TRUE	FALSE	FALSE	TRUE	TRUE	FALSE
100793	TRUE	FALSE	TRUE	FALSE	TRUE	FALSE	TRUE	FALSE	TRUE	FALSE	TRUE	FALSE	TRUE	FALSE	TRUE	FALSE	FALSE	TRUE	FALSE	TRUE
100794	TRUE	FALSE	FALSE	TRUE	TRUE	FALSE	TRUE	FALSE	TRUE	FALSE	TRUE	FALSE	FALSE	TRUE	TRUE	FALSE	TRUE	FALSE	TRUE	FALSE
100795	TRUE	FALSE	FALSE	TRUE	TRUE	FALSE	TRUE	FALSE	TRUE	FALSE	TRUE	FALSE	FALSE	TRUE	TRUE	FALSE	TRUE	FALSE	TRUE	FALSE
100796	TRUE	FALSE	TRUE	FALSE	TRUE	FALSE	TRUE	FALSE	TRUE	FALSE	FALSE	TRUE	TRUE	FALSE	TRUE	FALSE	FALSE	TRUE	TRUE	FALSE
100797	FALSE	TRUE	TRUE	FALSE	TRUE	FALSE	TRUE	FALSE	TRUE	FALSE	FALSE	TRUE	TRUE	FALSE	TRUE	FALSE	TRUE	FALSE	TRUE	FALSE
100798	TRUE	FALSE	TRUE	FALSE	FALSE	TRUE	TRUE	FALSE	TRUE	FALSE	TRUE	FALSE	TRUE	FALSE	TRUE	FALSE	TRUE	FALSE	FALSE	TRUE
100799	TRUE	FALSE	TRUE	FALSE	TRUE	FALSE	TRUE	FALSE	TRUE	FALSE	TRUE	FALSE	TRUE	FALSE	TRUE	FALSE	FALSE	TRUE	FALSE	TRUE
100800	TRUE	FALSE	TRUE	FALSE	TRUE	FALSE	TRUE	FALSE	FALSE	TRUE	FALSE	TRUE	TRUE	FALSE	TRUE	FALSE	TRUE	FALSE	TRUE	FALSE
100801	TRUE	FALSE	FALSE	TRUE	TRUE	FALSE	TRUE	FALSE	TRUE	FALSE	TRUE	FALSE	TRUE	FALSE	TRUE	FALSE	FALSE	TRUE	TRUE	FALSE
100802	TRUE	FALSE	TRUE	FALSE	FALSE	TRUE	TRUE	FALSE	TRUE	FALSE	TRUE	FALSE	TRUE	FALSE	TRUE	FALSE	TRUE	FALSE	FALSE	TRUE
100803	TRUE	FALSE	TRUE	FALSE	TRUE	FALSE	TRUE	FALSE	TRUE	FALSE	TRUE	FALSE	FALSE	TRUE	TRUE	FALSE	TRUE	FALSE	FALSE	TRUE
100804	TRUE	FALSE	TRUE	FALSE	TRUE	FALSE	TRUE	FALSE	TRUE	FALSE	FALSE	TRUE	FALSE	TRUE	TRUE	FALSE	TRUE	FALSE	TRUE	FALSE
100805	TRUE	FALSE	TRUE	FALSE	TRUE	FALSE	TRUE	FALSE	TRUE	FALSE	TRUE	FALSE	TRUE	FALSE	TRUE	FALSE	FALSE	TRUE	FALSE	TRUE
100806	TRUE	FALSE	TRUE	FALSE	TRUE	FALSE	FALSE	TRUE	TRUE	FALSE	TRUE	FALSE	TRUE	FALSE	TRUE	FALSE	FALSE	TRUE	TRUE	FALSE
100807	TRUE	FALSE	FALSE	TRUE	TRUE	FALSE	TRUE	FALSE	TRUE	FALSE	TRUE	FALSE	TRUE	FALSE	TRUE	FALSE	FALSE	TRUE	TRUE	FALSE
100808	TRUE	FALSE	TRUE	FALSE	TRUE	FALSE	TRUE	FALSE	TRUE	FALSE	TRUE	FALSE	FALSE	TRUE	TRUE	FALSE	TRUE	FALSE	FALSE	TRUE
100809	TRUE	FALSE	TRUE	FALSE	TRUE	FALSE	TRUE	FALSE	FALSE	TRUE	FALSE	TRUE	TRUE	FALSE	TRUE	FALSE	TRUE	FALSE	TRUE	FALSE
100810	TRUE	FALSE	TRUE	FALSE	TRUE	FALSE	FALSE	TRUE	TRUE	FALSE	TRUE	FALSE	FALSE	TRUE	TRUE	FALSE	TRUE	FALSE	TRUE	FALSE
100811	TRUE	FALSE	TRUE	FALSE	TRUE	FALSE	FALSE	TRUE	TRUE	FALSE	TRUE	FALSE	TRUE	FALSE	TRUE	FALSE	FALSE	TRUE	TRUE	FALSE
100812	TRUE	FALSE	TRUE	FALSE	TRUE	FALSE	TRUE	FALSE	TRUE	FALSE	TRUE	FALSE	TRUE	FALSE	FALSE	TRUE	FALSE	TRUE	TRUE	FALSE
100813	TRUE	FALSE	FALSE	TRUE	FALSE	TRUE	TRUE	FALSE	TRUE	FALSE	TRUE	FALSE	TRUE	FALSE	TRUE	FALSE	TRUE	FALSE	TRUE	FALSE
100814	TRUE	FALSE	TRUE	FALSE	TRUE	FALSE	TRUE	FALSE	TRUE	FALSE	TRUE	FALSE	TRUE	FALSE	FALSE	TRUE	FALSE	TRUE	TRUE	FALSE
100815	TRUE	FALSE	FALSE	TRUE	TRUE	FALSE	TRUE	FALSE	TRUE	FALSE	TRUE	FALSE	FALSE	TRUE	TRUE	FALSE	TRUE	FALSE	TRUE	FALSE
100816	TRUE	FALSE	TRUE	FALSE	TRUE	FALSE	TRUE	FALSE	FALSE	TRUE	TRUE	FALSE	TRUE	FALSE	TRUE	FALSE	TRUE	FALSE	FALSE	TRUE
100817	FALSE	TRUE	TRUE	FALSE	TRUE	FALSE	TRUE	FALSE	TRUE	FALSE	FALSE	TRUE	TRUE	FALSE	TRUE	FALSE	TRUE	FALSE	TRUE	FALSE
100818	FALSE	TRUE	TRUE	FALSE	TRUE	FALSE	TRUE	FALSE	TRUE	FALSE	TRUE	FALSE	TRUE	FALSE	FALSE	TRUE	TRUE	FALSE	TRUE	FALSE
100819	TRUE	FALSE	TRUE	FALSE	TRUE	FALSE	TRUE	FALSE	TRUE	FALSE	TRUE	FALSE	TRUE	FALSE	TRUE	FALSE	FALSE	TRUE	FALSE	TRUE
100820	TRUE	FALSE	TRUE	FALSE	FALSE	TRUE	FALSE	TRUE	TRUE	FALSE	TRUE	FALSE	TRUE	FALSE	TRUE	FALSE	TRUE	FALSE	TRUE	FALSE
100821	TRUE	FALSE	TRUE	FALSE	TRUE	FALSE	FALSE	TRUE	FALSE	TRUE	TRUE	FALSE	TRUE	FALSE	TRUE	FALSE	TRUE	FALSE	TRUE	FALSE
100822	FALSE	TRUE	TRUE	FALSE	TRUE	FALSE	TRUE	FALSE	TRUE	FALSE	FALSE	TRUE	TRUE	FALSE	TRUE	FALSE	TRUE	FALSE	TRUE	FALSE
100823	TRUE	FALSE	TRUE	FALSE	FALSE	TRUE	TRUE	FALSE	TRUE	FALSE	FALSE	TRUE	TRUE	FALSE	TRUE	FALSE	TRUE	FALSE	TRUE	FALSE
100824	TRUE	FALSE	TRUE	FALSE	TRUE	FALSE	TRUE	FALSE	TRUE	FALSE	TRUE	FALSE	TRUE	FALSE	FALSE	TRUE	FALSE	TRUE	TRUE	FALSE
100825	TRUE	FALSE	TRUE	FALSE	TRUE	FALSE	TRUE	FALSE	TRUE	FALSE	TRUE	FALSE	TRUE	FALSE	FALSE	TRUE	FALSE	TRUE	TRUE	FALSE
100826	TRUE	FALSE	TRUE	FALSE	TRUE	FALSE	TRUE	FALSE	TRUE	FALSE	FALSE	TRUE	FALSE	TRUE	TRUE	FALSE	TRUE	FALSE	TRUE	FALSE
100827	FALSE	TRUE	TRUE	FALSE	TRUE	FALSE	TRUE	FALSE	TRUE	FALSE	FALSE	TRUE	TRUE	FALSE	TRUE	FALSE	TRUE	FALSE	TRUE	FALSE
100828	FALSE	TRUE	FALSE	TRUE	TRUE	FALSE	TRUE	FALSE	TRUE	FALSE	TRUE	FALSE	TRUE	FALSE	TRUE	FALSE	TRUE	FALSE	TRUE	FALSE
100829	TRUE	FALSE	FALSE	TRUE	TRUE	FALSE	TRUE	FALSE	TRUE	FALSE	TRUE	FALSE	FALSE	TRUE	TRUE	FALSE	TRUE	FALSE	TRUE	FALSE
100830	TRUE	FALSE	TRUE	FALSE	TRUE	FALSE	FALSE	TRUE	FALSE	TRUE	TRUE	FALSE	TRUE	FALSE	TRUE	FALSE	TRUE	FALSE	TRUE	FALSE
100831	TRUE	FALSE	TRUE	FALSE	TRUE	FALSE	FALSE	TRUE	TRUE	FALSE	TRUE	FALSE	TRUE	FALSE	TRUE	FALSE	FALSE	TRUE	TRUE	FALSE
100832	TRUE	FALSE	TRUE	FALSE	FALSE	TRUE	TRUE	FALSE	TRUE	FALSE	TRUE	FALSE	TRUE	FALSE	TRUE	FALSE	TRUE	FALSE	FALSE	TRUE
100833	FALSE	TRUE	TRUE	FALSE	TRUE	FALSE	TRUE	FALSE	TRUE	FALSE	TRUE	FALSE	TRUE	FALSE	FALSE	TRUE	TRUE	FALSE	TRUE	FALSE
100834	TRUE	FALSE	FALSE	TRUE	TRUE	FALSE	TRUE	FALSE	FALSE	TRUE	TRUE	FALSE	TRUE	FALSE	TRUE	FALSE	TRUE	FALSE	TRUE	FALSE
100835	TRUE	FALSE	TRUE	FALSE	TRUE	FALSE	TRUE	FALSE	FALSE	TRUE	TRUE	FALSE	TRUE	FALSE	TRUE	FALSE	TRUE	FALSE	FALSE	TRUE
100836	TRUE	FALSE	TRUE	FALSE	TRUE	FALSE	TRUE	FALSE	FALSE	TRUE	TRUE	FALSE	TRUE	FALSE	TRUE	FALSE	TRUE	FALSE	FALSE	TRUE
100837	TRUE	FALSE	TRUE	FALSE	TRUE	FALSE	TRUE	FALSE	FALSE	TRUE	TRUE	FALSE	TRUE	FALSE	FALSE	TRUE	TRUE	FALSE	TRUE	FALSE
100838	TRUE	FALSE	TRUE	FALSE	FALSE	TRUE	TRUE	FALSE	TRUE	FALSE	TRUE	FALSE	TRUE	FALSE	FALSE	TRUE	TRUE	FALSE	TRUE	FALSE
100839	TRUE	FALSE	TRUE	FALSE	TRUE	FALSE	TRUE	FALSE	FALSE	TRUE	TRUE	FALSE	TRUE	FALSE	TRUE	FALSE	TRUE	FALSE	FALSE	TRUE
100840	TRUE	FALSE	TRUE	FALSE	TRUE	FALSE	TRUE	FALSE	TRUE	FALSE	FALSE	TRUE	TRUE	FALSE	TRUE	FALSE	FALSE	TRUE	TRUE	FALSE
100841	TRUE	FALSE	TRUE	FALSE	TRUE	FALSE	FALSE	TRUE	TRUE	FALSE	TRUE	FALSE	TRUE	FALSE	TRUE	FALSE	FALSE	TRUE	TRUE	FALSE
100842	TRUE	FALSE	TRUE	FALSE	TRUE	FALSE	TRUE	FALSE	TRUE	FALSE	TRUE	FALSE	TRUE	FALSE	FALSE	TRUE	FALSE	TRUE	TRUE	FALSE
100843	TRUE	FALSE	TRUE	FALSE	TRUE	FALSE	TRUE	FALSE	FALSE	TRUE	FALSE	TRUE	TRUE	FALSE	TRUE	FALSE	TRUE	FALSE	TRUE	FALSE
100844	FALSE	TRUE	TRUE	FALSE	TRUE	FALSE	FALSE	TRUE	TRUE	FALSE	TRUE	FALSE	TRUE	FALSE	TRUE	FALSE	TRUE	FALSE	TRUE	FALSE
100845	TRUE	FALSE	TRUE	FALSE	TRUE	FALSE	FALSE	TRUE	TRUE	FALSE	TRUE	FALSE	TRUE	FALSE	TRUE	FALSE	FALSE	TRUE	TRUE	FALSE
100846	TRUE	FALSE	FALSE	TRUE	FALSE	TRUE	TRUE	FALSE	TRUE	FALSE	TRUE	FALSE	TRUE	FALSE	TRUE	FALSE	TRUE	FALSE	TRUE	FALSE
100847	FALSE	TRUE	TRUE	FALSE	TRUE	FALSE	TRUE	FALSE	TRUE	FALSE	TRUE	FALSE	TRUE	FALSE	FALSE	TRUE	TRUE	FALSE	TRUE	FALSE
100848	TRUE	FALSE	FALSE	TRUE	TRUE	FALSE	TRUE	FALSE	FALSE	TRUE	TRUE	FALSE	TRUE	FALSE	TRUE	FALSE	TRUE	FALSE	TRUE	FALSE
100849	TRUE	FALSE	TRUE	FALSE	TRUE	FALSE	FALSE	TRUE	FALSE	TRUE	TRUE	FALSE	TRUE	FALSE	TRUE	FALSE	TRUE	FALSE	TRUE	FALSE
100850	TRUE	FALSE	TRUE	FALSE	TRUE	FALSE	TRUE	FALSE	TRUE	FALSE	TRUE	FALSE	FALSE	TRUE	FALSE	TRUE	TRUE	FALSE	TRUE	FALSE
100851	TRUE	FALSE	TRUE	FALSE	TRUE	FALSE	TRUE	FALSE	TRUE	FALSE	TRUE	FALSE	TRUE	FALSE	FALSE	TRUE	FALSE	TRUE	TRUE	FALSE
100852	TRUE	FALSE	TRUE	FALSE	TRUE	FALSE	TRUE	FALSE	TRUE	FALSE	TRUE	FALSE	TRUE	FALSE	TRUE	FALSE	FALSE	TRUE	FALSE	TRUE
100853	TRUE	FALSE	TRUE	FALSE	TRUE	FALSE	TRUE	FALSE	TRUE	FALSE	FALSE	TRUE	FALSE	TRUE	TRUE	FALSE	TRUE	FALSE	TRUE	FALSE
100854	TRUE	FALSE	TRUE	FALSE	TRUE	FALSE	FALSE	TRUE	TRUE	FALSE	TRUE	FALSE	TRUE	FALSE	TRUE	FALSE	FALSE	TRUE	TRUE	FALSE
100855	TRUE	FALSE	FALSE	TRUE	TRUE	FALSE	TRUE	FALSE	TRUE	FALSE	TRUE	FALSE	TRUE	FALSE	TRUE	FALSE	FALSE	TRUE	TRUE	FALSE
100856	TRUE	FALSE	TRUE	FALSE	TRUE	FALSE	FALSE	TRUE	FALSE	TRUE	TRUE	FALSE	TRUE	FALSE	TRUE	FALSE	TRUE	FALSE	TRUE	FALSE
100857	TRUE	FALSE	TRUE	FALSE	TRUE	FALSE	TRUE	FALSE	TRUE	FALSE	TRUE	FALSE	TRUE	FALSE	FALSE	TRUE	FALSE	TRUE	TRUE	FALSE
100858	TRUE	FALSE	TRUE	FALSE	TRUE	FALSE	FALSE	TRUE	FALSE	TRUE	TRUE	FALSE	TRUE	FALSE	TRUE	FALSE	TRUE	FALSE	TRUE	FALSE
100859	TRUE	FALSE	TRUE	FALSE	TRUE	FALSE	TRUE	FALSE	FALSE	TRUE	TRUE	FALSE	TRUE	FALSE	TRUE	FALSE	TRUE	FALSE	FALSE	TRUE
100860	TRUE	FALSE	TRUE	FALSE	TRUE	FALSE	TRUE	FALSE	TRUE	FALSE	TRUE	FALSE	TRUE	FALSE	TRUE	FALSE	FALSE	TRUE	FALSE	TRUE
100861	TRUE	FALSE	TRUE	FALSE	FALSE	TRUE	TRUE	FALSE	TRUE	FALSE	TRUE	FALSE	TRUE	FALSE	FALSE	TRUE	TRUE	FALSE	TRUE	FALSE
100862	TRUE	FALSE	FALSE	TRUE	FALSE	TRUE	TRUE	FALSE	TRUE	FALSE	TRUE	FALSE	TRUE	FALSE	TRUE	FALSE	TRUE	FALSE	TRUE	FALSE
100863	TRUE	FALSE	FALSE	TRUE	TRUE	FALSE	TRUE	FALSE	TRUE	FALSE	TRUE	FALSE	TRUE	FALSE	TRUE	FALSE	FALSE	TRUE	TRUE	FALSE
100864	FALSE	TRUE	FALSE	TRUE	TRUE	FALSE	TRUE	FALSE	TRUE	FALSE	TRUE	FALSE	TRUE	FALSE	TRUE	FALSE	TRUE	FALSE	TRUE	FALSE
100865	TRUE	FALSE	TRUE	FALSE	TRUE	FALSE	TRUE	FALSE	TRUE	FALSE	TRUE	FALSE	FALSE	TRUE	FALSE	TRUE	TRUE	FALSE	TRUE	FALSE
100866	FALSE	TRUE	TRUE	FALSE	TRUE	FALSE	TRUE	FALSE	TRUE	FALSE	TRUE	FALSE	TRUE	FALSE	FALSE	TRUE	TRUE	FALSE	TRUE	FALSE
100867	TRUE	FALSE	TRUE	FALSE	TRUE	FALSE	TRUE	FALSE	FALSE	TRUE	TRUE	FALSE	TRUE	FALSE	TRUE	FALSE	TRUE	FALSE	FALSE	TRUE
100868	TRUE	FALSE	TRUE	FALSE	FALSE	TRUE	TRUE	FALSE	TRUE	FALSE	TRUE	FALSE	TRUE	FALSE	TRUE	FALSE	TRUE	FALSE	FALSE	TRUE
100869	TRUE	FALSE	TRUE	FALSE	TRUE	FALSE	TRUE	FALSE	TRUE	FALSE	TRUE	FALSE	FALSE	TRUE	TRUE	FALSE	TRUE	FALSE	FALSE	TRUE
100870	TRUE	FALSE	TRUE	FALSE	TRUE	FALSE	TRUE	FALSE	FALSE	TRUE	FALSE	TRUE	TRUE	FALSE	TRUE	FALSE	TRUE	FALSE	TRUE	FALSE
100871	TRUE	FALSE	TRUE	FALSE	FALSE	TRUE	TRUE	FALSE	TRUE	FALSE	TRUE	FALSE	TRUE	FALSE	TRUE	FALSE	TRUE	FALSE	FALSE	TRUE
100872	TRUE	FALSE	FALSE	TRUE	FALSE	TRUE	TRUE	FALSE	TRUE	FALSE	TRUE	FALSE	TRUE	FALSE	TRUE	FALSE	TRUE	FALSE	TRUE	FALSE
100873	TRUE	FALSE	TRUE	FALSE	TRUE	FALSE	FALSE	TRUE	TRUE	FALSE	TRUE	FALSE	FALSE	TRUE	TRUE	FALSE	TRUE	FALSE	TRUE	FALSE
100874	FALSE	TRUE	TRUE	FALSE	TRUE	FALSE	TRUE	FALSE	TRUE	FALSE	TRUE	FALSE	TRUE	FALSE	FALSE	TRUE	TRUE	FALSE	TRUE	FALSE
100875	FALSE	TRUE	TRUE	FALSE	TRUE	FALSE	TRUE	FALSE	TRUE	FALSE	TRUE	FALSE	TRUE	FALSE	FALSE	TRUE	TRUE	FALSE	TRUE	FALSE
100876	TRUE	FALSE	TRUE	FALSE	FALSE	TRUE	TRUE	FALSE	TRUE	FALSE	TRUE	FALSE	TRUE	FALSE	FALSE	TRUE	TRUE	FALSE	TRUE	FALSE
100877	TRUE	FALSE	TRUE	FALSE	TRUE	FALSE	TRUE	FALSE	TRUE	FALSE	FALSE	TRUE	TRUE	FALSE	TRUE	FALSE	FALSE	TRUE	TRUE	FALSE
100878	TRUE	FALSE	FALSE	TRUE	TRUE	FALSE	TRUE	FALSE	FALSE	TRUE	TRUE	FALSE	TRUE	FALSE	TRUE	FALSE	TRUE	FALSE	TRUE	FALSE
100879	TRUE	FALSE	TRUE	FALSE	FALSE	TRUE	TRUE	FALSE	TRUE	FALSE	FALSE	TRUE	TRUE	FALSE	TRUE	FALSE	TRUE	FALSE	TRUE	FALSE
100880	TRUE	FALSE	TRUE	FALSE	TRUE	FALSE	TRUE	FALSE	TRUE	FALSE	TRUE	FALSE	FALSE	TRUE	TRUE	FALSE	TRUE	FALSE	FALSE	TRUE
100881	TRUE	FALSE	FALSE	TRUE	TRUE	FALSE	TRUE	FALSE	TRUE	FALSE	TRUE	FALSE	FALSE	TRUE	TRUE	FALSE	TRUE	FALSE	TRUE	FALSE
100882	TRUE	FALSE	TRUE	FALSE	TRUE	FALSE	TRUE	FALSE	TRUE	FALSE	TRUE	FALSE	FALSE	TRUE	FALSE	TRUE	TRUE	FALSE	TRUE	FALSE
100883	TRUE	FALSE	TRUE	FALSE	TRUE	FALSE	TRUE	FALSE	TRUE	FALSE	TRUE	FALSE	TRUE	FALSE	TRUE	FALSE	FALSE	TRUE	FALSE	TRUE
100884	FALSE	TRUE	TRUE	FALSE	TRUE	FALSE	FALSE	TRUE	TRUE	FALSE	TRUE	FALSE	TRUE	FALSE	TRUE	FALSE	TRUE	FALSE	TRUE	FALSE
100885	TRUE	FALSE	TRUE	FALSE	TRUE	FALSE	TRUE	FALSE	TRUE	FALSE	TRUE	FALSE	TRUE	FALSE	TRUE	FALSE	FALSE	TRUE	FALSE	TRUE
100886	TRUE	FALSE	TRUE	FALSE	TRUE	FALSE	TRUE	FALSE	TRUE	FALSE	FALSE	TRUE	TRUE	FALSE	TRUE	FALSE	FALSE	TRUE	TRUE	FALSE
100887	FALSE	TRUE	TRUE	FALSE	TRUE	FALSE	TRUE	FALSE	TRUE	FALSE	FALSE	TRUE	TRUE	FALSE	TRUE	FALSE	TRUE	FALSE	TRUE	FALSE
100888	TRUE	FALSE	TRUE	FALSE	TRUE	FALSE	TRUE	FALSE	TRUE	FALSE	TRUE	FALSE	TRUE	FALSE	TRUE	FALSE	FALSE	TRUE	FALSE	TRUE
100889	FALSE	TRUE	TRUE	FALSE	TRUE	FALSE	FALSE	TRUE	TRUE	FALSE	TRUE	FALSE	TRUE	FALSE	TRUE	FALSE	TRUE	FALSE	TRUE	FALSE
100890	TRUE	FALSE	TRUE	FALSE	FALSE	TRUE	TRUE	FALSE	TRUE	FALSE	TRUE	FALSE	TRUE	FALSE	FALSE	TRUE	TRUE	FALSE	TRUE	FALSE
100891	TRUE	FALSE	TRUE	FALSE	TRUE	FALSE	TRUE	FALSE	TRUE	FALSE	TRUE	FALSE	TRUE	FALSE	TRUE	FALSE	FALSE	TRUE	FALSE	TRUE
100892	TRUE	FALSE	TRUE	FALSE	TRUE	FALSE	TRUE	FALSE	FALSE	TRUE	TRUE	FALSE	TRUE	FALSE	FALSE	TRUE	TRUE	FALSE	TRUE	FALSE
100893	TRUE	FALSE	TRUE	FALSE	TRUE	FALSE	TRUE	FALSE	TRUE	FALSE	FALSE	TRUE	FALSE	TRUE	TRUE	FALSE	TRUE	FALSE	TRUE	FALSE
100894	FALSE	TRUE	TRUE	FALSE	TRUE	FALSE	TRUE	FALSE	TRUE	FALSE	FALSE	TRUE	TRUE	FALSE	TRUE	FALSE	TRUE	FALSE	TRUE	FALSE
100895	FALSE	TRUE	TRUE	FALSE	TRUE	FALSE	TRUE	FALSE	TRUE	FALSE	FALSE	TRUE	TRUE	FALSE	TRUE	FALSE	TRUE	FALSE	TRUE	FALSE
100896	TRUE	FALSE	TRUE	FALSE	TRUE	FALSE	TRUE	FALSE	FALSE	TRUE	TRUE	FALSE	TRUE	FALSE	TRUE	FALSE	TRUE	FALSE	FALSE	TRUE
100897	TRUE	FALSE	TRUE	FALSE	TRUE	FALSE	TRUE	FALSE	TRUE	FALSE	TRUE	FALSE	FALSE	TRUE	FALSE	TRUE	TRUE	FALSE	TRUE	FALSE
100898	TRUE	FALSE	TRUE	FALSE	TRUE	FALSE	TRUE	FALSE	TRUE	FALSE	TRUE	FALSE	TRUE	FALSE	FALSE	TRUE	FALSE	TRUE	TRUE	FALSE
100899	FALSE	TRUE	TRUE	FALSE	TRUE	FALSE	TRUE	FALSE	TRUE	FALSE	FALSE	TRUE	TRUE	FALSE	TRUE	FALSE	TRUE	FALSE	TRUE	FALSE
100900	TRUE	FALSE	TRUE	FALSE	FALSE	TRUE	TRUE	FALSE	TRUE	FALSE	TRUE	FALSE	TRUE	FALSE	FALSE	TRUE	TRUE	FALSE	TRUE	FALSE
100901	TRUE	FALSE	TRUE	FALSE	TRUE	FALSE	FALSE	TRUE	TRUE	FALSE	TRUE	FALSE	FALSE	TRUE	TRUE	FALSE	TRUE	FALSE	TRUE	FALSE
100902	TRUE	FALSE	TRUE	FALSE	TRUE	FALSE	FALSE	TRUE	TRUE	FALSE	TRUE	FALSE	FALSE	TRUE	TRUE	FALSE	TRUE	FALSE	TRUE	FALSE
100903	TRUE	FALSE	TRUE	FALSE	TRUE	FALSE	FALSE	TRUE	TRUE	FALSE	TRUE	FALSE	FALSE	TRUE	TRUE	FALSE	TRUE	FALSE	TRUE	FALSE
100904	TRUE	FALSE	TRUE	FALSE	TRUE	FALSE	TRUE	FALSE	FALSE	TRUE	FALSE	TRUE	TRUE	FALSE	TRUE	FALSE	TRUE	FALSE	TRUE	FALSE
100905	TRUE	FALSE	TRUE	FALSE	TRUE	FALSE	TRUE	FALSE	TRUE	FALSE	TRUE	FALSE	TRUE	FALSE	TRUE	FALSE	FALSE	TRUE	FALSE	TRUE
100906	TRUE	FALSE	TRUE	FALSE	TRUE	FALSE	TRUE	FALSE	TRUE	FALSE	FALSE	TRUE	TRUE	FALSE	TRUE	FALSE	FALSE	TRUE	TRUE	FALSE
100907	TRUE	FALSE	FALSE	TRUE	FALSE	TRUE	TRUE	FALSE	TRUE	FALSE	TRUE	FALSE	TRUE	FALSE	TRUE	FALSE	TRUE	FALSE	TRUE	FALSE
100908	TRUE	FALSE	TRUE	FALSE	FALSE	TRUE	TRUE	FALSE	TRUE	FALSE	TRUE	FALSE	TRUE	FALSE	TRUE	FALSE	TRUE	FALSE	FALSE	TRUE
100909	TRUE	FALSE	TRUE	FALSE	TRUE	FALSE	TRUE	FALSE	TRUE	FALSE	TRUE	FALSE	FALSE	TRUE	FALSE	TRUE	TRUE	FALSE	TRUE	FALSE
100910	TRUE	FALSE	TRUE	FALSE	FALSE	TRUE	TRUE	FALSE	TRUE	FALSE	TRUE	FALSE	TRUE	FALSE	FALSE	TRUE	TRUE	FALSE	TRUE	FALSE
100911	TRUE	FALSE	TRUE	FALSE	TRUE	FALSE	FALSE	TRUE	TRUE	FALSE	TRUE	FALSE	TRUE	FALSE	TRUE	FALSE	FALSE	TRUE	TRUE	FALSE
100912	TRUE	FALSE	TRUE	FALSE	TRUE	FALSE	FALSE	TRUE	TRUE	FALSE	TRUE	FALSE	TRUE	FALSE	TRUE	FALSE	FALSE	TRUE	TRUE	FALSE
100913	TRUE	FALSE	TRUE	FALSE	FALSE	TRUE	TRUE	FALSE	TRUE	FALSE	TRUE	FALSE	TRUE	FALSE	FALSE	TRUE	TRUE	FALSE	TRUE	FALSE
100914	TRUE	FALSE	TRUE	FALSE	TRUE	FALSE	FALSE	TRUE	FALSE	TRUE	TRUE	FALSE	TRUE	FALSE	TRUE	FALSE	TRUE	FALSE	TRUE	FALSE
100915	TRUE	FALSE	TRUE	FALSE	FALSE	TRUE	TRUE	FALSE	TRUE	FALSE	TRUE	FALSE	TRUE	FALSE	TRUE	FALSE	TRUE	FALSE	FALSE	TRUE
100916	TRUE	FALSE	TRUE	FALSE	TRUE	FALSE	TRUE	FALSE	TRUE	FALSE	TRUE	FALSE	FALSE	TRUE	TRUE	FALSE	TRUE	FALSE	FALSE	TRUE
100917	TRUE	FALSE	TRUE	FALSE	TRUE	FALSE	FALSE	TRUE	FALSE	TRUE	TRUE	FALSE	TRUE	FALSE	TRUE	FALSE	TRUE	FALSE	TRUE	FALSE
100918	FALSE	TRUE	FALSE	TRUE	TRUE	FALSE	TRUE	FALSE	TRUE	FALSE	TRUE	FALSE	TRUE	FALSE	TRUE	FALSE	TRUE	FALSE	TRUE	FALSE
100919	FALSE	TRUE	TRUE	FALSE	TRUE	FALSE	FALSE	TRUE	TRUE	FALSE	TRUE	FALSE	TRUE	FALSE	TRUE	FALSE	TRUE	FALSE	TRUE	FALSE
100920	TRUE	FALSE	TRUE	FALSE	TRUE	FALSE	TRUE	FALSE	TRUE	FALSE	FALSE	TRUE	TRUE	FALSE	TRUE	FALSE	FALSE	TRUE	TRUE	FALSE
100921	TRUE	FALSE	TRUE	FALSE	TRUE	FALSE	TRUE	FALSE	TRUE	FALSE	TRUE	FALSE	TRUE	FALSE	FALSE	TRUE	FALSE	TRUE	TRUE	FALSE
100922	TRUE	FALSE	TRUE	FALSE	TRUE	FALSE	TRUE	FALSE	TRUE	FALSE	TRUE	FALSE	FALSE	TRUE	TRUE	FALSE	TRUE	FALSE	FALSE	TRUE
100923	TRUE	FALSE	TRUE	FALSE	TRUE	FALSE	TRUE	FALSE	TRUE	FALSE	TRUE	FALSE	TRUE	FALSE	FALSE	TRUE	FALSE	TRUE	TRUE	FALSE
100924	TRUE	FALSE	TRUE	FALSE	FALSE	TRUE	TRUE	FALSE	TRUE	FALSE	FALSE	TRUE	TRUE	FALSE	TRUE	FALSE	TRUE	FALSE	TRUE	FALSE
100925	TRUE	FALSE	TRUE	FALSE	FALSE	TRUE	TRUE	FALSE	TRUE	FALSE	TRUE	FALSE	TRUE	FALSE	TRUE	FALSE	TRUE	FALSE	FALSE	TRUE
100926	TRUE	FALSE	TRUE	FALSE	TRUE	FALSE	TRUE	FALSE	TRUE	FALSE	TRUE	FALSE	TRUE	FALSE	TRUE	FALSE	FALSE	TRUE	FALSE	TRUE
100927	TRUE	FALSE	TRUE	FALSE	TRUE	FALSE	TRUE	FALSE	TRUE	FALSE	TRUE	FALSE	FALSE	TRUE	FALSE	TRUE	TRUE	FALSE	TRUE	FALSE
100928	TRUE	FALSE	TRUE	FALSE	TRUE	FALSE	FALSE	TRUE	TRUE	FALSE	TRUE	FALSE	FALSE	TRUE	TRUE	FALSE	TRUE	FALSE	TRUE	FALSE
100929	FALSE	TRUE	TRUE	FALSE	TRUE	FALSE	TRUE	FALSE	TRUE	FALSE	TRUE	FALSE	TRUE	FALSE	TRUE	FALSE	TRUE	FALSE	FALSE	TRUE
100930	FALSE	TRUE	FALSE	TRUE	TRUE	FALSE	TRUE	FALSE	TRUE	FALSE	TRUE	FALSE	TRUE	FALSE	TRUE	FALSE	TRUE	FALSE	TRUE	FALSE
100931	TRUE	FALSE	FALSE	TRUE	TRUE	FALSE	TRUE	FALSE	TRUE	FALSE	TRUE	FALSE	TRUE	FALSE	TRUE	FALSE	FALSE	TRUE	TRUE	FALSE
100932	TRUE	FALSE	FALSE	TRUE	TRUE	FALSE	TRUE	FALSE	FALSE	TRUE	TRUE	FALSE	TRUE	FALSE	TRUE	FALSE	TRUE	FALSE	TRUE	FALSE
100933	TRUE	FALSE	TRUE	FALSE	TRUE	FALSE	FALSE	TRUE	FALSE	TRUE	TRUE	FALSE	TRUE	FALSE	TRUE	FALSE	TRUE	FALSE	TRUE	FALSE
100934	TRUE	FALSE	TRUE	FALSE	TRUE	FALSE	FALSE	TRUE	TRUE	FALSE	TRUE	FALSE	TRUE	FALSE	TRUE	FALSE	FALSE	TRUE	TRUE	FALSE
100935	FALSE	TRUE	TRUE	FALSE	TRUE	FALSE	TRUE	FALSE	TRUE	FALSE	FALSE	TRUE	TRUE	FALSE	TRUE	FALSE	TRUE	FALSE	TRUE	FALSE
100936	TRUE	FALSE	TRUE	FALSE	TRUE	FALSE	TRUE	FALSE	TRUE	FALSE	FALSE	TRUE	FALSE	TRUE	TRUE	FALSE	TRUE	FALSE	TRUE	FALSE
100937	FALSE	TRUE	TRUE	FALSE	TRUE	FALSE	FALSE	TRUE	TRUE	FALSE	TRUE	FALSE	TRUE	FALSE	TRUE	FALSE	TRUE	FALSE	TRUE	FALSE
100938	TRUE	FALSE	TRUE	FALSE	FALSE	TRUE	TRUE	FALSE	TRUE	FALSE	FALSE	TRUE	TRUE	FALSE	TRUE	FALSE	TRUE	FALSE	TRUE	FALSE
100939	TRUE	FALSE	TRUE	FALSE	FALSE	TRUE	TRUE	FALSE	TRUE	FALSE	TRUE	FALSE	TRUE	FALSE	TRUE	FALSE	TRUE	FALSE	FALSE	TRUE
100940	TRUE	FALSE	FALSE	TRUE	FALSE	TRUE	TRUE	FALSE	TRUE	FALSE	TRUE	FALSE	TRUE	FALSE	TRUE	FALSE	TRUE	FALSE	TRUE	FALSE
100941	TRUE	FALSE	TRUE	FALSE	TRUE	FALSE	TRUE	FALSE	TRUE	FALSE	FALSE	TRUE	TRUE	FALSE	TRUE	FALSE	FALSE	TRUE	TRUE	FALSE
100942	FALSE	TRUE	TRUE	FALSE	TRUE	FALSE	FALSE	TRUE	TRUE	FALSE	TRUE	FALSE	TRUE	FALSE	TRUE	FALSE	TRUE	FALSE	TRUE	FALSE
100943	TRUE	FALSE	FALSE	TRUE	FALSE	TRUE	TRUE	FALSE	TRUE	FALSE	TRUE	FALSE	TRUE	FALSE	TRUE	FALSE	TRUE	FALSE	TRUE	FALSE
100944	TRUE	FALSE	TRUE	FALSE	TRUE	FALSE	TRUE	FALSE	TRUE	FALSE	TRUE	FALSE	TRUE	FALSE	TRUE	FALSE	FALSE	TRUE	FALSE	TRUE
100945	TRUE	FALSE	TRUE	FALSE	FALSE	TRUE	FALSE	TRUE	TRUE	FALSE	TRUE	FALSE	TRUE	FALSE	TRUE	FALSE	TRUE	FALSE	TRUE	FALSE
100946	TRUE	FALSE	FALSE	TRUE	TRUE	FALSE	TRUE	FALSE	TRUE	FALSE	TRUE	FALSE	FALSE	TRUE	TRUE	FALSE	TRUE	FALSE	TRUE	FALSE
100947	TRUE	FALSE	TRUE	FALSE	TRUE	FALSE	TRUE	FALSE	FALSE	TRUE	FALSE	TRUE	TRUE	FALSE	TRUE	FALSE	TRUE	FALSE	TRUE	FALSE
100948	TRUE	FALSE	TRUE	FALSE	TRUE	FALSE	TRUE	FALSE	TRUE	FALSE	TRUE	FALSE	TRUE	FALSE	FALSE	TRUE	FALSE	TRUE	TRUE	FALSE
100949	TRUE	FALSE	FALSE	TRUE	FALSE	TRUE	TRUE	FALSE	TRUE	FALSE	TRUE	FALSE	TRUE	FALSE	TRUE	FALSE	TRUE	FALSE	TRUE	FALSE
100950	FALSE	TRUE	TRUE	FALSE	TRUE	FALSE	TRUE	FALSE	TRUE	FALSE	TRUE	FALSE	TRUE	FALSE	TRUE	FALSE	TRUE	FALSE	FALSE	TRUE
100951	TRUE	FALSE	FALSE	TRUE	TRUE	FALSE	TRUE	FALSE	TRUE	FALSE	TRUE	FALSE	TRUE	FALSE	TRUE	FALSE	FALSE	TRUE	TRUE	FALSE
100952	TRUE	FALSE	TRUE	FALSE	FALSE	TRUE	TRUE	FALSE	TRUE	FALSE	FALSE	TRUE	TRUE	FALSE	TRUE	FALSE	TRUE	FALSE	TRUE	FALSE
100953	TRUE	FALSE	FALSE	TRUE	TRUE	FALSE	TRUE	FALSE	TRUE	FALSE	TRUE	FALSE	TRUE	FALSE	TRUE	FALSE	FALSE	TRUE	TRUE	FALSE
100954	FALSE	TRUE	TRUE	FALSE	TRUE	FALSE	TRUE	FALSE	TRUE	FALSE	TRUE	FALSE	TRUE	FALSE	TRUE	FALSE	TRUE	FALSE	FALSE	TRUE
100955	TRUE	FALSE	TRUE	FALSE	TRUE	FALSE	FALSE	TRUE	TRUE	FALSE	TRUE	FALSE	TRUE	FALSE	TRUE	FALSE	FALSE	TRUE	TRUE	FALSE
100956	TRUE	FALSE	TRUE	FALSE	TRUE	FALSE	TRUE	FALSE	TRUE	FALSE	TRUE	FALSE	TRUE	FALSE	TRUE	FALSE	FALSE	TRUE	FALSE	TRUE
100957	TRUE	FALSE	FALSE	TRUE	TRUE	FALSE	TRUE	FALSE	TRUE	FALSE	TRUE	FALSE	FALSE	TRUE	TRUE	FALSE	TRUE	FALSE	TRUE	FALSE
100958	TRUE	FALSE	TRUE	FALSE	FALSE	TRUE	TRUE	FALSE	TRUE	FALSE	TRUE	FALSE	TRUE	FALSE	FALSE	TRUE	TRUE	FALSE	TRUE	FALSE
100959	TRUE	FALSE	FALSE	TRUE	TRUE	FALSE	TRUE	FALSE	TRUE	FALSE	TRUE	FALSE	TRUE	FALSE	TRUE	FALSE	FALSE	TRUE	TRUE	FALSE
100960	TRUE	FALSE	TRUE	FALSE	TRUE	FALSE	FALSE	TRUE	TRUE	FALSE	TRUE	FALSE	TRUE	FALSE	TRUE	FALSE	FALSE	TRUE	TRUE	FALSE
100961	TRUE	FALSE	FALSE	TRUE	FALSE	TRUE	TRUE	FALSE	TRUE	FALSE	TRUE	FALSE	TRUE	FALSE	TRUE	FALSE	TRUE	FALSE	TRUE	FALSE
100962	TRUE	FALSE	TRUE	FALSE	TRUE	FALSE	FALSE	TRUE	TRUE	FALSE	TRUE	FALSE	TRUE	FALSE	TRUE	FALSE	FALSE	TRUE	TRUE	FALSE
100963	TRUE	FALSE	FALSE	TRUE	TRUE	FALSE	TRUE	FALSE	TRUE	FALSE	TRUE	FALSE	FALSE	TRUE	TRUE	FALSE	TRUE	FALSE	TRUE	FALSE
100964	TRUE	FALSE	TRUE	FALSE	TRUE	FALSE	TRUE	FALSE	FALSE	TRUE	TRUE	FALSE	TRUE	FALSE	TRUE	FALSE	TRUE	FALSE	FALSE	TRUE
100965	FALSE	TRUE	TRUE	FALSE	TRUE	FALSE	FALSE	TRUE	TRUE	FALSE	TRUE	FALSE	TRUE	FALSE	TRUE	FALSE	TRUE	FALSE	TRUE	FALSE
100966	TRUE	FALSE	FALSE	TRUE	TRUE	FALSE	TRUE	FALSE	TRUE	FALSE	TRUE	FALSE	FALSE	TRUE	TRUE	FALSE	TRUE	FALSE	TRUE	FALSE
100967	TRUE	FALSE	TRUE	FALSE	TRUE	FALSE	FALSE	TRUE	TRUE	FALSE	TRUE	FALSE	TRUE	FALSE	TRUE	FALSE	FALSE	TRUE	TRUE	FALSE
100968	TRUE	FALSE	TRUE	FALSE	TRUE	FALSE	TRUE	FALSE	TRUE	FALSE	TRUE	FALSE	TRUE	FALSE	TRUE	FALSE	FALSE	TRUE	FALSE	TRUE
100969	TRUE	FALSE	FALSE	TRUE	TRUE	FALSE	TRUE	FALSE	TRUE	FALSE	TRUE	FALSE	TRUE	FALSE	TRUE	FALSE	FALSE	TRUE	TRUE	FALSE
100970	TRUE	FALSE	TRUE	FALSE	TRUE	FALSE	TRUE	FALSE	FALSE	TRUE	FALSE	TRUE	TRUE	FALSE	TRUE	FALSE	TRUE	FALSE	TRUE	FALSE
100971	TRUE	FALSE	TRUE	FALSE	FALSE	TRUE	TRUE	FALSE	TRUE	FALSE	TRUE	FALSE	TRUE	FALSE	TRUE	FALSE	TRUE	FALSE	FALSE	TRUE
100972	TRUE	FALSE	FALSE	TRUE	TRUE	FALSE	TRUE	FALSE	TRUE	FALSE	TRUE	FALSE	FALSE	TRUE	TRUE	FALSE	TRUE	FALSE	TRUE	FALSE
100973	TRUE	FALSE	TRUE	FALSE	TRUE	FALSE	TRUE	FALSE	TRUE	FALSE	TRUE	FALSE	FALSE	TRUE	FALSE	TRUE	TRUE	FALSE	TRUE	FALSE
100974	FALSE	TRUE	TRUE	FALSE	TRUE	FALSE	TRUE	FALSE	TRUE	FALSE	TRUE	FALSE	TRUE	FALSE	FALSE	TRUE	TRUE	FALSE	TRUE	FALSE
100975	TRUE	FALSE	TRUE	FALSE	FALSE	TRUE	TRUE	FALSE	TRUE	FALSE	TRUE	FALSE	TRUE	FALSE	TRUE	FALSE	TRUE	FALSE	FALSE	TRUE
100977	TRUE	FALSE	TRUE	FALSE	TRUE	FALSE	TRUE	FALSE	FALSE	TRUE	FALSE	TRUE	TRUE	FALSE	TRUE	FALSE	TRUE	FALSE	TRUE	FALSE
100978	TRUE	FALSE	FALSE	TRUE	FALSE	TRUE	TRUE	FALSE	TRUE	FALSE	TRUE	FALSE	TRUE	FALSE	TRUE	FALSE	TRUE	FALSE	TRUE	FALSE
100979	TRUE	FALSE	TRUE	FALSE	FALSE	TRUE	TRUE	FALSE	TRUE	FALSE	TRUE	FALSE	TRUE	FALSE	FALSE	TRUE	TRUE	FALSE	TRUE	FALSE
100980	TRUE	FALSE	FALSE	TRUE	TRUE	FALSE	TRUE	FALSE	FALSE	TRUE	TRUE	FALSE	TRUE	FALSE	TRUE	FALSE	TRUE	FALSE	TRUE	FALSE
100981	TRUE	FALSE	TRUE	FALSE	TRUE	FALSE	TRUE	FALSE	TRUE	FALSE	FALSE	TRUE	FALSE	TRUE	TRUE	FALSE	TRUE	FALSE	TRUE	FALSE
100982	TRUE	FALSE	TRUE	FALSE	TRUE	FALSE	FALSE	TRUE	TRUE	FALSE	TRUE	FALSE	TRUE	FALSE	TRUE	FALSE	FALSE	TRUE	TRUE	FALSE
100983	TRUE	FALSE	TRUE	FALSE	TRUE	FALSE	TRUE	FALSE	FALSE	TRUE	TRUE	FALSE	TRUE	FALSE	TRUE	FALSE	TRUE	FALSE	FALSE	TRUE
100984	TRUE	FALSE	FALSE	TRUE	TRUE	FALSE	TRUE	FALSE	TRUE	FALSE	TRUE	FALSE	TRUE	FALSE	TRUE	FALSE	FALSE	TRUE	TRUE	FALSE
100985	TRUE	FALSE	TRUE	FALSE	TRUE	FALSE	FALSE	TRUE	TRUE	FALSE	TRUE	FALSE	TRUE	FALSE	TRUE	FALSE	FALSE	TRUE	TRUE	FALSE
100986	TRUE	FALSE	TRUE	FALSE	FALSE	TRUE	TRUE	FALSE	TRUE	FALSE	TRUE	FALSE	TRUE	FALSE	FALSE	TRUE	TRUE	FALSE	TRUE	FALSE
100987	TRUE	FALSE	TRUE	FALSE	TRUE	FALSE	TRUE	FALSE	FALSE	TRUE	FALSE	TRUE	TRUE	FALSE	TRUE	FALSE	TRUE	FALSE	TRUE	FALSE
100988	FALSE	TRUE	TRUE	FALSE	TRUE	FALSE	TRUE	FALSE	TRUE	FALSE	FALSE	TRUE	TRUE	FALSE	TRUE	FALSE	TRUE	FALSE	TRUE	FALSE
100989	TRUE	FALSE	TRUE	FALSE	TRUE	FALSE	FALSE	TRUE	TRUE	FALSE	TRUE	FALSE	TRUE	FALSE	TRUE	FALSE	FALSE	TRUE	TRUE	FALSE
100990	TRUE	FALSE	TRUE	FALSE	TRUE	FALSE	FALSE	TRUE	FALSE	TRUE	TRUE	FALSE	TRUE	FALSE	TRUE	FALSE	TRUE	FALSE	TRUE	FALSE
100991	TRUE	FALSE	TRUE	FALSE	FALSE	TRUE	FALSE	TRUE	TRUE	FALSE	TRUE	FALSE	TRUE	FALSE	TRUE	FALSE	TRUE	FALSE	TRUE	FALSE
100992	TRUE	FALSE	FALSE	TRUE	TRUE	FALSE	TRUE	FALSE	FALSE	TRUE	TRUE	FALSE	TRUE	FALSE	TRUE	FALSE	TRUE	FALSE	TRUE	FALSE
100993	TRUE	FALSE	TRUE	FALSE	TRUE	FALSE	TRUE	FALSE	FALSE	TRUE	TRUE	FALSE	TRUE	FALSE	FALSE	TRUE	TRUE	FALSE	TRUE	FALSE
100994	TRUE	FALSE	TRUE	FALSE	TRUE	FALSE	FALSE	TRUE	FALSE	TRUE	TRUE	FALSE	TRUE	FALSE	TRUE	FALSE	TRUE	FALSE	TRUE	FALSE
100995	FALSE	TRUE	TRUE	FALSE	TRUE	FALSE	TRUE	FALSE	TRUE	FALSE	TRUE	FALSE	TRUE	FALSE	FALSE	TRUE	TRUE	FALSE	TRUE	FALSE
100996	TRUE	FALSE	TRUE	FALSE	TRUE	FALSE	TRUE	FALSE	TRUE	FALSE	TRUE	FALSE	TRUE	FALSE	TRUE	FALSE	FALSE	TRUE	FALSE	TRUE
100997	FALSE	TRUE	TRUE	FALSE	TRUE	FALSE	TRUE	FALSE	TRUE	FALSE	FALSE	TRUE	TRUE	FALSE	TRUE	FALSE	TRUE	FALSE	TRUE	FALSE
100998	TRUE	FALSE	FALSE	TRUE	FALSE	TRUE	TRUE	FALSE	TRUE	FALSE	TRUE	FALSE	TRUE	FALSE	TRUE	FALSE	TRUE	FALSE	TRUE	FALSE
100999	TRUE	FALSE	TRUE	FALSE	TRUE	FALSE	TRUE	FALSE	TRUE	FALSE	TRUE	FALSE	TRUE	FALSE	TRUE	FALSE	FALSE	TRUE	FALSE	TRUE
101000	TRUE	FALSE	TRUE	FALSE	FALSE	TRUE	TRUE	FALSE	TRUE	FALSE	TRUE	FALSE	TRUE	FALSE	TRUE	FALSE	TRUE	FALSE	FALSE	TRUE
101001	TRUE	FALSE	TRUE	FALSE	TRUE	FALSE	FALSE	TRUE	TRUE	FALSE	TRUE	FALSE	TRUE	FALSE	TRUE	FALSE	FALSE	TRUE	TRUE	FALSE
101002	TRUE	FALSE	TRUE	FALSE	TRUE	FALSE	TRUE	FALSE	TRUE	FALSE	TRUE	FALSE	FALSE	TRUE	TRUE	FALSE	TRUE	FALSE	FALSE	TRUE
101003	TRUE	FALSE	TRUE	FALSE	TRUE	FALSE	TRUE	FALSE	TRUE	FALSE	TRUE	FALSE	FALSE	TRUE	FALSE	TRUE	TRUE	FALSE	TRUE	FALSE
101004	TRUE	FALSE	TRUE	FALSE	TRUE	FALSE	TRUE	FALSE	FALSE	TRUE	FALSE	TRUE	TRUE	FALSE	TRUE	FALSE	TRUE	FALSE	TRUE	FALSE
101005	TRUE	FALSE	TRUE	FALSE	TRUE	FALSE	TRUE	FALSE	TRUE	FALSE	TRUE	FALSE	TRUE	FALSE	FALSE	TRUE	FALSE	TRUE	TRUE	FALSE
101006	TRUE	FALSE	TRUE	FALSE	FALSE	TRUE	TRUE	FALSE	TRUE	FALSE	TRUE	FALSE	TRUE	FALSE	FALSE	TRUE	TRUE	FALSE	TRUE	FALSE
101007	FALSE	TRUE	TRUE	FALSE	TRUE	FALSE	TRUE	FALSE	TRUE	FALSE	TRUE	FALSE	TRUE	FALSE	FALSE	TRUE	TRUE	FALSE	TRUE	FALSE
101008	TRUE	FALSE	TRUE	FALSE	TRUE	FALSE	FALSE	TRUE	TRUE	FALSE	TRUE	FALSE	FALSE	TRUE	TRUE	FALSE	TRUE	FALSE	TRUE	FALSE
101009	TRUE	FALSE	TRUE	FALSE	TRUE	FALSE	TRUE	FALSE	FALSE	TRUE	FALSE	TRUE	TRUE	FALSE	TRUE	FALSE	TRUE	FALSE	TRUE	FALSE
101010	TRUE	FALSE	TRUE	FALSE	TRUE	FALSE	TRUE	FALSE	FALSE	TRUE	TRUE	FALSE	TRUE	FALSE	TRUE	FALSE	TRUE	FALSE	FALSE	TRUE
101011	TRUE	FALSE	TRUE	FALSE	TRUE	FALSE	FALSE	TRUE	FALSE	TRUE	TRUE	FALSE	TRUE	FALSE	TRUE	FALSE	TRUE	FALSE	TRUE	FALSE
101012	TRUE	FALSE	FALSE	TRUE	TRUE	FALSE	TRUE	FALSE	FALSE	TRUE	TRUE	FALSE	TRUE	FALSE	TRUE	FALSE	TRUE	FALSE	TRUE	FALSE
101013	TRUE	FALSE	TRUE	FALSE	TRUE	FALSE	FALSE	TRUE	TRUE	FALSE	TRUE	FALSE	TRUE	FALSE	TRUE	FALSE	FALSE	TRUE	TRUE	FALSE
101014	TRUE	FALSE	TRUE	FALSE	TRUE	FALSE	TRUE	FALSE	FALSE	TRUE	TRUE	FALSE	TRUE	FALSE	FALSE	TRUE	TRUE	FALSE	TRUE	FALSE
101015	TRUE	FALSE	TRUE	FALSE	TRUE	FALSE	TRUE	FALSE	FALSE	TRUE	TRUE	FALSE	TRUE	FALSE	TRUE	FALSE	TRUE	FALSE	FALSE	TRUE
101016	TRUE	FALSE	TRUE	FALSE	TRUE	FALSE	TRUE	FALSE	TRUE	FALSE	FALSE	TRUE	TRUE	FALSE	TRUE	FALSE	FALSE	TRUE	TRUE	FALSE
101017	TRUE	FALSE	TRUE	FALSE	TRUE	FALSE	FALSE	TRUE	TRUE	FALSE	TRUE	FALSE	TRUE	FALSE	TRUE	FALSE	FALSE	TRUE	TRUE	FALSE
101018	TRUE	FALSE	TRUE	FALSE	TRUE	FALSE	FALSE	TRUE	TRUE	FALSE	TRUE	FALSE	FALSE	TRUE	TRUE	FALSE	TRUE	FALSE	TRUE	FALSE
101019	TRUE	FALSE	TRUE	FALSE	TRUE	FALSE	TRUE	FALSE	TRUE	FALSE	TRUE	FALSE	TRUE	FALSE	TRUE	FALSE	FALSE	TRUE	FALSE	TRUE
101020	TRUE	FALSE	TRUE	FALSE	TRUE	FALSE	FALSE	TRUE	FALSE	TRUE	TRUE	FALSE	TRUE	FALSE	TRUE	FALSE	TRUE	FALSE	TRUE	FALSE
101021	TRUE	FALSE	FALSE	TRUE	TRUE	FALSE	TRUE	FALSE	TRUE	FALSE	TRUE	FALSE	TRUE	FALSE	TRUE	FALSE	FALSE	TRUE	TRUE	FALSE
101022	TRUE	FALSE	FALSE	TRUE	TRUE	FALSE	TRUE	FALSE	TRUE	FALSE	TRUE	FALSE	TRUE	FALSE	TRUE	FALSE	FALSE	TRUE	TRUE	FALSE
101023	TRUE	FALSE	TRUE	FALSE	TRUE	FALSE	FALSE	TRUE	FALSE	TRUE	TRUE	FALSE	TRUE	FALSE	TRUE	FALSE	TRUE	FALSE	TRUE	FALSE
101024	TRUE	FALSE	TRUE	FALSE	TRUE	FALSE	TRUE	FALSE	TRUE	FALSE	TRUE	FALSE	TRUE	FALSE	FALSE	TRUE	FALSE	TRUE	TRUE	FALSE
101025	TRUE	FALSE	FALSE	TRUE	TRUE	FALSE	TRUE	FALSE	FALSE	TRUE	TRUE	FALSE	TRUE	FALSE	TRUE	FALSE	TRUE	FALSE	TRUE	FALSE
101026	TRUE	FALSE	FALSE	TRUE	TRUE	FALSE	TRUE	FALSE	TRUE	FALSE	TRUE	FALSE	TRUE	FALSE	TRUE	FALSE	FALSE	TRUE	TRUE	FALSE
101027	TRUE	FALSE	TRUE	FALSE	TRUE	FALSE	TRUE	FALSE	TRUE	FALSE	TRUE	FALSE	TRUE	FALSE	FALSE	TRUE	FALSE	TRUE	TRUE	FALSE
101028	FALSE	TRUE	TRUE	FALSE	TRUE	FALSE	TRUE	FALSE	TRUE	FALSE	TRUE	FALSE	TRUE	FALSE	TRUE	FALSE	TRUE	FALSE	FALSE	TRUE
101029	TRUE	FALSE	TRUE	FALSE	TRUE	FALSE	FALSE	TRUE	TRUE	FALSE	TRUE	FALSE	TRUE	FALSE	TRUE	FALSE	FALSE	TRUE	TRUE	FALSE
101030	TRUE	FALSE	FALSE	TRUE	TRUE	FALSE	TRUE	FALSE	FALSE	TRUE	TRUE	FALSE	TRUE	FALSE	TRUE	FALSE	TRUE	FALSE	TRUE	FALSE
101031	TRUE	FALSE	TRUE	FALSE	TRUE	FALSE	TRUE	FALSE	TRUE	FALSE	FALSE	TRUE	TRUE	FALSE	TRUE	FALSE	FALSE	TRUE	TRUE	FALSE
101032	TRUE	FALSE	TRUE	FALSE	TRUE	FALSE	FALSE	TRUE	TRUE	FALSE	TRUE	FALSE	FALSE	TRUE	TRUE	FALSE	TRUE	FALSE	TRUE	FALSE
101033	TRUE	FALSE	TRUE	FALSE	TRUE	FALSE	TRUE	FALSE	TRUE	FALSE	TRUE	FALSE	TRUE	FALSE	TRUE	FALSE	FALSE	TRUE	FALSE	TRUE
101034	TRUE	FALSE	TRUE	FALSE	FALSE	TRUE	FALSE	TRUE	TRUE	FALSE	TRUE	FALSE	TRUE	FALSE	TRUE	FALSE	TRUE	FALSE	TRUE	FALSE
101035	TRUE	FALSE	TRUE	FALSE	TRUE	FALSE	FALSE	TRUE	TRUE	FALSE	TRUE	FALSE	TRUE	FALSE	TRUE	FALSE	FALSE	TRUE	TRUE	FALSE
101036	TRUE	FALSE	TRUE	FALSE	TRUE	FALSE	TRUE	FALSE	TRUE	FALSE	TRUE	FALSE	TRUE	FALSE	TRUE	FALSE	FALSE	TRUE	FALSE	TRUE
101037	TRUE	FALSE	TRUE	FALSE	TRUE	FALSE	TRUE	FALSE	TRUE	FALSE	FALSE	TRUE	TRUE	FALSE	TRUE	FALSE	FALSE	TRUE	TRUE	FALSE
101038	TRUE	FALSE	FALSE	TRUE	TRUE	FALSE	TRUE	FALSE	TRUE	FALSE	TRUE	FALSE	FALSE	TRUE	TRUE	FALSE	TRUE	FALSE	TRUE	FALSE
101039	FALSE	TRUE	TRUE	FALSE	TRUE	FALSE	FALSE	TRUE	TRUE	FALSE	TRUE	FALSE	TRUE	FALSE	TRUE	FALSE	TRUE	FALSE	TRUE	FALSE
101040	TRUE	FALSE	TRUE	FALSE	TRUE	FALSE	TRUE	FALSE	TRUE	FALSE	TRUE	FALSE	FALSE	TRUE	FALSE	TRUE	TRUE	FALSE	TRUE	FALSE
101041	TRUE	FALSE	TRUE	FALSE	FALSE	TRUE	TRUE	FALSE	TRUE	FALSE	TRUE	FALSE	TRUE	FALSE	FALSE	TRUE	TRUE	FALSE	TRUE	FALSE
101042	TRUE	FALSE	TRUE	FALSE	TRUE	FALSE	TRUE	FALSE	TRUE	FALSE	FALSE	TRUE	FALSE	TRUE	TRUE	FALSE	TRUE	FALSE	TRUE	FALSE
101043	TRUE	FALSE	TRUE	FALSE	TRUE	FALSE	TRUE	FALSE	TRUE	FALSE	TRUE	FALSE	FALSE	TRUE	TRUE	FALSE	TRUE	FALSE	FALSE	TRUE
101044	TRUE	FALSE	TRUE	FALSE	TRUE	FALSE	TRUE	FALSE	TRUE	FALSE	TRUE	FALSE	TRUE	FALSE	TRUE	FALSE	FALSE	TRUE	FALSE	TRUE
101045	TRUE	FALSE	TRUE	FALSE	FALSE	TRUE	TRUE	FALSE	TRUE	FALSE	TRUE	FALSE	TRUE	FALSE	FALSE	TRUE	TRUE	FALSE	TRUE	FALSE
101046	FALSE	TRUE	TRUE	FALSE	TRUE	FALSE	TRUE	FALSE	TRUE	FALSE	TRUE	FALSE	TRUE	FALSE	FALSE	TRUE	TRUE	FALSE	TRUE	FALSE
101047	TRUE	FALSE	TRUE	FALSE	TRUE	FALSE	TRUE	FALSE	TRUE	FALSE	FALSE	TRUE	TRUE	FALSE	TRUE	FALSE	FALSE	TRUE	TRUE	FALSE
101048	TRUE	FALSE	TRUE	FALSE	TRUE	FALSE	TRUE	FALSE	TRUE	FALSE	TRUE	FALSE	TRUE	FALSE	FALSE	TRUE	FALSE	TRUE	TRUE	FALSE
101049	TRUE	FALSE	TRUE	FALSE	TRUE	FALSE	TRUE	FALSE	FALSE	TRUE	TRUE	FALSE	TRUE	FALSE	FALSE	TRUE	TRUE	FALSE	TRUE	FALSE
101050	TRUE	FALSE	TRUE	FALSE	TRUE	FALSE	TRUE	FALSE	FALSE	TRUE	FALSE	TRUE	TRUE	FALSE	TRUE	FALSE	TRUE	FALSE	TRUE	FALSE
101051	TRUE	FALSE	FALSE	TRUE	TRUE	FALSE	TRUE	FALSE	FALSE	TRUE	TRUE	FALSE	TRUE	FALSE	TRUE	FALSE	TRUE	FALSE	TRUE	FALSE
101052	TRUE	FALSE	TRUE	FALSE	TRUE	FALSE	TRUE	FALSE	TRUE	FALSE	TRUE	FALSE	FALSE	TRUE	FALSE	TRUE	TRUE	FALSE	TRUE	FALSE
101053	TRUE	FALSE	TRUE	FALSE	TRUE	FALSE	TRUE	FALSE	TRUE	FALSE	TRUE	FALSE	FALSE	TRUE	TRUE	FALSE	TRUE	FALSE	FALSE	TRUE
101054	TRUE	FALSE	TRUE	FALSE	TRUE	FALSE	FALSE	TRUE	FALSE	TRUE	TRUE	FALSE	TRUE	FALSE	TRUE	FALSE	TRUE	FALSE	TRUE	FALSE
101055	FALSE	TRUE	FALSE	TRUE	TRUE	FALSE	TRUE	FALSE	TRUE	FALSE	TRUE	FALSE	TRUE	FALSE	TRUE	FALSE	TRUE	FALSE	TRUE	FALSE
101056	TRUE	FALSE	TRUE	FALSE	TRUE	FALSE	TRUE	FALSE	TRUE	FALSE	TRUE	FALSE	TRUE	FALSE	FALSE	TRUE	FALSE	TRUE	TRUE	FALSE
101057	TRUE	FALSE	TRUE	FALSE	TRUE	FALSE	TRUE	FALSE	TRUE	FALSE	FALSE	TRUE	TRUE	FALSE	TRUE	FALSE	FALSE	TRUE	TRUE	FALSE
101058	TRUE	FALSE	TRUE	FALSE	TRUE	FALSE	TRUE	FALSE	TRUE	FALSE	FALSE	TRUE	TRUE	FALSE	TRUE	FALSE	FALSE	TRUE	TRUE	FALSE
101059	TRUE	FALSE	TRUE	FALSE	TRUE	FALSE	TRUE	FALSE	TRUE	FALSE	TRUE	FALSE	TRUE	FALSE	TRUE	FALSE	FALSE	TRUE	FALSE	TRUE
101060	FALSE	TRUE	FALSE	TRUE	TRUE	FALSE	TRUE	FALSE	TRUE	FALSE	TRUE	FALSE	TRUE	FALSE	TRUE	FALSE	TRUE	FALSE	TRUE	FALSE
101061	TRUE	FALSE	FALSE	TRUE	TRUE	FALSE	TRUE	FALSE	TRUE	FALSE	TRUE	FALSE	TRUE	FALSE	TRUE	FALSE	FALSE	TRUE	TRUE	FALSE
101062	TRUE	FALSE	TRUE	FALSE	TRUE	FALSE	TRUE	FALSE	FALSE	TRUE	TRUE	FALSE	TRUE	FALSE	FALSE	TRUE	TRUE	FALSE	TRUE	FALSE
101063	TRUE	FALSE	TRUE	FALSE	TRUE	FALSE	TRUE	FALSE	TRUE	FALSE	FALSE	TRUE	TRUE	FALSE	TRUE	FALSE	FALSE	TRUE	TRUE	FALSE
101064	TRUE	FALSE	TRUE	FALSE	TRUE	FALSE	FALSE	TRUE	FALSE	TRUE	TRUE	FALSE	TRUE	FALSE	TRUE	FALSE	TRUE	FALSE	TRUE	FALSE
101065	TRUE	FALSE	TRUE	FALSE	TRUE	FALSE	TRUE	FALSE	TRUE	FALSE	FALSE	TRUE	TRUE	FALSE	TRUE	FALSE	FALSE	TRUE	TRUE	FALSE
101066	TRUE	FALSE	FALSE	TRUE	TRUE	FALSE	TRUE	FALSE	TRUE	FALSE	TRUE	FALSE	TRUE	FALSE	TRUE	FALSE	FALSE	TRUE	TRUE	FALSE
101067	TRUE	FALSE	TRUE	FALSE	TRUE	FALSE	FALSE	TRUE	FALSE	TRUE	TRUE	FALSE	TRUE	FALSE	TRUE	FALSE	TRUE	FALSE	TRUE	FALSE
101068	TRUE	FALSE	FALSE	TRUE	TRUE	FALSE	TRUE	FALSE	FALSE	TRUE	TRUE	FALSE	TRUE	FALSE	TRUE	FALSE	TRUE	FALSE	TRUE	FALSE
101069	FALSE	TRUE	TRUE	FALSE	TRUE	FALSE	TRUE	FALSE	TRUE	FALSE	TRUE	FALSE	TRUE	FALSE	TRUE	FALSE	TRUE	FALSE	FALSE	TRUE
101070	TRUE	FALSE	TRUE	FALSE	TRUE	FALSE	TRUE	FALSE	TRUE	FALSE	FALSE	TRUE	TRUE	FALSE	TRUE	FALSE	FALSE	TRUE	TRUE	FALSE
101071	FALSE	TRUE	TRUE	FALSE	TRUE	FALSE	TRUE	FALSE	TRUE	FALSE	FALSE	TRUE	TRUE	FALSE	TRUE	FALSE	TRUE	FALSE	TRUE	FALSE
101072	TRUE	FALSE	TRUE	FALSE	TRUE	FALSE	FALSE	TRUE	TRUE	FALSE	TRUE	FALSE	FALSE	TRUE	TRUE	FALSE	TRUE	FALSE	TRUE	FALSE
101073	TRUE	FALSE	FALSE	TRUE	TRUE	FALSE	TRUE	FALSE	TRUE	FALSE	TRUE	FALSE	TRUE	FALSE	TRUE	FALSE	FALSE	TRUE	TRUE	FALSE
101074	FALSE	TRUE	FALSE	TRUE	TRUE	FALSE	TRUE	FALSE	TRUE	FALSE	TRUE	FALSE	TRUE	FALSE	TRUE	FALSE	TRUE	FALSE	TRUE	FALSE
101075	TRUE	FALSE	TRUE	FALSE	TRUE	FALSE	TRUE	FALSE	TRUE	FALSE	FALSE	TRUE	TRUE	FALSE	TRUE	FALSE	FALSE	TRUE	TRUE	FALSE
101076	TRUE	FALSE	TRUE	FALSE	TRUE	FALSE	TRUE	FALSE	TRUE	FALSE	TRUE	FALSE	FALSE	TRUE	FALSE	TRUE	TRUE	FALSE	TRUE	FALSE
101077	TRUE	FALSE	TRUE	FALSE	TRUE	FALSE	TRUE	FALSE	TRUE	FALSE	FALSE	TRUE	FALSE	TRUE	TRUE	FALSE	TRUE	FALSE	TRUE	FALSE
101078	FALSE	TRUE	TRUE	FALSE	TRUE	FALSE	TRUE	FALSE	TRUE	FALSE	TRUE	FALSE	TRUE	FALSE	FALSE	TRUE	TRUE	FALSE	TRUE	FALSE
101079	TRUE	FALSE	TRUE	FALSE	TRUE	FALSE	TRUE	FALSE	FALSE	TRUE	FALSE	TRUE	TRUE	FALSE	TRUE	FALSE	TRUE	FALSE	TRUE	FALSE
101080	TRUE	FALSE	TRUE	FALSE	TRUE	FALSE	TRUE	FALSE	FALSE	TRUE	FALSE	TRUE	TRUE	FALSE	TRUE	FALSE	TRUE	FALSE	TRUE	FALSE
101081	TRUE	FALSE	TRUE	FALSE	TRUE	FALSE	TRUE	FALSE	TRUE	FALSE	TRUE	FALSE	FALSE	TRUE	TRUE	FALSE	TRUE	FALSE	FALSE	TRUE
101082	TRUE	FALSE	TRUE	FALSE	TRUE	FALSE	TRUE	FALSE	TRUE	FALSE	FALSE	TRUE	TRUE	FALSE	TRUE	FALSE	FALSE	TRUE	TRUE	FALSE
101083	TRUE	FALSE	TRUE	FALSE	TRUE	FALSE	TRUE	FALSE	TRUE	FALSE	TRUE	FALSE	TRUE	FALSE	FALSE	TRUE	FALSE	TRUE	TRUE	FALSE
101084	TRUE	FALSE	FALSE	TRUE	TRUE	FALSE	TRUE	FALSE	TRUE	FALSE	TRUE	FALSE	TRUE	FALSE	TRUE	FALSE	FALSE	TRUE	TRUE	FALSE
101085	TRUE	FALSE	FALSE	TRUE	FALSE	TRUE	TRUE	FALSE	TRUE	FALSE	TRUE	FALSE	TRUE	FALSE	TRUE	FALSE	TRUE	FALSE	TRUE	FALSE
101086	TRUE	FALSE	TRUE	FALSE	TRUE	FALSE	TRUE	FALSE	TRUE	FALSE	TRUE	FALSE	FALSE	TRUE	FALSE	TRUE	TRUE	FALSE	TRUE	FALSE
101087	TRUE	FALSE	TRUE	FALSE	TRUE	FALSE	FALSE	TRUE	TRUE	FALSE	TRUE	FALSE	TRUE	FALSE	TRUE	FALSE	FALSE	TRUE	TRUE	FALSE
101088	TRUE	FALSE	TRUE	FALSE	TRUE	FALSE	TRUE	FALSE	FALSE	TRUE	TRUE	FALSE	TRUE	FALSE	TRUE	FALSE	TRUE	FALSE	FALSE	TRUE
101089	TRUE	FALSE	TRUE	FALSE	TRUE	FALSE	FALSE	TRUE	TRUE	FALSE	TRUE	FALSE	FALSE	TRUE	TRUE	FALSE	TRUE	FALSE	TRUE	FALSE
101090	TRUE	FALSE	TRUE	FALSE	TRUE	FALSE	TRUE	FALSE	TRUE	FALSE	FALSE	TRUE	TRUE	FALSE	TRUE	FALSE	FALSE	TRUE	TRUE	FALSE
101091	TRUE	FALSE	TRUE	FALSE	TRUE	FALSE	TRUE	FALSE	TRUE	FALSE	FALSE	TRUE	FALSE	TRUE	TRUE	FALSE	TRUE	FALSE	TRUE	FALSE
101092	TRUE	FALSE	TRUE	FALSE	TRUE	FALSE	TRUE	FALSE	FALSE	TRUE	TRUE	FALSE	TRUE	FALSE	TRUE	FALSE	TRUE	FALSE	FALSE	TRUE
[truncated: 7,167 more rows]

## Sheet: 4_compound_mappings
compound_name	compound_abbr
amikacin	AMI
[truncated: 46 more rows]

## Sheet: 5_random_vs_distance_metrics
organism	compound_abbr	bACC (Distance)	mean bACC (Random)	SD bACC (Random)	p-value
[truncated: 77 more rows]

[truncated: 4 more sheets: 6_model_benchmark_metrics, 7_stack_coefficients, 8_feature_mapping_AB_TOB, 9_feature_mapping_KP_PTZ]
